# Supplementary material for: Family ties: the multilevel effects of households and kinship on the networks of individuals
Source: R Soc Open Sci. 2018 Apr 18;5(4):172159. doi: 10.1098/rsos.172159 (PMC5936935; doi:10.1098/rsos.172159)
Supplement: Data [file rsos172159supp2.csv]

	y	y.donor.oriented	i_ID	j_ID	ij_dyad_ID	k_ID	l_ID	kl_dyad_ID	il_ID	jk_ID	i_age	j_age	i_sex	j_sex	i_bmi	j_bmi	i_skin	j_skin	k_wealth	l_wealth	ij_god_relation	ij_deg_r	ij_affinal_r	kl_avg_interhouse_R	kl_sd_interhouse_R	kl_distance	kl_affair	i_avg_community_r	j_avg_community_r
1	0	0	1	2	1	1	2	1	1	32	35	26	M	M	25.39642228	24.05924093	47.8	45.6	0.197010000027762	0.171219999948218	0	0	0.0625	0.053977273	0.049500344	3756.402801	ref	0.0133043127306273	0.0201150253690037
3	0	0	1	3	2	1	5	4	4	63	35	48	M	M	25.39642228	23.66780045	47.8	51.1	0.197010000027762	0.314460000619417	1	0	0	0.026988636	0.030061974	156.7067325	ref	0.0133043127306273	0.0138376383763838
5	1	0	1	4	3	1	3	2	2	94	35	45	M	M	25.39642228	21.67505798	47.8	62.5	0.197010000027762	0.182030000064457	0	0	0	0.098140496	0.084462318	97.08243919	ref	0.0133043127306273	0.0133763837638376
6	0	0	1	5	4	1	4	3	3	125	35	33	M	M	25.39642228	23.57000197	47.8	48.8	0.197010000027762	0.0737899999956931	0	0	0	0.016867898	0.016325289	1396.977452	ref	0.0133043127306273	0.00507380073800738
7	0	1	1	6	5	1	6	5	5	156	35	67	M	F	25.39642228	24.27041046	47.8	51.3	0.197010000027762	0.246479999931847	0	0	0.0625	0.009638799	0.011077298	27.78488798	ref	0.0133043127306273	0.0416858856088561
8	0	0	1	8	7	1	13	12	12	218	35	43	M	F	25.39642228	18.24242151	47.8	45.9	0.197010000027762	0.184179999948188	0	0	0	0.021590909	0.05248714	170.3290932	ref	0.0133043127306273	0.0274446494464945
9	0	0	1	9	8	1	22	21	21	249	35	20	M	M	25.39642228	22.33278955	47.8	47.8	0.197010000027762	0.171860000021797	0	0	0.015625	0.006024249	0.005236745	72.69112738	ref	0.0133043127306273	0.0399417666051661
10	0	0	1	10	9	1	32	31	31	280	35	31	M	M	25.39642228	22.83633299	47.8	46	0.197010000027762	0.321590000552461	0	0	0	0.094460227	0.086294337	139.9464183	ref	0.0133043127306273	0.00213330258302583
11	0	0	1	11	10	1	15	14	14	311	35	22	M	F	25.39642228	26.68320929	47.8	56.7	0.197010000027762	0.323029998657906	0	0.125	0	0.034469697	0.05043922	63.56099433	ref	0.0133043127306273	0.0220681503690037
12	0	0	1	12	11	1	17	16	16	342	35	41	M	F	25.39642228	26.3844817	47.8	56.7	0.197010000027762	0.332809999147796	0	0	0	0.033735795	0.027876409	249.6477518	ref	0.0133043127306273	0.0171817343173432
13	1	0	1	13	12	1	30	29	29	373	35	22	M	M	25.39642228	22.25322593	47.8	51	0.197010000027762	0.566279999142432	0	0	0.25	0.073028075	0.075780528	75.17978452	ref	0.0133043127306273	0.0736205604428044
14	0	0	1	14	13	1	7	6	6	404	35	23	M	M	25.39642228	25.0457922	47.8	66.5	0.197010000027762	0.0489999999951628	0	0	0	0.016867898	0.017540693	350.4069063	ref	0.0133043127306273	0.003690036900369
15	1	0	1	16	15	1	30	29	29	460	35	24	M	F	25.39642228	25.41245349	47.8	50.9	0.197010000027762	0.566279999142432	0	0	0	0.073028075	0.075780528	75.17978452	ref	0.0133043127306273	0.00553505535055351
16	0	0	1	15	14	1	30	29	29	435	35	25	M	F	25.39642228	23.59558321	47.8	48	0.197010000027762	0.566279999142432	0	0	0.25	0.073028075	0.075780528	75.17978452	ref	0.0133043127306273	0.0736205604428044
17	0	0	1	17	16	1	30	29	29	497	35	25	M	F	25.39642228	22.43714647	47.8	56.5	0.197010000027762	0.566279999142432	0	0	0.25	0.073028075	0.075780528	75.17978452	ref	0.0133043127306273	0.0726980512177122
18	0	0	1	18	17	1	8	7	7	528	35	37	M	M	25.39642228	22.08349443	47.8	52.2	0.197010000027762	0.846060004175065	0	0	0	0.053977273	0.043563061	56.30275304	ref	0.0133043127306273	0.0276176199261993
19	0	0	1	20	19	1	23	22	22	590	35	31	M	F	25.39642228	26.6204225	47.8	54.9	0.197010000027762	2.34056998965406	0	0.015625	0.046875	0.010120739	0.008362923	350.7962372	ref	0.0133043127306273	0.0380679197416974
20	0	0	1	21	20	1	3	2	2	621	35	25	M	M	25.39642228	22.35751702	47.8	51.8	0.197010000027762	0.182030000064457	0	0	0.25	0.098140496	0.084462318	97.08243919	ref	0.0133043127306273	0.0672783095202952
21	0	0	1	22	21	1	21	20	20	652	35	21	M	F	25.39642228	21.47253459	47.8	55.1	0.197010000027762	0.0798600000300939	0	0	0.078125	0.016867898	0.017540693	195.0922859	ref	0.0133043127306273	0.0683809963099631
22	0	1	1	23	22	1	9	8	8	683	35	39	M	M	25.39642228	21.9375338	47.8	49	0.197010000027762	1.11881000511971	0	0	0	0.09965035	0.08192359	117.4776575	ref	0.0133043127306273	0.0285401291512915
23	0	0	1	24	23	1	16	15	15	714	35	26	M	F	25.39642228	23.680859	47.8	52.3	0.197010000027762	0.552790000799945	0	0	0.078125	0.027325994	0.026098863	221.4723459	ref	0.0133043127306273	0.0702260147601476
24	0	0	1	25	24	1	30	29	29	745	35	52	M	F	25.39642228	30.236996	47.8	59.4	0.197010000027762	0.566279999142432	0	0	0.5	0.073028075	0.075780528	75.17978452	ref	0.0133043127306273	0.125100899446494
25	0	0	1	27	26	1	20	19	19	807	35	24	M	F	25.39642228	23.40192275	47.8	52.8	0.197010000027762	0.851249997061644	0	0	0.078125	0.016867898	0.016325289	287.8419705	ref	0.0133043127306273	0.0693035055350553
26	1	0	1	28	27	1	10	9	9	838	35	40	M	M	25.39642228	24.1098876	47.8	48.6	0.197010000027762	0.650410000483094	0	0	0	0.044981061	0.051750833	4112.446109	ref	0.0133043127306273	0.00645756457564576
27	1	0	1	29	28	1	6	5	5	869	35	35	M	F	25.39642228	23.99705944	47.8	49	0.197010000027762	0.246479999931847	0	0	0.03125	0.009638799	0.011077298	27.78488798	ref	0.0133043127306273	0.0346805811808118
28	1	0	1	30	29	1	14	13	13	900	35	20	M	F	25.39642228	24.13333333	47.8	50.7	0.197010000027762	3.84082998445596	0	0	0.046875	0.114701705	0.097120855	497.5620564	ref	0.0133043127306273	0.035588676199262
29	0	0	1	32	31	1	11	10	10	962	35	35	M	M	25.39642228	22.6071525	47.8	45.1	0.197010000027762	0.271620000906121	0	0	0.25	0.053977273	0.044602254	61.52235366	ref	0.0133043127306273	0.0853825530627306
30	0	0	1	33	32	1	5	4	4	993	35	75	M	F	25.39642228	22.35896149	47.8	54.9	0.197010000027762	0.314460000619417	0	0	0.1875	0.026988636	0.030061974	156.7067325	ref	0.0133043127306273	0.0750115313653136
31	0	0	1	34	33	1	8	7	7	1024	35	33	M	F	25.39642228	20.01429309	47.8	47.7	0.197010000027762	0.846060004175065	0	0	0.25	0.053977273	0.043563061	56.30275304	ref	0.0133043127306273	0.0874581988191882
32	0	0	1	35	34	1	12	11	11	1055	35	48	M	M	25.39642228	20.11611691	47.8	52	0.197010000027762	0.566839998330792	0	0	0.15625	0.033735795	0.027876409	585.3170081	ref	0.0133043127306273	0.102167896678967
33	0	0	1	36	35	1	13	12	12	1086	35	43	M	M	25.39642228	23.39761249	47.8	49.7	0.197010000027762	0.184179999948188	0	0	0	0.021590909	0.05248714	170.3290932	ref	0.0133043127306273	0.0239852398523985
34	0	0	1	37	36	1	26	25	25	1117	35	20	M	M	25.39642228	22.86301966	47.8	49.4	0.197010000027762	0.311689999963692	0	0	0.25	0.11875	0.096112215	182.8004376	ref	0.0133043127306273	0.0789249884870849
35	0	0	1	38	37	1	4	3	3	1148	35	28	M	F	25.39642228	24.47776518	47.8	54.5	0.197010000027762	0.0737899999956931	0	0	0.078125	0.016867898	0.016325289	1396.977452	ref	0.0133043127306273	0.0702260147601476
36	1	1	1	39	38	1	9	8	8	1179	35	39	M	F	25.39642228	28.1675972	47.8	49.8	0.197010000027762	1.11881000511971	0	0	0.5	0.09965035	0.08192359	117.4776575	ref	0.0133043127306273	0.119565844095941
37	0	0	1	41	40	1	22	21	21	1241	35	26	M	M	25.39642228	25.42947459	47.8	50.2	0.197010000027762	0.171860000021797	0	0	0.015625	0.006024249	0.005236745	72.69112738	ref	0.0133043127306273	0.0399417666051661
38	0	0	1	42	41	1	15	14	14	1272	35	50	M	M	25.39642228	25.20642329	47.8	54	0.197010000027762	0.323029998657906	0	0	0.25	0.034469697	0.05043922	63.56099433	ref	0.0133043127306273	0.018450184501845
39	1	0	1	44	43	1	3	2	2	1334	35	21	M	F	25.39642228	22.6665875	47.8	53	0.197010000027762	0.182030000064457	0	0	0.25	0.098140496	0.084462318	97.08243919	ref	0.0133043127306273	0.0696998962361624
40	0	0	1	45	44	1	16	15	15	1365	35	59	M	M	25.39642228	22.69527123	47.8	65.3	0.197010000027762	0.552790000799945	0	0	0	0.027325994	0.026098863	221.4723459	ref	0.0133043127306273	0.0249077490774908
41	0	0	1	43	42	1	22	21	21	1303	35	44	M	F	25.39642228	22.71968369	47.8	49.7	0.197010000027762	0.171860000021797	0	0	0.03125	0.006024249	0.005236745	72.69112738	ref	0.0133043127306273	0.0439056734317343
42	1	0	1	46	45	1	17	16	16	1396	35	54	M	M	25.39642228	22.55794194	47.8	50.6	0.197010000027762	0.332809999147796	0	0	0.15625	0.033735795	0.027876409	249.6477518	ref	0.0133043127306273	0.104012915129151
43	1	0	1	47	46	1	30	29	29	1427	35	26	M	M	25.39642228	25.01560874	47.8	49.7	0.197010000027762	0.566279999142432	0	0	0.25	0.073028075	0.075780528	75.17978452	ref	0.0133043127306273	0.0754655788929889
45	1	1	1	49	47	1	18	17	17	1489	35	53	M	M	25.39642228	21.98989237	47.8	45.5	0.197010000027762	0.40252999829703	0	0	0.15625	0.026506696	0.025281744	195.4942454	ref	0.0133043127306273	0.107241697416974
46	0	0	1	50	48	1	30	29	29	1520	35	19	M	F	25.39642228	23.29881657	47.8	57.4	0.197010000027762	0.566279999142432	0	0	0	0.073028075	0.075780528	75.17978452	ref	0.0133043127306273	0.00340175276752768
47	0	0	1	51	49	1	3	2	2	1551	35	19	M	F	25.39642228	23.48966659	47.8	50.3	0.197010000027762	0.182030000064457	0	0	0.25	0.098140496	0.084462318	97.08243919	ref	0.0133043127306273	0.0696998962361624
48	0	0	1	52	50	1	13	12	12	1582	35	24	M	M	25.39642228	24.61064488	47.8	47.1	0.197010000027762	0.184179999948188	0	0	0.25	0.021590909	0.05248714	170.3290932	ref	0.0133043127306273	0.0735052467896679
49	1	1	1	53	51	1	19	18	18	1613	35	73	M	M	25.39642228	20.98794298	47.8	50.5	0.197010000027762	0.164730000008734	0	0	0.5	0.215909091	0.133583158	124.5230902	ref	0.0133043127306273	0.0915302121771218
50	1	0	1	40	39	1	14	13	13	1210	35	48	M	M	25.39642228	26.2721715	47.8	51.9	0.197010000027762	3.84082998445596	0	0	0.5	0.114701705	0.097120855	497.5620564	ref	0.0133043127306273	0.115875807195572
51	0	0	1	103	98	1	31	30	30	3163	35	33	M	M	25.39642228	23.48579692	47.8	45.6	0.197010000027762	1.65206000161561	0	0	0.15625	0.043013139	0.043873517	154.1557654	ref	0.0133043127306273	0.100322878228782
52	0	0	1	55	53	1	20	19	19	1675	35	38	M	M	25.39642228	25.33184519	47.8	57.4	0.197010000027762	0.851249997061644	0	0	0	0.016867898	0.016325289	287.8419705	ref	0.0133043127306273	0.00622693726937269
53	1	0	1	56	54	1	9	8	8	1706	35	22	M	F	25.39642228	24.06290928	47.8	49.8	0.197010000027762	1.11881000511971	0	0	0.25	0.09965035	0.08192359	117.4776575	ref	0.0133043127306273	0.0634729589667897
54	0	0	1	58	56	1	31	30	30	1768	35	25	M	F	25.39642228	31.52017475	47.8	50.1	0.197010000027762	1.65206000161561	0	0	0	0.043013139	0.043873517	154.1557654	ref	0.0133043127306273	0.0156826568265683
55	0	0	1	59	57	1	22	21	21	1799	35	48	M	M	25.39642228	22.53592684	47.8	49.1	0.197010000027762	0.171860000021797	0	0	0	0.006024249	0.005236745	72.69112738	ref	0.0133043127306273	0.0322878228782288
56	0	0	1	60	58	1	24	23	23	1830	35	19	M	F	25.39642228	26.02909	47.8	48.3	0.197010000027762	5.25930997681726	0	0	0.078125	0.033735795	0.027876409	287.5639059	ref	0.0133043127306273	0.0665359778597786
57	1	0	1	61	59	1	16	15	15	1861	35	47	M	F	25.39642228	23.3155615	47.8	55.3	0.197010000027762	0.552790000799945	0	0	0.15625	0.027325994	0.026098863	221.4723459	ref	0.0133043127306273	0.106319188191882
58	0	0	1	62	60	1	16	15	15	1892	35	19	M	F	25.39642228	28.43247288	47.8	67	0.197010000027762	0.552790000799945	0	0	0.078125	0.027325994	0.026098863	221.4723459	ref	0.0133043127306273	0.0683809963099631
59	0	0	1	63	61	1	15	14	14	1923	35	27	M	F	25.39642228	30.40403585	47.8	52.6	0.197010000027762	0.323029998657906	0	0.125	0	0.034469697	0.05043922	63.56099433	ref	0.0133043127306273	0.0248356780442804
60	0	0	1	64	62	1	27	26	26	1954	35	24	M	F	25.39642228	22.79666192	47.8	58.9	0.197010000027762	0.372609999169798	0	0	0.078125	0.01821733	0.015964043	185.7336803	ref	0.0133043127306273	0.0711485239852399
61	0	0	1	65	63	1	28	27	27	1985	35	49	M	F	25.39642228	28.11280207	47.8	46.5	0.197010000027762	0.73950000137625	0	0	0.09375	0.013494318	0.024180344	180.5436235	ref	0.0133043127306273	0.04903713099631
62	0	0	1	66	64	1	5	4	4	2016	35	43	M	F	25.39642228	25.83221224	47.8	50	0.197010000027762	0.314460000619417	1	0	0.09375	0.026988636	0.030061974	156.7067325	ref	0.0133043127306273	0.0518046586715867
64	0	0	1	68	65	1	23	22	22	2078	35	34	M	M	25.39642228	22.38251041	47.8	55.9	0.197010000027762	2.34056998965406	0	0	0.015625	0.010120739	0.008362923	350.7962372	ref	0.0133043127306273	0.0170664206642066
65	0	0	1	69	66	1	18	17	17	2109	35	29	M	F	25.39642228	25.4296875	47.8	52.4	0.197010000027762	0.40252999829703	0	0	0.078125	0.026506696	0.025281744	195.4942454	ref	0.0133043127306273	0.0743773062730627
66	0	0	1	70	67	1	26	25	25	2140	35	19	M	F	25.39642228	21.85644952	47.8	56.2	0.197010000027762	0.311689999963692	0	0	0.25	0.11875	0.096112215	182.8004376	ref	0.0133043127306273	0.0789249884870849
67	0	0	1	7	6	1	26	25	25	187	35	23	M	M	25.39642228	23.72099941	47.8	54	0.197010000027762	0.311689999963692	0	0	0.25	0.11875	0.096112215	182.8004376	ref	0.0133043127306273	0.0789249884870849
69	0	0	1	72	68	1	24	23	23	2202	35	46	M	M	25.39642228	29.82552801	47.8	52	0.197010000027762	5.25930997681726	0	0	0	0.033735795	0.027876409	287.5639059	ref	0.0133043127306273	0.0230627306273063
70	0	0	1	73	69	1	13	12	12	2233	35	26	M	M	25.39642228	22.9530524	47.8	46.8	0.197010000027762	0.184179999948188	0	0	0.25	0.021590909	0.05248714	170.3290932	ref	0.0133043127306273	0.0735052467896679
71	0	0	1	74	70	1	25	24	24	2264	35	34	M	F	25.39642228	26.39815807	47.8	50.6	0.197010000027762	0.608060001644304	0	0	0.078125	0.016867898	0.014830316	123.7133784	ref	0.0133043127306273	0.0771448339483395
72	1	1	1	75	71	1	19	18	18	2295	35	69	M	F	25.39642228	20.59453032	47.8	57.3	0.197010000027762	0.164730000008734	0	0	0.5	0.215909091	0.133583158	124.5230902	ref	0.0133043127306273	0.125461254612546
73	1	0	1	76	72	1	11	10	10	2326	35	32	M	F	25.39642228	28.69556545	47.8	46.7	0.197010000027762	0.271620000906121	0	0	0	0.053977273	0.044602254	61.52235366	ref	0.0133043127306273	0.0129151291512915
74	1	0	1	77	73	1	28	27	27	2357	35	33	M	M	25.39642228	25.70377449	47.8	48	0.197010000027762	0.73950000137625	0	0	0	0.013494318	0.024180344	180.5436235	ref	0.0133043127306273	0.000864852398523985
75	0	0	1	78	74	1	19	18	18	2388	35	36	M	M	25.39642228	23.40753301	47.8	52.2	0.197010000027762	0.164730000008734	0	0	0.5	0.215909091	0.133583158	124.5230902	ref	0.0133043127306273	0.111263261070111
76	0	0	1	79	75	1	30	29	29	2419	35	18	M	F	25.39642228	23.60497173	47.8	50.3	0.197010000027762	0.566279999142432	0	0	0.25	0.073028075	0.075780528	75.17978452	ref	0.0133043127306273	0.0726980512177122
77	0	0	1	80	76	1	18	17	17	2450	35	36	M	M	25.39642228	23.85951517	47.8	49.2	0.197010000027762	0.40252999829703	0	0	0	0.026506696	0.025281744	195.4942454	ref	0.0133043127306273	0.014760147601476
78	0	0	1	81	77	1	7	6	6	2481	35	36	M	F	25.39642228	22.2368401	47.8	49.1	0.197010000027762	0.0489999999951628	0	0	0.078125	0.016867898	0.017540693	350.4069063	ref	0.0133043127306273	0.0642873616236162
79	0	0	1	82	78	1	25	24	24	2512	35	36	M	M	25.39642228	25.68211703	47.8	48.4	0.197010000027762	0.608060001644304	0	0.0078125	0	0.016867898	0.014830316	123.7133784	ref	0.0133043127306273	0.00922509225092251
80	0	0	1	83	79	1	10	9	9	2543	35	31	M	F	25.39642228	25.69504876	47.8	53.8	0.197010000027762	0.650410000483094	0	0.0390625	0.25	0.044981061	0.051750833	4112.446109	ref	0.0133043127306273	0.0816925161623616
81	1	1	1	84	80	1	26	25	25	2574	35	54	M	F	25.39642228	25.2999164	47.8	59.7	0.197010000027762	0.311689999963692	0	0	0.5	0.11875	0.096112215	182.8004376	ref	0.0133043127306273	0.122794626383764
82	0	0	1	86	82	1	28	27	27	2636	35	65	M	M	25.39642228	21.36859137	47.8	54.4	0.197010000027762	0.73950000137625	0	0.03125	0	0.013494318	0.024180344	180.5436235	ref	0.0133043127306273	0.0104935424354244
83	0	0	1	87	83	1	15	14	14	2667	35	48	M	F	25.39642228	32.20024674	47.8	60.9	0.197010000027762	0.323029998657906	0	0.25	0	0.034469697	0.05043922	63.56099433	ref	0.0133043127306273	0.0219960793357934
84	1	0	1	88	84	1	18	17	17	2698	35	52	M	F	25.39642228	22.57777778	47.8	45.3	0.197010000027762	0.40252999829703	0	0.03125	0	0.026506696	0.025281744	195.4942454	ref	0.0133043127306273	0.0341328413284133
85	0	0	1	89	85	1	13	12	12	2729	35	20	M	M	25.39642228	22.16573193	47.8	44.3	0.197010000027762	0.184179999948188	0	0.03125	0	0.021590909	0.05248714	170.3290932	ref	0.0133043127306273	0.0183348708487085
86	0	0	1	90	86	1	12	11	11	2760	35	29	M	F	25.39642228	25.5426795	47.8	48.3	0.197010000027762	0.566839998330792	0	0	0	0.033735795	0.027876409	585.3170081	ref	0.0133043127306273	0.0206988007380074
87	0	0	1	91	87	1	6	5	5	2791	35	40	M	M	25.39642228	23.44558645	47.8	47.7	0.197010000027762	0.246479999931847	0	0.0078125	0	0.009638799	0.011077298	27.78488798	ref	0.0133043127306273	0.0018450184501845
88	0	0	1	92	88	1	29	28	28	2822	35	26	M	M	25.39642228	22.0585864	47.8	50.9	0.197010000027762	0.144200000023225	0	0	0.25	0.057350852	0.049275756	129.4024729	ref	0.0133043127306273	0.0709683464206642
89	0	0	1	93	89	1	30	29	29	2853	35	31	M	M	25.39642228	22.61451166	47.8	47.3	0.197010000027762	0.566279999142432	0	0	0.25	0.073028075	0.075780528	75.17978452	ref	0.0133043127306273	0.0736205604428044
91	0	0	1	96	92	1	32	31	31	2946	35	33	M	F	25.39642228	22.6849514	47.8	50.5	0.197010000027762	0.321590000552461	0	0.0390625	0	0.094460227	0.086294337	139.9464183	ref	0.0133043127306273	0.0177583025830258
92	0	0	1	97	93	1	29	28	28	2977	35	22	M	F	25.39642228	22.18072745	47.8	46.4	0.197010000027762	0.144200000023225	0	0	0.015625	0.057350852	0.049275756	129.4024729	ref	0.0133043127306273	0.0436318035055351
93	0	0	1	98	94	1	3	2	2	3008	35	45	M	F	25.39642228	26.75921734	47.8	54.9	0.197010000027762	0.182030000064457	0	0	0.5	0.098140496	0.084462318	97.08243919	ref	0.0133043127306273	0.120488353321033
94	0	0	1	99	95	1	30	29	29	3039	35	64	M	M	25.39642228	21.1079069	47.8	55.1	0.197010000027762	0.566279999142432	0	0	0	0.073028075	0.075780528	75.17978452	ref	0.0133043127306273	0.018219557195572
95	0	0	1	19	18	1	24	23	23	559	35	41	M	F	25.39642228	22.12788277	47.8	48.6	0.197010000027762	5.25930997681726	0	0	0.15625	0.033735795	0.027876409	287.5639059	ref	0.0133043127306273	0.106319188191882
96	1	0	1	102	97	1	18	17	17	3132	35	20	M	F	25.39642228	23.46388316	47.8	44.9	0.197010000027762	0.40252999829703	0	0	0.078125	0.026506696	0.025281744	195.4942454	ref	0.0133043127306273	0.0734547970479705
97	0	0	1	104	99	1	18	17	17	3194	35	25	M	M	25.39642228	21.67940081	47.8	48.4	0.197010000027762	0.40252999829703	0	0	0.078125	0.026506696	0.025281744	195.4942454	ref	0.0133043127306273	0.0725322878228782
98	0	0	1	105	100	1	22	21	21	3225	35	24	M	M	25.39642228	24.60215404	47.8	49	0.197010000027762	0.171860000021797	0	0	0.015625	0.006024249	0.005236745	72.69112738	ref	0.0133043127306273	0.0408642758302583
99	0	0	1	106	101	1	32	31	31	3256	35	33	M	M	25.39642228	22.93333333	47.8	50.5	0.197010000027762	0.321590000552461	0	0	0.5	0.094460227	0.086294337	139.9464183	ref	0.0133043127306273	0.117720825645756
100	0	0	1	107	102	1	6	5	5	3287	35	20	M	M	25.39642228	22.15189873	47.8	54.5	0.197010000027762	0.246479999931847	0	0	0.015625	0.009638799	0.011077298	27.78488798	ref	0.0133043127306273	0.0201078182656827
101	0	0	1	108	103	1	2	1	1	3318	35	24	M	F	25.39642228	21.9478738	47.8	53.9	0.197010000027762	0.171219999948218	0	0	0.25	0.053977273	0.049500344	3756.402801	ref	0.0133043127306273	0.0826150253874539
102	0	0	1	54	52	1	15	14	14	1644	35	24	M	M	25.39642228	21.96727804	47.8	53.1	0.197010000027762	0.323029998657906	0	0	0.125	0.034469697	0.05043922	63.56099433	ref	0.0133043127306273	0
103	0	0	1	26	25	1	15	14	14	776	35	24	M	M	25.39642228	24.31528125	47.8	51.4	0.197010000027762	0.323029998657906	0	0.125	0	0.034469697	0.05043922	63.56099433	ref	0.0133043127306273	0.0229906595940959
104	1	0	1	57	55	1	21	20	20	1737	35	23	M	M	25.39642228	15.88643347	47.8	57.9	0.197010000027762	0.0798600000300939	0	0	0	0.016867898	0.017540693	195.0922859	ref	0.0133043127306273	0
105	1	0	1	95	91	1	22	21	21	2915	35	18	M	F	25.39642228	22.04278285	47.8	45.7	0.197010000027762	0.171860000021797	0	0	0.015625	0.006024249	0.005236745	72.69112738	ref	0.0133043127306273	0.0408642758302583
106	0	0	1	101	96	1	22	21	21	3101	35	25	M	M	25.39642228	19.82173467	47.8	52.1	0.197010000027762	0.171860000021797	0	0	0	0.006024249	0.005236745	72.69112738	ref	0.0133043127306273	0.00299815498154982
107	0	0	1	31	30	1	31	30	30	931	35	73	M	F	25.39642228	21.41203704	47.8	56.2	0.197010000027762	1.65206000161561	0	0	0.25	0.043013139	0.043873517	154.1557654	ref	0.0133043127306273	0.116005535055351
108	0	0	2	1	1	2	1	1	32	1	26	35	M	M	24.05924093	25.39642228	45.6	47.8	0.171219999948218	0.197010000027762	0	0	0.0625	0.053977273	0.049500344	3756.402801	ref	0.0201150253690037	0.0133043127306273
109	0	0	2	100	201	2	1	1	32	3070	26	24	M	M	24.05924093	26.92256151	45.6	52.1	0.171219999948218	0.197010000027762	0	0.03125	0.125	0.053977273	0.049500344	3756.402801	ref	0.0201150253690037	0.0595522947601476
110	0	0	2	3	104	2	5	34	35	64	26	48	M	M	24.05924093	23.66780045	45.6	51.1	0.171219999948218	0.314460000619417	0	0	0	0.015625	0.017035401	3815.236428	ref	0.0201150253690037	0.0138376383763838
112	1	0	2	4	105	2	3	32	33	95	26	45	M	M	24.05924093	21.67505798	45.6	62.5	0.171219999948218	0.182030000064457	0	0	0.0625	0.0625	0.05023981	3728.936175	ref	0.0201150253690037	0.0133763837638376
113	0	1	2	5	106	2	4	33	34	126	26	33	M	M	24.05924093	23.57000197	45.6	48.8	0.171219999948218	0.0737899999956931	0	0	0.0078125	0.009765625	0.00924672	2376.74904	ref	0.0201150253690037	0.00507380073800738
114	1	1	2	6	107	2	6	35	36	157	26	67	M	F	24.05924093	24.27041046	45.6	51.3	0.171219999948218	0.246479999931847	0	0	0.03125	0.005580357	0.006289347	3780.928193	ref	0.0201150253690037	0.0416858856088561
115	0	0	2	8	109	2	13	42	43	219	26	43	M	F	24.05924093	18.24242151	45.6	45.9	0.171219999948218	0.184179999948188	0	0	0	0.0125	0.030007061	3920.458392	ref	0.0201150253690037	0.0274446494464945
116	1	0	2	9	110	2	22	51	52	250	26	20	M	M	24.05924093	22.33278955	45.6	47.8	0.171219999948218	0.171860000021797	0	0	0.0078125	0.003487723	0.002940593	3710.570037	ref	0.0201150253690037	0.0399417666051661
117	0	0	2	10	111	2	32	61	62	281	26	31	M	M	24.05924093	22.83633299	45.6	46	0.171219999948218	0.321590000552461	0	0	0	0.0546875	0.048568301	3713.441127	ref	0.0201150253690037	0.00213330258302583
118	0	0	2	11	112	2	15	44	45	312	26	22	M	F	24.05924093	26.68320929	45.6	56.7	0.171219999948218	0.323029998657906	0	0	0	0.004166667	0.018263828	3809.114595	ref	0.0201150253690037	0.0220681503690037
119	0	0	2	12	113	2	17	46	47	343	26	41	M	F	24.05924093	26.3844817	45.6	56.7	0.171219999948218	0.332809999147796	0	0	0.015625	0.01953125	0.015643415	3507.22711	ref	0.0201150253690037	0.0171817343173432
120	0	0	2	13	114	2	30	59	60	374	26	22	M	M	24.05924093	22.25322593	45.6	51	0.171219999948218	0.566279999142432	0	0.03125	0.125	0.042279412	0.042781686	3719.638961	ref	0.0201150253690037	0.0736205604428044
121	0	0	2	14	115	2	7	36	37	405	26	23	M	M	24.05924093	25.0457922	45.6	66.5	0.171219999948218	0.0489999999951628	0	0	0.0078125	0.009765625	0.009975662	3406.121695	ref	0.0201150253690037	0.003690036900369
122	0	0	2	16	117	2	30	59	60	461	26	24	M	F	24.05924093	25.41245349	45.6	50.9	0.171219999948218	0.566279999142432	0	0	0.03125	0.042279412	0.042781686	3719.638961	ref	0.0201150253690037	0.00553505535055351
123	0	0	2	15	116	2	30	59	60	436	26	25	M	F	24.05924093	23.59558321	45.6	48	0.171219999948218	0.566279999142432	0	0.03125	0.125	0.042279412	0.042781686	3719.638961	ref	0.0201150253690037	0.0736205604428044
124	0	0	2	17	118	2	30	59	60	498	26	25	M	F	24.05924093	22.43714647	45.6	56.5	0.171219999948218	0.566279999142432	0	0.03125	0.125	0.042279412	0.042781686	3719.638961	ref	0.0201150253690037	0.0726980512177122
125	0	0	2	18	119	2	8	37	38	529	26	37	M	M	24.05924093	22.08349443	45.6	52.2	0.171219999948218	0.846060004175065	0	0	0.03125	0.09375	0.073231262	3721.486262	affair	0.0201150253690037	0.0276176199261993
126	0	0	2	20	121	2	23	52	53	591	26	31	M	F	24.05924093	26.6204225	45.6	54.9	0.171219999948218	2.34056998965406	0	0	0.0234375	0.037109375	0.021652896	4041.521001	ref	0.0201150253690037	0.0380679197416974
127	0	0	2	21	122	2	3	32	33	622	26	25	M	M	24.05924093	22.35751702	45.6	51.8	0.171219999948218	0.182030000064457	0	0.03125	0.125	0.0625	0.05023981	3728.936175	ref	0.0201150253690037	0.0672783095202952
128	0	0	2	22	123	2	21	50	51	653	26	21	M	F	24.05924093	21.47253459	45.6	55.1	0.171219999948218	0.0798600000300939	0	0.0078125	0.0390625	0.017578125	0.012352647	3595.085674	ref	0.0201150253690037	0.0683809963099631
129	0	1	2	23	124	2	9	38	39	684	26	39	M	M	24.05924093	21.9375338	45.6	49	0.171219999948218	1.11881000511971	0	0	0.0625	0.057692308	0.045904986	3760.082579	ref	0.0201150253690037	0.0285401291512915
130	0	0	2	24	125	2	16	45	46	715	26	26	M	F	24.05924093	23.680859	45.6	52.3	0.171219999948218	0.552790000799945	0	0.0078125	0.0390625	0.015820313	0.014720317	3775.676363	ref	0.0201150253690037	0.0702260147601476
131	0	0	2	25	126	2	30	59	60	746	26	52	M	F	24.05924093	30.236996	45.6	59.4	0.171219999948218	0.566279999142432	0	0.0625	0.25	0.042279412	0.042781686	3719.638961	ref	0.0201150253690037	0.125100899446494
132	0	0	2	27	128	2	20	49	50	808	26	24	M	F	24.05924093	23.40192275	45.6	52.8	0.171219999948218	0.851249997061644	0	0.0078125	0.0390625	0.009765625	0.00924672	3527.580616	ref	0.0201150253690037	0.0693035055350553
133	1	1	2	28	129	2	10	39	40	839	26	40	M	M	24.05924093	24.1098876	45.6	48.6	0.171219999948218	0.650410000483094	1	0	0.03125	0.104166667	0.117640494	356.5908019	ref	0.0201150253690037	0.00645756457564576
134	1	0	2	29	130	2	6	35	36	870	26	35	M	F	24.05924093	23.99705944	45.6	49	0.171219999948218	0.246479999931847	0	0	0.015625	0.005580357	0.006289347	3780.928193	ref	0.0201150253690037	0.0346805811808118
135	0	0	2	30	131	2	14	43	44	901	26	20	M	F	24.05924093	24.13333333	45.6	50.7	0.171219999948218	3.84082998445596	0	0	0.0625	0.06640625	0.054671554	3729.468863	ref	0.0201150253690037	0.035588676199262
136	1	1	2	32	133	2	11	40	41	963	26	35	M	M	24.05924093	22.6071525	45.6	45.1	0.171219999948218	0.271620000906121	0	0.03125	0.5	0.125	0.100117855	3781.981095	ref	0.0201150253690037	0.0853825530627306
137	1	0	2	33	134	2	5	34	35	994	26	75	M	F	24.05924093	22.35896149	45.6	54.9	0.171219999948218	0.314460000619417	0	0	0.09375	0.015625	0.017035401	3815.236428	ref	0.0201150253690037	0.0750115313653136
138	0	0	2	34	135	2	8	37	38	1025	26	33	M	F	24.05924093	20.01429309	45.6	47.7	0.171219999948218	0.846060004175065	0	0.03125	0.375	0.09375	0.073231262	3721.486262	affair	0.0201150253690037	0.0874581988191882
139	0	0	2	35	136	2	12	41	42	1056	26	48	M	M	24.05924093	20.11611691	45.6	52	0.171219999948218	0.566839998330792	0	0.015625	0.078125	0.01953125	0.015643415	3180.875666	ref	0.0201150253690037	0.102167896678967
140	0	0	2	36	137	2	13	42	43	1087	26	43	M	M	24.05924093	23.39761249	45.6	49.7	0.171219999948218	0.184179999948188	0	0	0	0.0125	0.030007061	3920.458392	ref	0.0201150253690037	0.0239852398523985
141	1	1	2	37	138	2	26	55	56	1118	26	20	M	M	24.05924093	22.86301966	45.6	49.4	0.171219999948218	0.311689999963692	0	0.03125	0.5	0.225	0.144586211	3743.680809	ref	0.0201150253690037	0.0789249884870849
142	0	0	2	38	139	2	4	33	34	1149	26	28	M	F	24.05924093	24.47776518	45.6	54.5	0.171219999948218	0.0737899999956931	0	0.0078125	0.0390625	0.009765625	0.00924672	2376.74904	ref	0.0201150253690037	0.0702260147601476
143	0	0	2	39	140	2	9	38	39	1180	26	39	M	F	24.05924093	28.1675972	45.6	49.8	0.171219999948218	1.11881000511971	0	0.0625	0.25	0.057692308	0.045904986	3760.082579	ref	0.0201150253690037	0.119565844095941
144	0	0	2	41	142	2	22	51	52	1242	26	26	M	M	24.05924093	25.42947459	45.6	50.2	0.171219999948218	0.171860000021797	0	0	0.0078125	0.003487723	0.002940593	3710.570037	ref	0.0201150253690037	0.0399417666051661
145	0	0	2	42	143	2	15	44	45	1273	26	50	M	M	24.05924093	25.20642329	45.6	54	0.171219999948218	0.323029998657906	0	0	0	0.004166667	0.018263828	3809.114595	ref	0.0201150253690037	0.018450184501845
146	0	0	2	44	145	2	3	32	33	1335	26	21	M	F	24.05924093	22.6665875	45.6	53	0.171219999948218	0.182030000064457	0	0.03125	0.125	0.0625	0.05023981	3728.936175	ref	0.0201150253690037	0.0696998962361624
147	0	0	2	45	146	2	16	45	46	1366	26	59	M	M	24.05924093	22.69527123	45.6	65.3	0.171219999948218	0.552790000799945	0	0	0.015625	0.015820313	0.014720317	3775.676363	ref	0.0201150253690037	0.0249077490774908
148	0	0	2	43	144	2	22	51	52	1304	26	44	M	F	24.05924093	22.71968369	45.6	49.7	0.171219999948218	0.171860000021797	0	0	0.015625	0.003487723	0.002940593	3710.570037	ref	0.0201150253690037	0.0439056734317343
149	0	0	2	46	147	2	17	46	47	1397	26	54	M	M	24.05924093	22.55794194	45.6	50.6	0.171219999948218	0.332809999147796	0	0.015625	0.078125	0.01953125	0.015643415	3507.22711	ref	0.0201150253690037	0.104012915129151
150	0	0	2	47	148	2	30	59	60	1428	26	26	M	M	24.05924093	25.01560874	45.6	49.7	0.171219999948218	0.566279999142432	0	0.03125	0.125	0.042279412	0.042781686	3719.638961	ref	0.0201150253690037	0.0754655788929889
151	0	0	2	48	149	2	1	1	32	1458	26	22	M	F	24.05924093	25.24333836	45.6	52.1	0.171219999948218	0.197010000027762	0	0.03125	0.125	0.053977273	0.049500344	3756.402801	ref	0.0201150253690037	0.060936058597786
152	1	1	2	49	150	2	18	47	48	1490	26	53	M	M	24.05924093	21.98989237	45.6	45.5	0.171219999948218	0.40252999829703	1	0.015625	0.078125	0.015345982	0.014243647	3739.356629	ref	0.0201150253690037	0.107241697416974
153	0	0	2	50	151	2	30	59	60	1521	26	19	M	F	24.05924093	23.29881657	45.6	57.4	0.171219999948218	0.566279999142432	0	0	0.03125	0.042279412	0.042781686	3719.638961	ref	0.0201150253690037	0.00340175276752768
154	0	0	2	51	152	2	3	32	33	1552	26	19	M	F	24.05924093	23.48966659	45.6	50.3	0.171219999948218	0.182030000064457	0	0.03125	0.125	0.0625	0.05023981	3728.936175	ref	0.0201150253690037	0.0696998962361624
155	1	0	2	52	153	2	13	42	43	1583	26	24	M	M	24.05924093	24.61064488	45.6	47.1	0.171219999948218	0.184179999948188	0	0.03125	0.125	0.0125	0.030007061	3920.458392	ref	0.0201150253690037	0.0735052467896679
156	0	1	2	53	154	2	19	48	49	1614	26	73	M	M	24.05924093	20.98794298	45.6	50.5	0.171219999948218	0.164730000008734	0	0.125	0	0.125	0.074261066	3725.396623	ref	0.0201150253690037	0.0915302121771218
157	0	0	2	40	141	2	14	43	44	1211	26	48	M	M	24.05924093	26.2721715	45.6	51.9	0.171219999948218	3.84082998445596	0	0.0625	0.25	0.06640625	0.054671554	3729.468863	ref	0.0201150253690037	0.115875807195572
158	0	0	2	103	204	2	31	60	61	3164	26	33	M	M	24.05924093	23.48579692	45.6	45.6	0.171219999948218	1.65206000161561	0	0.015625	0.078125	0.038574219	0.019062272	3782.808745	ref	0.0201150253690037	0.100322878228782
159	0	0	2	55	156	2	20	49	50	1676	26	38	M	M	24.05924093	25.33184519	45.6	57.4	0.171219999948218	0.851249997061644	0	0	0.0078125	0.009765625	0.00924672	3527.580616	ref	0.0201150253690037	0.00622693726937269
160	1	0	2	56	157	2	9	38	39	1707	26	22	M	F	24.05924093	24.06290928	45.6	49.8	0.171219999948218	1.11881000511971	0	0.03125	0.125	0.057692308	0.045904986	3760.082579	ref	0.0201150253690037	0.0634729589667897
161	0	0	2	58	159	2	31	60	61	1769	26	25	M	F	24.05924093	31.52017475	45.6	50.1	0.171219999948218	1.65206000161561	0	0	0.015625	0.038574219	0.019062272	3782.808745	ref	0.0201150253690037	0.0156826568265683
162	0	0	2	59	160	2	22	51	52	1800	26	48	M	M	24.05924093	22.53592684	45.6	49.1	0.171219999948218	0.171860000021797	0	0	0	0.003487723	0.002940593	3710.570037	ref	0.0201150253690037	0.0322878228782288
163	0	0	2	60	161	2	24	53	54	1831	26	19	M	F	24.05924093	26.02909	45.6	48.3	0.171219999948218	5.25930997681726	0	0.0078125	0.0390625	0.01953125	0.015643415	3505.159768	ref	0.0201150253690037	0.0665359778597786
164	0	0	2	61	162	2	16	45	46	1862	26	47	M	F	24.05924093	23.3155615	45.6	55.3	0.171219999948218	0.552790000799945	0	0.015625	0.078125	0.015820313	0.014720317	3775.676363	ref	0.0201150253690037	0.106319188191882
165	0	0	2	62	163	2	16	45	46	1893	26	19	M	F	24.05924093	28.43247288	45.6	67	0.171219999948218	0.552790000799945	0	0.0078125	0.0390625	0.015820313	0.014720317	3775.676363	ref	0.0201150253690037	0.0683809963099631
166	0	0	2	63	164	2	15	44	45	1924	26	27	M	F	24.05924093	30.40403585	45.6	52.6	0.171219999948218	0.323029998657906	0	0	0	0.004166667	0.018263828	3809.114595	ref	0.0201150253690037	0.0248356780442804
167	0	0	2	64	165	2	27	56	57	1955	26	24	M	F	24.05924093	22.79666192	45.6	58.9	0.171219999948218	0.372609999169798	0	0.0078125	0.0390625	0.010546875	0.009010398	3922.423868	ref	0.0201150253690037	0.0711485239852399
168	0	0	2	65	166	2	28	57	58	1986	26	49	M	F	24.05924093	28.11280207	45.6	46.5	0.171219999948218	0.73950000137625	0	0	0.046875	0.0078125	0.01392395	3842.190261	ref	0.0201150253690037	0.04903713099631
169	0	0	2	66	167	2	5	34	35	2017	26	43	M	F	24.05924093	25.83221224	45.6	50	0.171219999948218	0.314460000619417	0	0	0.046875	0.015625	0.017035401	3815.236428	ref	0.0201150253690037	0.0518046586715867
170	0	0	2	67	168	2	1	1	32	2047	26	44	M	F	24.05924093	27.75314343	45.6	49	0.171219999948218	0.197010000027762	0	0.0625	0.25	0.053977273	0.049500344	3756.402801	ref	0.0201150253690037	0.11725957103321
171	0	0	2	68	169	2	23	52	53	2079	26	34	M	M	24.05924093	22.38251041	45.6	55.9	0.171219999948218	2.34056998965406	0	0	0	0.037109375	0.021652896	4041.521001	ref	0.0201150253690037	0.0170664206642066
172	1	0	2	69	170	2	18	47	48	2110	26	29	M	F	24.05924093	25.4296875	45.6	52.4	0.171219999948218	0.40252999829703	0	0.0078125	0.0390625	0.015345982	0.014243647	3739.356629	ref	0.0201150253690037	0.0743773062730627
173	1	1	2	70	171	2	26	55	56	2141	26	19	M	F	24.05924093	21.85644952	45.6	56.2	0.171219999948218	0.311689999963692	0	0.03125	0.5	0.225	0.144586211	3743.680809	ref	0.0201150253690037	0.0789249884870849
174	0	1	2	7	108	2	26	55	56	188	26	23	M	M	24.05924093	23.72099941	45.6	54	0.171219999948218	0.311689999963692	0	0.03125	0.5	0.225	0.144586211	3743.680809	ref	0.0201150253690037	0.0789249884870849
175	1	0	2	71	172	2	1	1	32	2171	26	35	M	M	24.05924093	21.86187482	45.6	53.1	0.171219999948218	0.197010000027762	0	0	0.03125	0.053977273	0.049500344	3756.402801	ref	0.0201150253690037	0.0018450184501845
176	0	0	2	72	173	2	24	53	54	2203	26	46	M	M	24.05924093	29.82552801	45.6	52	0.171219999948218	5.25930997681726	0	0	0.015625	0.01953125	0.015643415	3505.159768	ref	0.0201150253690037	0.0230627306273063
177	0	0	2	73	174	2	13	42	43	2234	26	26	M	M	24.05924093	22.9530524	45.6	46.8	0.171219999948218	0.184179999948188	0	0.03125	0.125	0.0125	0.030007061	3920.458392	ref	0.0201150253690037	0.0735052467896679
178	0	0	2	74	175	2	25	54	55	2265	26	34	M	F	24.05924093	26.39815807	45.6	50.6	0.171219999948218	0.608060001644304	0	0.0078125	0.0390625	0.009765625	0.008353505	3854.580262	ref	0.0201150253690037	0.0771448339483395
179	0	1	2	75	176	2	19	48	49	2296	26	69	M	F	24.05924093	20.59453032	45.6	57.3	0.171219999948218	0.164730000008734	0	0	0.25	0.125	0.074261066	3725.396623	ref	0.0201150253690037	0.125461254612546
180	1	1	2	76	177	2	11	40	41	2327	26	32	M	F	24.05924093	28.69556545	45.6	46.7	0.171219999948218	0.271620000906121	0	0	0.03125	0.125	0.100117855	3781.981095	ref	0.0201150253690037	0.0129151291512915
181	0	0	2	77	178	2	28	57	58	2358	26	33	M	M	24.05924093	25.70377449	45.6	48	0.171219999948218	0.73950000137625	0	0	0	0.0078125	0.01392395	3842.190261	ref	0.0201150253690037	0.000864852398523985
182	0	0	2	78	179	2	19	48	49	2389	26	36	M	M	24.05924093	23.40753301	45.6	52.2	0.171219999948218	0.164730000008734	0	0.0625	0.25	0.125	0.074261066	3725.396623	ref	0.0201150253690037	0.111263261070111
183	0	0	2	79	180	2	30	59	60	2420	26	18	M	F	24.05924093	23.60497173	45.6	50.3	0.171219999948218	0.566279999142432	0	0.03125	0.125	0.042279412	0.042781686	3719.638961	ref	0.0201150253690037	0.0726980512177122
184	0	0	2	80	181	2	18	47	48	2451	26	36	M	M	24.05924093	23.85951517	45.6	49.2	0.171219999948218	0.40252999829703	0	0	0.0078125	0.015345982	0.014243647	3739.356629	ref	0.0201150253690037	0.014760147601476
185	0	0	2	81	182	2	7	36	37	2482	26	36	M	F	24.05924093	22.2368401	45.6	49.1	0.171219999948218	0.0489999999951628	0	0.0078125	0.0390625	0.009765625	0.009975662	3406.121695	ref	0.0201150253690037	0.0642873616236162
186	0	0	2	82	183	2	25	54	55	2513	26	36	M	M	24.05924093	25.68211703	45.6	48.4	0.171219999948218	0.608060001644304	0	0	0.0078125	0.009765625	0.008353505	3854.580262	ref	0.0201150253690037	0.00922509225092251
187	1	1	2	83	184	2	10	39	40	2544	26	31	M	F	24.05924093	25.69504876	45.6	53.8	0.171219999948218	0.650410000483094	1	0.03125	0.5	0.104166667	0.117640494	356.5908019	ref	0.0201150253690037	0.0816925161623616
188	1	1	2	84	185	2	26	55	56	2575	26	54	M	F	24.05924093	25.2999164	45.6	59.7	0.171219999948218	0.311689999963692	0	0.0625	0.5	0.225	0.144586211	3743.680809	ref	0.0201150253690037	0.122794626383764
189	0	0	2	86	187	2	28	57	58	2637	26	65	M	M	24.05924093	21.36859137	45.6	54.4	0.171219999948218	0.73950000137625	0	0	0	0.0078125	0.01392395	3842.190261	ref	0.0201150253690037	0.0104935424354244
190	0	0	2	87	188	2	15	44	45	2668	26	48	M	F	24.05924093	32.20024674	45.6	60.9	0.171219999948218	0.323029998657906	0	0	0	0.004166667	0.018263828	3809.114595	ref	0.0201150253690037	0.0219960793357934
191	1	1	2	88	189	2	18	47	48	2699	26	52	M	F	24.05924093	22.57777778	45.6	45.3	0.171219999948218	0.40252999829703	1	0	0.015625	0.015345982	0.014243647	3739.356629	ref	0.0201150253690037	0.0341328413284133
192	0	0	2	89	190	2	13	42	43	2730	26	20	M	M	24.05924093	22.16573193	45.6	44.3	0.171219999948218	0.184179999948188	0	0	0	0.0125	0.030007061	3920.458392	ref	0.0201150253690037	0.0183348708487085
193	0	0	2	90	191	2	12	41	42	2761	26	29	M	F	24.05924093	25.5426795	45.6	48.3	0.171219999948218	0.566839998330792	0	0	0.015625	0.01953125	0.015643415	3180.875666	ref	0.0201150253690037	0.0206988007380074
194	0	0	2	91	192	2	6	35	36	2792	26	40	M	M	24.05924093	23.44558645	45.6	47.7	0.171219999948218	0.246479999931847	0	0	0	0.005580357	0.006289347	3780.928193	ref	0.0201150253690037	0.0018450184501845
195	0	0	2	92	193	2	29	58	59	2823	26	26	M	M	24.05924093	22.0585864	45.6	50.9	0.171219999948218	0.144200000023225	0	0.03125	0.125	0.033203125	0.027755195	3787.77362	ref	0.0201150253690037	0.0709683464206642
196	0	0	2	93	194	2	30	59	60	2854	26	31	M	M	24.05924093	22.61451166	45.6	47.3	0.171219999948218	0.566279999142432	0	0.03125	0.125	0.042279412	0.042781686	3719.638961	ref	0.0201150253690037	0.0736205604428044
198	0	0	2	96	197	2	32	61	62	2947	26	33	M	F	24.05924093	22.6849514	45.6	50.5	0.171219999948218	0.321590000552461	0	0	0.0625	0.0546875	0.048568301	3713.441127	ref	0.0201150253690037	0.0177583025830258
199	0	0	2	97	198	2	29	58	59	2978	26	22	M	F	24.05924093	22.18072745	45.6	46.4	0.171219999948218	0.144200000023225	0	0	0.03125	0.033203125	0.027755195	3787.77362	ref	0.0201150253690037	0.0436318035055351
200	1	0	2	98	199	2	3	32	33	3009	26	45	M	F	24.05924093	26.75921734	45.6	54.9	0.171219999948218	0.182030000064457	0	0.0625	0.25	0.0625	0.05023981	3728.936175	ref	0.0201150253690037	0.120488353321033
201	0	0	2	99	200	2	30	59	60	3040	26	64	M	M	24.05924093	21.1079069	45.6	55.1	0.171219999948218	0.566279999142432	0	0	0.0625	0.042279412	0.042781686	3719.638961	ref	0.0201150253690037	0.018219557195572
202	1	0	2	19	120	2	24	53	54	560	26	41	M	F	24.05924093	22.12788277	45.6	48.6	0.171219999948218	5.25930997681726	0	0.015625	0.078125	0.01953125	0.015643415	3505.159768	ref	0.0201150253690037	0.106319188191882
203	1	0	2	102	203	2	18	47	48	3133	26	20	M	F	24.05924093	23.46388316	45.6	44.9	0.171219999948218	0.40252999829703	0	0.0078125	0.0390625	0.015345982	0.014243647	3739.356629	ref	0.0201150253690037	0.0734547970479705
204	1	0	2	104	205	2	18	47	48	3195	26	25	M	M	24.05924093	21.67940081	45.6	48.4	0.171219999948218	0.40252999829703	0	0.0078125	0.0390625	0.015345982	0.014243647	3739.356629	ref	0.0201150253690037	0.0725322878228782
205	0	0	2	105	206	2	22	51	52	3226	26	24	M	M	24.05924093	24.60215404	45.6	49	0.171219999948218	0.171860000021797	0	0	0.0078125	0.003487723	0.002940593	3710.570037	ref	0.0201150253690037	0.0408642758302583
206	0	0	2	106	207	2	32	61	62	3257	26	33	M	M	24.05924093	22.93333333	45.6	50.5	0.171219999948218	0.321590000552461	0	0.0625	0.25	0.0546875	0.048568301	3713.441127	ref	0.0201150253690037	0.117720825645756
207	0	0	2	107	208	2	6	35	36	3288	26	20	M	M	24.05924093	22.15189873	45.6	54.5	0.171219999948218	0.246479999931847	0	0	0.0078125	0.005580357	0.006289347	3780.928193	ref	0.0201150253690037	0.0201078182656827
209	0	0	2	54	155	2	15	44	45	1645	26	24	M	M	24.05924093	21.96727804	45.6	53.1	0.171219999948218	0.323029998657906	0	0	0	0.004166667	0.018263828	3809.114595	ref	0.0201150253690037	0
210	0	0	2	26	127	2	15	44	45	777	26	24	M	M	24.05924093	24.31528125	45.6	51.4	0.171219999948218	0.323029998657906	0	0	0	0.004166667	0.018263828	3809.114595	ref	0.0201150253690037	0.0229906595940959
211	1	0	2	57	158	2	21	50	51	1738	26	23	M	M	24.05924093	15.88643347	45.6	57.9	0.171219999948218	0.0798600000300939	0	0	0.0078125	0.017578125	0.012352647	3595.085674	ref	0.0201150253690037	0
212	1	0	2	95	196	2	22	51	52	2916	26	18	M	F	24.05924093	22.04278285	45.6	45.7	0.171219999948218	0.171860000021797	0	0	0.0078125	0.003487723	0.002940593	3710.570037	ref	0.0201150253690037	0.0408642758302583
213	0	0	2	101	202	2	22	51	52	3102	26	25	M	M	24.05924093	19.82173467	45.6	52.1	0.171219999948218	0.171860000021797	0	0	0	0.003487723	0.002940593	3710.570037	ref	0.0201150253690037	0.00299815498154982
214	0	0	2	31	132	2	31	60	61	932	26	73	M	F	24.05924093	21.41203704	45.6	56.2	0.171219999948218	1.65206000161561	0	0	0.125	0.038574219	0.019062272	3782.808745	ref	0.0201150253690037	0.116005535055351
216	0	0	100	2	201	1	2	1	3070	32	24	26	M	M	26.92256151	24.05924093	52.1	45.6	0.197010000027762	0.171219999948218	0	0.03125	0.125	0.053977273	0.049500344	3756.402801	ref	0.0595522947601476	0.0201150253690037
217	0	0	100	3	303	1	5	4	3073	63	24	48	M	M	26.92256151	23.66780045	52.1	51.1	0.197010000027762	0.314460000619417	0	0	0.046875	0.026988636	0.030061974	156.7067325	ref	0.0595522947601476	0.0138376383763838
219	0	0	100	4	403	1	3	2	3071	94	24	45	M	M	26.92256151	21.67505798	52.1	62.5	0.197010000027762	0.182030000064457	0	0	0.25	0.098140496	0.084462318	97.08243919	ref	0.0595522947601476	0.0133763837638376
220	0	0	100	5	505	1	4	3	3072	125	24	33	M	M	26.92256151	23.57000197	52.1	48.8	0.197010000027762	0.0737899999956931	0	0	0.0390625	0.016867898	0.016325289	1396.977452	ref	0.0595522947601476	0.00507380073800738
221	0	0	100	6	605	1	6	5	3074	156	24	67	M	F	26.92256151	24.27041046	52.1	51.3	0.197010000027762	0.246479999931847	0	0.03125	0	0.009638799	0.011077298	27.78488798	ref	0.0595522947601476	0.0416858856088561
222	0	0	100	8	798	1	13	12	3081	218	24	43	M	F	26.92256151	18.24242151	52.1	45.9	0.197010000027762	0.184179999948188	0	0	0	0.021590909	0.05248714	170.3290932	ref	0.0595522947601476	0.0274446494464945
223	0	0	100	9	893	1	22	21	3090	249	24	20	M	M	26.92256151	22.33278955	52.1	47.8	0.197010000027762	0.171860000021797	0	0.0078125	0	0.006024249	0.005236745	72.69112738	ref	0.0595522947601476	0.0399417666051661
224	0	0	100	10	988	1	32	31	3100	280	24	31	M	M	26.92256151	22.83633299	52.1	46	0.197010000027762	0.321590000552461	0	0	0	0.094460227	0.086294337	139.9464183	ref	0.0595522947601476	0.00213330258302583
225	0	0	100	11	1079	1	15	14	3083	311	24	22	M	F	26.92256151	26.68320929	52.1	56.7	0.197010000027762	0.323029998657906	0	0	0	0.034469697	0.05043922	63.56099433	ref	0.0595522947601476	0.0220681503690037
226	0	0	100	12	1174	1	17	16	3085	342	24	41	M	F	26.92256151	26.3844817	52.1	56.7	0.197010000027762	0.332809999147796	0	0	0.078125	0.033735795	0.027876409	249.6477518	ref	0.0595522947601476	0.0171817343173432
227	0	0	100	13	1260	1	30	29	3098	373	24	22	M	M	26.92256151	22.25322593	52.1	51	0.197010000027762	0.566279999142432	0	0.125	0	0.073028075	0.075780528	75.17978452	ref	0.0595522947601476	0.0736205604428044
228	0	0	100	14	1353	1	7	6	3075	404	24	23	M	M	26.92256151	25.0457922	52.1	66.5	0.197010000027762	0.0489999999951628	0	0	0.0390625	0.016867898	0.017540693	350.4069063	ref	0.0595522947601476	0.003690036900369
229	0	0	100	16	1438	1	30	29	3098	460	24	24	M	F	26.92256151	25.41245349	52.1	50.9	0.197010000027762	0.566279999142432	0	0	0.125	0.073028075	0.075780528	75.17978452	ref	0.0595522947601476	0.00553505535055351
230	0	0	100	15	1523	1	30	29	3098	435	24	25	M	F	26.92256151	23.59558321	52.1	48	0.197010000027762	0.566279999142432	0	0.125	0	0.073028075	0.075780528	75.17978452	ref	0.0595522947601476	0.0736205604428044
231	0	0	100	17	1608	1	30	29	3098	497	24	25	M	F	26.92256151	22.43714647	52.1	56.5	0.197010000027762	0.566279999142432	0	0.125	0	0.073028075	0.075780528	75.17978452	ref	0.0595522947601476	0.0726980512177122
232	0	0	100	18	1697	1	8	7	3076	528	24	37	M	M	26.92256151	22.08349443	52.1	52.2	0.197010000027762	0.846060004175065	0	0	0.125	0.053977273	0.043563061	56.30275304	ref	0.0595522947601476	0.0276176199261993
233	0	0	100	20	1871	1	23	22	3091	590	24	31	M	F	26.92256151	26.6204225	52.1	54.9	0.197010000027762	2.34056998965406	0	0.0234375	0	0.010120739	0.008362923	350.7962372	ref	0.0595522947601476	0.0380679197416974
234	0	0	100	21	1955	1	3	2	3071	621	24	25	M	M	26.92256151	22.35751702	52.1	51.8	0.197010000027762	0.182030000064457	0	0.125	0	0.098140496	0.084462318	97.08243919	ref	0.0595522947601476	0.0672783095202952
235	0	0	100	22	2040	1	21	20	3089	652	24	21	M	F	26.92256151	21.47253459	52.1	55.1	0.197010000027762	0.0798600000300939	0	0.0390625	0	0.016867898	0.017540693	195.0922859	ref	0.0595522947601476	0.0683809963099631
236	0	0	100	23	2122	1	9	8	3077	683	24	39	M	M	26.92256151	21.9375338	52.1	49	0.197010000027762	1.11881000511971	0	0	0.25	0.09965035	0.08192359	117.4776575	ref	0.0595522947601476	0.0285401291512915
237	0	0	100	24	2203	1	16	15	3084	714	24	26	M	F	26.92256151	23.680859	52.1	52.3	0.197010000027762	0.552790000799945	0	0.0390625	0	0.027325994	0.026098863	221.4723459	ref	0.0595522947601476	0.0702260147601476
238	0	0	100	25	2281	1	30	29	3098	745	24	52	M	F	26.92256151	30.236996	52.1	59.4	0.197010000027762	0.566279999142432	0	0.25	0	0.073028075	0.075780528	75.17978452	ref	0.0595522947601476	0.125100899446494
239	0	0	100	27	2439	1	20	19	3088	807	24	24	M	F	26.92256151	23.40192275	52.1	52.8	0.197010000027762	0.851249997061644	0	0.0390625	0	0.016867898	0.016325289	287.8419705	ref	0.0595522947601476	0.0693035055350553
240	0	0	100	28	2518	1	10	9	3078	838	24	40	M	M	26.92256151	24.1098876	52.1	48.6	0.197010000027762	0.650410000483094	0	0	0.125	0.044981061	0.051750833	4112.446109	ref	0.0595522947601476	0.00645756457564576
241	0	0	100	29	2596	1	6	5	3074	869	24	35	M	F	26.92256151	23.99705944	52.1	49	0.197010000027762	0.246479999931847	0	0.015625	0	0.009638799	0.011077298	27.78488798	ref	0.0595522947601476	0.0346805811808118
242	0	0	100	30	2672	1	14	13	3082	900	24	20	M	F	26.92256151	24.13333333	52.1	50.7	0.197010000027762	3.84082998445596	0	0.0234375	0.25	0.114701705	0.097120855	497.5620564	ref	0.0595522947601476	0.035588676199262
243	0	0	100	32	2822	1	11	10	3079	962	24	35	M	M	26.92256151	22.6071525	52.1	45.1	0.197010000027762	0.271620000906121	0	0.125	0	0.053977273	0.044602254	61.52235366	ref	0.0595522947601476	0.0853825530627306
244	0	0	100	33	2896	1	5	4	3073	993	24	75	M	F	26.92256151	22.35896149	52.1	54.9	0.197010000027762	0.314460000619417	0	0.09375	0	0.026988636	0.030061974	156.7067325	ref	0.0595522947601476	0.0750115313653136
245	0	0	100	34	2970	1	8	7	3076	1024	24	33	M	F	26.92256151	20.01429309	52.1	47.7	0.197010000027762	0.846060004175065	0	0.125	0	0.053977273	0.043563061	56.30275304	ref	0.0595522947601476	0.0874581988191882
246	0	0	100	35	3042	1	12	11	3080	1055	24	48	M	M	26.92256151	20.11611691	52.1	52	0.197010000027762	0.566839998330792	0	0.078125	0	0.033735795	0.027876409	585.3170081	ref	0.0595522947601476	0.102167896678967
247	0	0	100	36	3111	1	13	12	3081	1086	24	43	M	M	26.92256151	23.39761249	52.1	49.7	0.197010000027762	0.184179999948188	0	0	0	0.021590909	0.05248714	170.3290932	ref	0.0595522947601476	0.0239852398523985
248	0	0	100	37	3180	1	26	25	3094	1117	24	20	M	M	26.92256151	22.86301966	52.1	49.4	0.197010000027762	0.311689999963692	0	0.125	0	0.11875	0.096112215	182.8004376	ref	0.0595522947601476	0.0789249884870849
249	0	0	100	38	3250	1	4	3	3072	1148	24	28	M	F	26.92256151	24.47776518	52.1	54.5	0.197010000027762	0.0737899999956931	0	0.0390625	0	0.016867898	0.016325289	1396.977452	ref	0.0595522947601476	0.0702260147601476
250	0	0	100	39	3317	1	9	8	3077	1179	24	39	M	F	26.92256151	28.1675972	52.1	49.8	0.197010000027762	1.11881000511971	0	0.25	0	0.09965035	0.08192359	117.4776575	ref	0.0595522947601476	0.119565844095941
251	0	0	100	41	3449	1	22	21	3090	1241	24	26	M	M	26.92256151	25.42947459	52.1	50.2	0.197010000027762	0.171860000021797	0	0.0078125	0	0.006024249	0.005236745	72.69112738	ref	0.0595522947601476	0.0399417666051661
252	0	0	100	42	3510	1	15	14	3083	1272	24	50	M	M	26.92256151	25.20642329	52.1	54	0.197010000027762	0.323029998657906	0	0	0	0.034469697	0.05043922	63.56099433	ref	0.0595522947601476	0.018450184501845
253	0	0	100	44	3633	1	3	2	3071	1334	24	21	M	F	26.92256151	22.6665875	52.1	53	0.197010000027762	0.182030000064457	0	0.125	0	0.098140496	0.084462318	97.08243919	ref	0.0595522947601476	0.0696998962361624
254	0	0	100	45	3694	1	16	15	3084	1365	24	59	M	M	26.92256151	22.69527123	52.1	65.3	0.197010000027762	0.552790000799945	0	0	0.078125	0.027325994	0.026098863	221.4723459	ref	0.0595522947601476	0.0249077490774908
255	0	0	100	43	3573	1	22	21	3090	1303	24	44	M	F	26.92256151	22.71968369	52.1	49.7	0.197010000027762	0.171860000021797	0	0.015625	0	0.006024249	0.005236745	72.69112738	ref	0.0595522947601476	0.0439056734317343
256	0	0	100	46	3756	1	17	16	3085	1396	24	54	M	M	26.92256151	22.55794194	52.1	50.6	0.197010000027762	0.332809999147796	0	0.078125	0	0.033735795	0.027876409	249.6477518	ref	0.0595522947601476	0.104012915129151
257	0	0	100	47	3813	1	30	29	3098	1427	24	26	M	M	26.92256151	25.01560874	52.1	49.7	0.197010000027762	0.566279999142432	0	0.125	0	0.073028075	0.075780528	75.17978452	ref	0.0595522947601476	0.0754655788929889
259	0	0	100	49	3926	1	18	17	3086	1489	24	53	M	M	26.92256151	21.98989237	52.1	45.5	0.197010000027762	0.40252999829703	0	0.078125	0	0.026506696	0.025281744	195.4942454	ref	0.0595522947601476	0.107241697416974
260	0	0	100	50	3979	1	30	29	3098	1520	24	19	M	F	26.92256151	23.29881657	52.1	57.4	0.197010000027762	0.566279999142432	0	0	0.125	0.073028075	0.075780528	75.17978452	ref	0.0595522947601476	0.00340175276752768
261	0	0	100	51	4035	1	3	2	3071	1551	24	19	M	F	26.92256151	23.48966659	52.1	50.3	0.197010000027762	0.182030000064457	0	0.125	0	0.098140496	0.084462318	97.08243919	ref	0.0595522947601476	0.0696998962361624
262	0	0	100	52	4089	1	13	12	3081	1582	24	24	M	M	26.92256151	24.61064488	52.1	47.1	0.197010000027762	0.184179999948188	0	0.125	0	0.021590909	0.05248714	170.3290932	ref	0.0595522947601476	0.0735052467896679
263	0	1	100	53	4142	1	19	18	3087	1613	24	73	M	M	26.92256151	20.98794298	52.1	50.5	0.197010000027762	0.164730000008734	0	0.25	0	0.215909091	0.133583158	124.5230902	ref	0.0595522947601476	0.0915302121771218
264	0	0	100	40	3385	1	14	13	3082	1210	24	48	M	M	26.92256151	26.2721715	52.1	51.9	0.197010000027762	3.84082998445596	0	0.25	0	0.114701705	0.097120855	497.5620564	ref	0.0595522947601476	0.115875807195572
265	0	0	100	103	5563	1	31	30	3099	3163	24	33	M	M	26.92256151	23.48579692	52.1	45.6	0.197010000027762	1.65206000161561	0	0.078125	0	0.043013139	0.043873517	154.1557654	ref	0.0595522947601476	0.100322878228782
266	0	0	100	55	4247	1	20	19	3088	1675	24	38	M	M	26.92256151	25.33184519	52.1	57.4	0.197010000027762	0.851249997061644	0	0	0.0390625	0.016867898	0.016325289	287.8419705	ref	0.0595522947601476	0.00622693726937269
267	0	0	100	56	4298	1	9	8	3077	1706	24	22	M	F	26.92256151	24.06290928	52.1	49.8	0.197010000027762	1.11881000511971	0	0.125	0	0.09965035	0.08192359	117.4776575	ref	0.0595522947601476	0.0634729589667897
268	0	0	100	58	4399	1	31	30	3099	1768	24	25	M	F	26.92256151	31.52017475	52.1	50.1	0.197010000027762	1.65206000161561	0	0	0.078125	0.043013139	0.043873517	154.1557654	ref	0.0595522947601476	0.0156826568265683
269	0	0	100	59	4446	1	22	21	3090	1799	24	48	M	M	26.92256151	22.53592684	52.1	49.1	0.197010000027762	0.171860000021797	0	0	0.015625	0.006024249	0.005236745	72.69112738	ref	0.0595522947601476	0.0322878228782288
270	0	0	100	60	4491	1	24	23	3092	1830	24	19	M	F	26.92256151	26.02909	52.1	48.3	0.197010000027762	5.25930997681726	0	0.0390625	0	0.033735795	0.027876409	287.5639059	ref	0.0595522947601476	0.0665359778597786
271	0	0	100	61	4537	1	16	15	3084	1861	24	47	M	F	26.92256151	23.3155615	52.1	55.3	0.197010000027762	0.552790000799945	0	0.078125	0	0.027325994	0.026098863	221.4723459	ref	0.0595522947601476	0.106319188191882
272	0	0	100	62	4583	1	16	15	3084	1892	24	19	M	F	26.92256151	28.43247288	52.1	67	0.197010000027762	0.552790000799945	0	0.0390625	0	0.027325994	0.026098863	221.4723459	ref	0.0595522947601476	0.0683809963099631
273	0	0	100	63	4627	1	15	14	3083	1923	24	27	M	F	26.92256151	30.40403585	52.1	52.6	0.197010000027762	0.323029998657906	0	0	0	0.034469697	0.05043922	63.56099433	ref	0.0595522947601476	0.0248356780442804
274	0	0	100	64	4670	1	27	26	3095	1954	24	24	M	F	26.92256151	22.79666192	52.1	58.9	0.197010000027762	0.372609999169798	0	0.0390625	0	0.01821733	0.015964043	185.7336803	ref	0.0595522947601476	0.0711485239852399
275	0	0	100	65	4711	1	28	27	3096	1985	24	49	M	F	26.92256151	28.11280207	52.1	46.5	0.197010000027762	0.73950000137625	0	0.046875	0	0.013494318	0.024180344	180.5436235	ref	0.0595522947601476	0.04903713099631
276	0	0	100	66	4753	1	5	4	3073	2016	24	43	M	F	26.92256151	25.83221224	52.1	50	0.197010000027762	0.314460000619417	0	0.046875	0	0.026988636	0.030061974	156.7067325	ref	0.0595522947601476	0.0518046586715867
278	0	0	100	68	4832	1	23	22	3091	2078	24	34	M	M	26.92256151	22.38251041	52.1	55.9	0.197010000027762	2.34056998965406	0	0	0.0234375	0.010120739	0.008362923	350.7962372	ref	0.0595522947601476	0.0170664206642066
279	0	0	100	69	4869	1	18	17	3086	2109	24	29	M	F	26.92256151	25.4296875	52.1	52.4	0.197010000027762	0.40252999829703	0	0.0390625	0	0.026506696	0.025281744	195.4942454	ref	0.0595522947601476	0.0743773062730627
280	0	0	100	70	4904	1	26	25	3094	2140	24	19	M	F	26.92256151	21.85644952	52.1	56.2	0.197010000027762	0.311689999963692	0	0.125	0	0.11875	0.096112215	182.8004376	ref	0.0595522947601476	0.0789249884870849
281	0	0	100	7	702	1	26	25	3094	187	24	23	M	M	26.92256151	23.72099941	52.1	54	0.197010000027762	0.311689999963692	0	0.125	0	0.11875	0.096112215	182.8004376	ref	0.0595522947601476	0.0789249884870849
283	0	0	100	72	4976	1	24	23	3092	2202	24	46	M	M	26.92256151	29.82552801	52.1	52	0.197010000027762	5.25930997681726	0	0	0.078125	0.033735795	0.027876409	287.5639059	ref	0.0595522947601476	0.0230627306273063
284	0	0	100	73	5010	1	13	12	3081	2233	24	26	M	M	26.92256151	22.9530524	52.1	46.8	0.197010000027762	0.184179999948188	0	0.125	0	0.021590909	0.05248714	170.3290932	ref	0.0595522947601476	0.0735052467896679
285	0	0	100	74	5043	1	25	24	3093	2264	24	34	M	F	26.92256151	26.39815807	52.1	50.6	0.197010000027762	0.608060001644304	0	0.0390625	0	0.016867898	0.014830316	123.7133784	ref	0.0595522947601476	0.0771448339483395
286	0	1	100	75	5075	1	19	18	3087	2295	24	69	M	F	26.92256151	20.59453032	52.1	57.3	0.197010000027762	0.164730000008734	0	0.25	0	0.215909091	0.133583158	124.5230902	ref	0.0595522947601476	0.125461254612546
287	0	0	100	76	5107	1	11	10	3079	2326	24	32	M	F	26.92256151	28.69556545	52.1	46.7	0.197010000027762	0.271620000906121	0	0	0.125	0.053977273	0.044602254	61.52235366	ref	0.0595522947601476	0.0129151291512915
288	1	0	100	77	5137	1	28	27	3096	2357	24	33	M	M	26.92256151	25.70377449	52.1	48	0.197010000027762	0.73950000137625	0	0	0	0.013494318	0.024180344	180.5436235	ref	0.0595522947601476	0.000864852398523985
289	1	1	100	78	5167	1	19	18	3087	2388	24	36	M	M	26.92256151	23.40753301	52.1	52.2	0.197010000027762	0.164730000008734	0	0.25	0	0.215909091	0.133583158	124.5230902	ref	0.0595522947601476	0.111263261070111
290	0	0	100	79	5194	1	30	29	3098	2419	24	18	M	F	26.92256151	23.60497173	52.1	50.3	0.197010000027762	0.566279999142432	0	0.125	0	0.073028075	0.075780528	75.17978452	ref	0.0595522947601476	0.0726980512177122
291	0	0	100	80	5221	1	18	17	3086	2450	24	36	M	M	26.92256151	23.85951517	52.1	49.2	0.197010000027762	0.40252999829703	0	0	0.0390625	0.026506696	0.025281744	195.4942454	ref	0.0595522947601476	0.014760147601476
292	0	0	100	81	5246	1	7	6	3075	2481	24	36	M	F	26.92256151	22.2368401	52.1	49.1	0.197010000027762	0.0489999999951628	0	0.0390625	0	0.016867898	0.017540693	350.4069063	ref	0.0595522947601476	0.0642873616236162
293	0	0	100	82	5272	1	25	24	3093	2512	24	36	M	M	26.92256151	25.68211703	52.1	48.4	0.197010000027762	0.608060001644304	0	0	0.0390625	0.016867898	0.014830316	123.7133784	ref	0.0595522947601476	0.00922509225092251
294	0	0	100	83	5297	1	10	9	3078	2543	24	31	M	F	26.92256151	25.69504876	52.1	53.8	0.197010000027762	0.650410000483094	0	0.125	0	0.044981061	0.051750833	4112.446109	ref	0.0595522947601476	0.0816925161623616
295	0	1	100	84	5321	1	26	25	3094	2574	24	54	M	F	26.92256151	25.2999164	52.1	59.7	0.197010000027762	0.311689999963692	0	0.25	0	0.11875	0.096112215	182.8004376	ref	0.0595522947601476	0.122794626383764
296	0	0	100	86	5365	1	28	27	3096	2636	24	65	M	M	26.92256151	21.36859137	52.1	54.4	0.197010000027762	0.73950000137625	0	0	0.046875	0.013494318	0.024180344	180.5436235	ref	0.0595522947601476	0.0104935424354244
297	0	0	100	87	5386	1	15	14	3083	2667	24	48	M	F	26.92256151	32.20024674	52.1	60.9	0.197010000027762	0.323029998657906	0	0	0	0.034469697	0.05043922	63.56099433	ref	0.0595522947601476	0.0219960793357934
298	0	0	100	88	5406	1	18	17	3086	2698	24	52	M	F	26.92256151	22.57777778	52.1	45.3	0.197010000027762	0.40252999829703	0	0	0.078125	0.026506696	0.025281744	195.4942454	ref	0.0595522947601476	0.0341328413284133
299	0	0	100	89	5423	1	13	12	3081	2729	24	20	M	M	26.92256151	22.16573193	52.1	44.3	0.197010000027762	0.184179999948188	0	0	0	0.021590909	0.05248714	170.3290932	ref	0.0595522947601476	0.0183348708487085
300	0	0	100	90	5441	1	12	11	3080	2760	24	29	M	F	26.92256151	25.5426795	52.1	48.3	0.197010000027762	0.566839998330792	0	0	0.078125	0.033735795	0.027876409	585.3170081	ref	0.0595522947601476	0.0206988007380074
301	0	0	100	91	5458	1	6	5	3074	2791	24	40	M	M	26.92256151	23.44558645	52.1	47.7	0.197010000027762	0.246479999931847	0	0	0.015625	0.009638799	0.011077298	27.78488798	ref	0.0595522947601476	0.0018450184501845
302	0	0	100	92	5472	1	29	28	3097	2822	24	26	M	M	26.92256151	22.0585864	52.1	50.9	0.197010000027762	0.144200000023225	0	0.125	0	0.057350852	0.049275756	129.4024729	ref	0.0595522947601476	0.0709683464206642
303	0	1	100	93	5486	1	30	29	3098	2853	24	31	M	M	26.92256151	22.61451166	52.1	47.3	0.197010000027762	0.566279999142432	0	0.125	0	0.073028075	0.075780528	75.17978452	ref	0.0595522947601476	0.0736205604428044
305	0	0	100	96	5523	1	32	31	3100	2946	24	33	M	F	26.92256151	22.6849514	52.1	50.5	0.197010000027762	0.321590000552461	0	0	0.25	0.094460227	0.086294337	139.9464183	ref	0.0595522947601476	0.0177583025830258
306	0	0	100	97	5533	1	29	28	3097	2977	24	22	M	F	26.92256151	22.18072745	52.1	46.4	0.197010000027762	0.144200000023225	0	0.0078125	0.125	0.057350852	0.049275756	129.4024729	ref	0.0595522947601476	0.0436318035055351
307	0	0	100	98	5543	1	3	2	3071	3008	24	45	M	F	26.92256151	26.75921734	52.1	54.9	0.197010000027762	0.182030000064457	0	0.25	0	0.098140496	0.084462318	97.08243919	ref	0.0595522947601476	0.120488353321033
308	0	0	100	99	5552	1	30	29	3098	3039	24	64	M	M	26.92256151	21.1079069	52.1	55.1	0.197010000027762	0.566279999142432	0	0	0.25	0.073028075	0.075780528	75.17978452	ref	0.0595522947601476	0.018219557195572
309	0	0	100	19	1784	1	24	23	3092	559	24	41	M	F	26.92256151	22.12788277	52.1	48.6	0.197010000027762	5.25930997681726	0	0.078125	0	0.033735795	0.027876409	287.5639059	ref	0.0595522947601476	0.106319188191882
310	0	0	100	102	5562	1	18	17	3086	3132	24	20	M	F	26.92256151	23.46388316	52.1	44.9	0.197010000027762	0.40252999829703	0	0.0390625	0	0.026506696	0.025281744	195.4942454	ref	0.0595522947601476	0.0734547970479705
311	0	0	100	104	5564	1	18	17	3086	3194	24	25	M	M	26.92256151	21.67940081	52.1	48.4	0.197010000027762	0.40252999829703	0	0.0390625	0	0.026506696	0.025281744	195.4942454	ref	0.0595522947601476	0.0725322878228782
312	0	0	100	105	5565	1	22	21	3090	3225	24	24	M	M	26.92256151	24.60215404	52.1	49	0.197010000027762	0.171860000021797	0	0.0078125	0	0.006024249	0.005236745	72.69112738	ref	0.0595522947601476	0.0408642758302583
313	0	0	100	106	5566	1	32	31	3100	3256	24	33	M	M	26.92256151	22.93333333	52.1	50.5	0.197010000027762	0.321590000552461	0	0.25	0	0.094460227	0.086294337	139.9464183	ref	0.0595522947601476	0.117720825645756
314	0	0	100	107	5567	1	6	5	3074	3287	24	20	M	M	26.92256151	22.15189873	52.1	54.5	0.197010000027762	0.246479999931847	0	0.0078125	0	0.009638799	0.011077298	27.78488798	ref	0.0595522947601476	0.0201078182656827
315	0	0	100	108	5568	1	2	1	3070	3318	24	24	M	F	26.92256151	21.9478738	52.1	53.9	0.197010000027762	0.171219999948218	0	0.125	0	0.053977273	0.049500344	3756.402801	ref	0.0595522947601476	0.0826150253874539
316	0	0	100	54	4194	1	15	14	3083	1644	24	24	M	M	26.92256151	21.96727804	52.1	53.1	0.197010000027762	0.323029998657906	0	0	0	0.034469697	0.05043922	63.56099433	ref	0.0595522947601476	0
317	0	0	100	26	2359	1	15	14	3083	776	24	24	M	M	26.92256151	24.31528125	52.1	51.4	0.197010000027762	0.323029998657906	0	0	0	0.034469697	0.05043922	63.56099433	ref	0.0595522947601476	0.0229906595940959
318	0	0	100	57	4349	1	21	20	3089	1737	24	23	M	M	26.92256151	15.88643347	52.1	57.9	0.197010000027762	0.0798600000300939	0	0	0.0390625	0.016867898	0.017540693	195.0922859	ref	0.0595522947601476	0
319	0	0	100	95	5513	1	22	21	3090	2915	24	18	M	F	26.92256151	22.04278285	52.1	45.7	0.197010000027762	0.171860000021797	0	0.0078125	0	0.006024249	0.005236745	72.69112738	ref	0.0595522947601476	0.0408642758302583
320	0	0	100	101	5561	1	22	21	3090	3101	24	25	M	M	26.92256151	19.82173467	52.1	52.1	0.197010000027762	0.171860000021797	0	0	0.0078125	0.006024249	0.005236745	72.69112738	ref	0.0595522947601476	0.00299815498154982
321	0	0	100	31	2748	1	31	30	3099	931	24	73	M	F	26.92256151	21.41203704	52.1	56.2	0.197010000027762	1.65206000161561	0	0.125	0	0.043013139	0.043873517	154.1557654	ref	0.0595522947601476	0.116005535055351
322	0	0	3	1	2	5	1	4	63	4	48	35	M	M	23.66780045	25.39642228	51.1	47.8	0.314460000619417	0.197010000027762	1	0	0	0.026988636	0.030061974	156.7067325	ref	0.0138376383763838	0.0133043127306273
323	0	0	3	2	104	5	2	34	64	35	48	26	M	M	23.66780045	24.05924093	51.1	45.6	0.314460000619417	0.171219999948218	0	0	0	0.015625	0.017035401	3815.236428	ref	0.0138376383763838	0.0201150253690037
324	0	0	3	100	303	5	1	4	63	3073	48	24	M	M	23.66780045	26.92256151	51.1	52.1	0.314460000619417	0.197010000027762	0	0	0.046875	0.026988636	0.030061974	156.7067325	ref	0.0138376383763838	0.0595522947601476
326	1	0	3	4	209	5	3	63	65	97	48	45	M	M	23.66780045	21.67505798	51.1	62.5	0.314460000619417	0.182030000064457	0	0	0	0.028409091	0.029337069	100.1798383	ref	0.0138376383763838	0.0133763837638376
327	0	0	3	5	210	5	4	91	66	128	48	33	M	M	23.66780045	23.57000197	51.1	48.8	0.314460000619417	0.0737899999956931	0	0	0	0.015625	0.017842473	1477.308702	ref	0.0138376383763838	0.00507380073800738
328	0	1	3	6	211	5	6	119	67	160	48	67	M	F	23.66780045	24.27041046	51.1	51.3	0.314460000619417	0.246479999931847	0	0	0.0625	0.014880952	0.019730051	136.9269878	ref	0.0138376383763838	0.0416858856088561
329	0	1	3	8	213	5	13	126	74	222	48	43	M	F	23.66780045	18.24242151	51.1	45.9	0.314460000619417	0.184179999948188	0	0	0	0.00625	0.016776397	221.1628359	ref	0.0138376383763838	0.0274446494464945
330	0	0	3	9	214	5	22	135	83	253	48	20	M	M	23.66780045	22.33278955	51.1	47.8	0.314460000619417	0.171860000021797	0	0	0.015625	0.009300595	0.009680657	226.7972663	ref	0.0138376383763838	0.0399417666051661
331	1	1	3	10	215	5	32	145	93	284	48	31	M	M	23.66780045	22.83633299	51.1	46	0.314460000619417	0.321590000552461	0	0	0	0.02734375	0.029672317	102.3034701	ref	0.0138376383763838	0.00213330258302583
332	0	0	3	11	216	5	15	128	76	315	48	22	M	F	23.66780045	26.68320929	51.1	56.7	0.314460000619417	0.323029998657906	0	0	0	0.002083333	0.010109951	110.6390528	ref	0.0138376383763838	0.0220681503690037
333	0	0	3	12	217	5	17	130	78	346	48	41	M	F	23.66780045	26.3844817	51.1	56.7	0.314460000619417	0.332809999147796	0	0	0	0.03125	0.031225576	332.3627536	ref	0.0138376383763838	0.0171817343173432
334	0	0	3	13	218	5	30	143	91	377	48	22	M	M	23.66780045	22.25322593	51.1	51	0.314460000619417	0.566279999142432	0	0	0.046875	0.021139706	0.025577851	123.6648697	ref	0.0138376383763838	0.0736205604428044
335	0	0	3	14	219	5	7	120	68	408	48	23	M	M	23.66780045	25.0457922	51.1	66.5	0.314460000619417	0.0489999999951628	0	0	0	0.015625	0.018999457	428.9242357	ref	0.0138376383763838	0.003690036900369
336	1	0	3	16	221	5	30	143	91	464	48	24	M	F	23.66780045	25.41245349	51.1	50.9	0.314460000619417	0.566279999142432	0	0	0	0.021139706	0.025577851	123.6648697	ref	0.0138376383763838	0.00553505535055351
337	0	0	3	15	220	5	30	143	91	439	48	25	M	F	23.66780045	23.59558321	51.1	48	0.314460000619417	0.566279999142432	0	0	0.046875	0.021139706	0.025577851	123.6648697	ref	0.0138376383763838	0.0736205604428044
338	1	1	3	17	222	5	30	143	91	501	48	25	M	F	23.66780045	22.43714647	51.1	56.5	0.314460000619417	0.566279999142432	0	0	0.046875	0.021139706	0.025577851	123.6648697	ref	0.0138376383763838	0.0726980512177122
339	0	0	3	18	223	5	8	121	69	532	48	37	M	M	23.66780045	22.08349443	51.1	52.2	0.314460000619417	0.846060004175065	0	0	0	0.015625	0.015314685	137.1167386	ref	0.0138376383763838	0.0276176199261993
340	0	1	3	20	225	5	23	136	84	594	48	31	M	F	23.66780045	26.6204225	51.1	54.9	0.314460000619417	2.34056998965406	0	0	0.25	0.069444444	0.05134899	232.9484922	ref	0.0138376383763838	0.0380679197416974
341	0	0	3	21	226	5	3	63	65	624	48	25	M	M	23.66780045	22.35751702	51.1	51.8	0.314460000619417	0.182030000064457	0	0	0.046875	0.028409091	0.029337069	100.1798383	ref	0.0138376383763838	0.0672783095202952
342	0	0	3	22	227	5	21	134	82	656	48	21	M	F	23.66780045	21.47253459	51.1	55.1	0.314460000619417	0.0798600000300939	0	0	0.046875	0.015625	0.018999457	222.3960431	ref	0.0138376383763838	0.0683809963099631
343	0	1	3	23	228	5	9	122	70	687	48	39	M	M	23.66780045	21.9375338	51.1	49	0.314460000619417	1.11881000511971	1	0	0	0.028846154	0.028685916	61.40032573	ref	0.0138376383763838	0.0285401291512915
344	0	0	3	24	229	5	16	129	77	718	48	26	M	F	23.66780045	23.680859	51.1	52.3	0.314460000619417	0.552790000799945	0	0	0.046875	0.025520833	0.028580455	86.3539229	ref	0.0138376383763838	0.0702260147601476
345	1	0	3	25	230	5	30	143	91	749	48	52	M	F	23.66780045	30.236996	51.1	59.4	0.314460000619417	0.566279999142432	0	0	0.09375	0.021139706	0.025577851	123.6648697	ref	0.0138376383763838	0.125100899446494
346	0	0	3	27	232	5	20	133	81	811	48	24	M	F	23.66780045	23.40192275	51.1	52.8	0.314460000619417	0.851249997061644	0	0	0.046875	0.015625	0.017842473	289.8068322	ref	0.0138376383763838	0.0693035055350553
347	0	0	3	28	233	5	10	123	71	842	48	40	M	M	23.66780045	24.1098876	51.1	48.6	0.314460000619417	0.650410000483094	0	0	0	0.013020833	0.017287046	4170.314137	ref	0.0138376383763838	0.00645756457564576
348	1	0	3	29	234	5	6	119	67	873	48	35	M	F	23.66780045	23.99705944	51.1	49	0.314460000619417	0.246479999931847	1	0	0.03125	0.014880952	0.019730051	136.9269878	ref	0.0138376383763838	0.0346805811808118
349	1	1	3	30	235	5	14	127	75	904	48	20	M	F	23.66780045	24.13333333	51.1	50.7	0.314460000619417	3.84082998445596	0	0.5	0	0.188657407	0.169373734	650.6957815	ref	0.0138376383763838	0.035588676199262
350	0	0	3	32	237	5	11	124	72	966	48	35	M	M	23.66780045	22.6071525	51.1	45.1	0.314460000619417	0.271620000906121	1	0	0.046875	0.015625	0.015612788	95.34149149	ref	0.0138376383763838	0.0853825530627306
352	0	0	3	34	238	5	8	121	69	1028	48	33	M	F	23.66780045	20.01429309	51.1	47.7	0.314460000619417	0.846060004175065	0	0	0.046875	0.015625	0.015314685	137.1167386	ref	0.0138376383763838	0.0874581988191882
353	1	0	3	35	239	5	12	125	73	1059	48	48	M	M	23.66780045	20.11611691	51.1	52	0.314460000619417	0.566839998330792	0	0	0.09375	0.03125	0.031225576	678.6169759	ref	0.0138376383763838	0.102167896678967
354	0	0	3	36	240	5	13	126	74	1090	48	43	M	M	23.66780045	23.39761249	51.1	49.7	0.314460000619417	0.184179999948188	0	0	0	0.00625	0.016776397	221.1628359	ref	0.0138376383763838	0.0239852398523985
355	0	0	3	37	241	5	26	139	87	1121	48	20	M	M	23.66780045	22.86301966	51.1	49.4	0.314460000619417	0.311689999963692	0	0	0.046875	0.034375	0.033835268	81.39410298	ref	0.0138376383763838	0.0789249884870849
356	0	0	3	38	242	5	4	91	66	1151	48	28	M	F	23.66780045	24.47776518	51.1	54.5	0.314460000619417	0.0737899999956931	0	0	0.046875	0.015625	0.017842473	1477.308702	ref	0.0138376383763838	0.0702260147601476
357	1	1	3	39	243	5	9	122	70	1183	48	39	M	F	23.66780045	28.1675972	51.1	49.8	0.314460000619417	1.11881000511971	1	0	0.09375	0.028846154	0.028685916	61.40032573	ref	0.0138376383763838	0.119565844095941
358	0	0	3	41	245	5	22	135	83	1245	48	26	M	M	23.66780045	25.42947459	51.1	50.2	0.314460000619417	0.171860000021797	0	0	0.015625	0.009300595	0.009680657	226.7972663	ref	0.0138376383763838	0.0399417666051661
359	0	1	3	42	246	5	15	128	76	1276	48	50	M	M	23.66780045	25.20642329	51.1	54	0.314460000619417	0.323029998657906	1	0	0	0.002083333	0.010109951	110.6390528	ref	0.0138376383763838	0.018450184501845
360	0	1	3	44	248	5	3	63	65	1337	48	21	M	F	23.66780045	22.6665875	51.1	53	0.314460000619417	0.182030000064457	0	0	0.046875	0.028409091	0.029337069	100.1798383	ref	0.0138376383763838	0.0696998962361624
361	0	1	3	45	249	5	16	129	77	1369	48	59	M	M	23.66780045	22.69527123	51.1	65.3	0.314460000619417	0.552790000799945	0	0	0	0.025520833	0.028580455	86.3539229	ref	0.0138376383763838	0.0249077490774908
362	1	0	3	43	247	5	22	135	83	1307	48	44	M	F	23.66780045	22.71968369	51.1	49.7	0.314460000619417	0.171860000021797	1	0	0.03125	0.009300595	0.009680657	226.7972663	ref	0.0138376383763838	0.0439056734317343
363	1	0	3	46	250	5	17	130	78	1400	48	54	M	M	23.66780045	22.55794194	51.1	50.6	0.314460000619417	0.332809999147796	0	0	0.09375	0.03125	0.031225576	332.3627536	ref	0.0138376383763838	0.104012915129151
364	1	0	3	47	251	5	30	143	91	1431	48	26	M	M	23.66780045	25.01560874	51.1	49.7	0.314460000619417	0.566279999142432	0	0	0.046875	0.021139706	0.025577851	123.6648697	ref	0.0138376383763838	0.0754655788929889
365	0	0	3	48	252	5	1	4	63	1461	48	22	M	F	23.66780045	25.24333836	51.1	52.1	0.314460000619417	0.197010000027762	0	0	0.046875	0.026988636	0.030061974	156.7067325	ref	0.0138376383763838	0.060936058597786
366	1	0	3	49	253	5	18	131	79	1493	48	53	M	M	23.66780045	21.98989237	51.1	45.5	0.314460000619417	0.40252999829703	0	0	0.09375	0.024553571	0.027629565	349.4352587	ref	0.0138376383763838	0.107241697416974
367	0	0	3	50	254	5	30	143	91	1524	48	19	M	F	23.66780045	23.29881657	51.1	57.4	0.314460000619417	0.566279999142432	0	0	0	0.021139706	0.025577851	123.6648697	ref	0.0138376383763838	0.00340175276752768
368	0	0	3	51	255	5	3	63	65	1554	48	19	M	F	23.66780045	23.48966659	51.1	50.3	0.314460000619417	0.182030000064457	0	0	0.046875	0.028409091	0.029337069	100.1798383	ref	0.0138376383763838	0.0696998962361624
369	0	0	3	52	256	5	13	126	74	1586	48	24	M	M	23.66780045	24.61064488	51.1	47.1	0.314460000619417	0.184179999948188	0	0	0.046875	0.00625	0.016776397	221.1628359	ref	0.0138376383763838	0.0735052467896679
370	0	1	3	53	257	5	19	132	80	1617	48	73	M	M	23.66780045	20.98794298	51.1	50.5	0.314460000619417	0.164730000008734	0	0	0	0.0625	0.083245647	92.76313923	ref	0.0138376383763838	0.0915302121771218
371	1	0	3	40	244	5	14	127	75	1214	48	48	M	M	23.66780045	26.2721715	51.1	51.9	0.314460000619417	3.84082998445596	1	0	0.5	0.188657407	0.169373734	650.6957815	ref	0.0138376383763838	0.115875807195572
372	0	0	3	103	306	5	31	144	92	3167	48	33	M	M	23.66780045	23.48579692	51.1	45.6	0.314460000619417	1.65206000161561	0	0	0.09375	0.04296875	0.05618394	33.24154028	ref	0.0138376383763838	0.100322878228782
373	0	0	3	55	259	5	20	133	81	1679	48	38	M	M	23.66780045	25.33184519	51.1	57.4	0.314460000619417	0.851249997061644	0	0	0	0.015625	0.017842473	289.8068322	ref	0.0138376383763838	0.00622693726937269
374	1	0	3	56	260	5	9	122	70	1710	48	22	M	F	23.66780045	24.06290928	51.1	49.8	0.314460000619417	1.11881000511971	0	0	0.046875	0.028846154	0.028685916	61.40032573	ref	0.0138376383763838	0.0634729589667897
375	1	0	3	58	262	5	31	144	92	1772	48	25	M	F	23.66780045	31.52017475	51.1	50.1	0.314460000619417	1.65206000161561	0	0	0	0.04296875	0.05618394	33.24154028	ref	0.0138376383763838	0.0156826568265683
376	1	0	3	59	263	5	22	135	83	1803	48	48	M	M	23.66780045	22.53592684	51.1	49.1	0.314460000619417	0.171860000021797	1	0	0	0.009300595	0.009680657	226.7972663	ref	0.0138376383763838	0.0322878228782288
377	1	0	3	60	264	5	24	137	85	1834	48	19	M	F	23.66780045	26.02909	51.1	48.3	0.314460000619417	5.25930997681726	0	0	0.046875	0.03125	0.031225576	310.0774097	ref	0.0138376383763838	0.0665359778597786
378	0	0	3	61	265	5	16	129	77	1865	48	47	M	F	23.66780045	23.3155615	51.1	55.3	0.314460000619417	0.552790000799945	0	0	0.09375	0.025520833	0.028580455	86.3539229	ref	0.0138376383763838	0.106319188191882
379	0	0	3	62	266	5	16	129	77	1896	48	19	M	F	23.66780045	28.43247288	51.1	67	0.314460000619417	0.552790000799945	0	0	0.046875	0.025520833	0.028580455	86.3539229	ref	0.0138376383763838	0.0683809963099631
380	0	0	3	63	267	5	15	128	76	1927	48	27	M	F	23.66780045	30.40403585	51.1	52.6	0.314460000619417	0.323029998657906	0	0	0	0.002083333	0.010109951	110.6390528	ref	0.0138376383763838	0.0248356780442804
381	0	0	3	64	268	5	27	140	88	1958	48	24	M	F	23.66780045	22.79666192	51.1	58.9	0.314460000619417	0.372609999169798	0	0	0.046875	0.015625	0.017842473	125.09996	ref	0.0138376383763838	0.0711485239852399
382	1	0	3	65	269	5	28	141	89	1989	48	49	M	F	23.66780045	28.11280207	51.1	46.5	0.314460000619417	0.73950000137625	0	0	0.5	0.092592593	0.157323591	30.01666204	ref	0.0138376383763838	0.04903713099631
384	0	0	3	67	270	5	1	4	63	2050	48	44	M	F	23.66780045	27.75314343	51.1	49	0.314460000619417	0.197010000027762	1	0	0.09375	0.026988636	0.030061974	156.7067325	ref	0.0138376383763838	0.11725957103321
385	1	1	3	68	271	5	23	136	84	2082	48	34	M	M	23.66780045	22.38251041	51.1	55.9	0.314460000619417	2.34056998965406	0	0	0	0.069444444	0.05134899	232.9484922	ref	0.0138376383763838	0.0170664206642066
386	0	0	3	69	272	5	18	131	79	2113	48	29	M	F	23.66780045	25.4296875	51.1	52.4	0.314460000619417	0.40252999829703	0	0	0.046875	0.024553571	0.027629565	349.4352587	ref	0.0138376383763838	0.0743773062730627
387	1	0	3	70	273	5	26	139	87	2144	48	19	M	F	23.66780045	21.85644952	51.1	56.2	0.314460000619417	0.311689999963692	0	0	0.046875	0.034375	0.033835268	81.39410298	ref	0.0138376383763838	0.0789249884870849
388	0	0	3	7	212	5	26	139	87	191	48	23	M	M	23.66780045	23.72099941	51.1	54	0.314460000619417	0.311689999963692	0	0	0.046875	0.034375	0.033835268	81.39410298	ref	0.0138376383763838	0.0789249884870849
389	0	0	3	71	274	5	1	4	63	2174	48	35	M	M	23.66780045	21.86187482	51.1	53.1	0.314460000619417	0.197010000027762	0	0	0	0.026988636	0.030061974	156.7067325	ref	0.0138376383763838	0.0018450184501845
390	1	0	3	72	275	5	24	137	85	2206	48	46	M	M	23.66780045	29.82552801	51.1	52	0.314460000619417	5.25930997681726	0	0	0	0.03125	0.031225576	310.0774097	ref	0.0138376383763838	0.0230627306273063
391	0	0	3	73	276	5	13	126	74	2237	48	26	M	M	23.66780045	22.9530524	51.1	46.8	0.314460000619417	0.184179999948188	0	0	0.046875	0.00625	0.016776397	221.1628359	ref	0.0138376383763838	0.0735052467896679
392	0	0	3	74	277	5	25	138	86	2268	48	34	M	F	23.66780045	26.39815807	51.1	50.6	0.314460000619417	0.608060001644304	0	0	0.046875	0.015625	0.01643862	81.41252975	ref	0.0138376383763838	0.0771448339483395
393	0	0	3	75	278	5	19	132	80	2299	48	69	M	F	23.66780045	20.59453032	51.1	57.3	0.314460000619417	0.164730000008734	0	0	0.1875	0.0625	0.083245647	92.76313923	ref	0.0138376383763838	0.125461254612546
394	1	1	3	76	279	5	11	124	72	2330	48	32	M	F	23.66780045	28.69556545	51.1	46.7	0.314460000619417	0.271620000906121	1	0	0	0.015625	0.015612788	95.34149149	ref	0.0138376383763838	0.0129151291512915
395	1	1	3	77	280	5	28	141	89	2361	48	33	M	M	23.66780045	25.70377449	51.1	48	0.314460000619417	0.73950000137625	0	0	0	0.092592593	0.157323591	30.01666204	ref	0.0138376383763838	0.000864852398523985
396	0	0	3	78	281	5	19	132	80	2392	48	36	M	M	23.66780045	23.40753301	51.1	52.2	0.314460000619417	0.164730000008734	0	0	0.09375	0.0625	0.083245647	92.76313923	ref	0.0138376383763838	0.111263261070111
397	0	0	3	79	282	5	30	143	91	2423	48	18	M	F	23.66780045	23.60497173	51.1	50.3	0.314460000619417	0.566279999142432	0	0	0.046875	0.021139706	0.025577851	123.6648697	ref	0.0138376383763838	0.0726980512177122
398	0	0	3	80	283	5	18	131	79	2454	48	36	M	M	23.66780045	23.85951517	51.1	49.2	0.314460000619417	0.40252999829703	0	0	0	0.024553571	0.027629565	349.4352587	ref	0.0138376383763838	0.014760147601476
399	0	0	3	81	284	5	7	120	68	2485	48	36	M	F	23.66780045	22.2368401	51.1	49.1	0.314460000619417	0.0489999999951628	0	0	0.046875	0.015625	0.018999457	428.9242357	ref	0.0138376383763838	0.0642873616236162
400	0	0	3	82	285	5	25	138	86	2516	48	36	M	M	23.66780045	25.68211703	51.1	48.4	0.314460000619417	0.608060001644304	0	0	0	0.015625	0.01643862	81.41252975	ref	0.0138376383763838	0.00922509225092251
401	0	0	3	83	286	5	10	123	71	2547	48	31	M	F	23.66780045	25.69504876	51.1	53.8	0.314460000619417	0.650410000483094	0	0	0.046875	0.013020833	0.017287046	4170.314137	ref	0.0138376383763838	0.0816925161623616
402	0	0	3	84	287	5	26	139	87	2578	48	54	M	F	23.66780045	25.2999164	51.1	59.7	0.314460000619417	0.311689999963692	1	0	0.09375	0.034375	0.033835268	81.39410298	ref	0.0138376383763838	0.122794626383764
403	1	0	3	86	289	5	28	141	89	2640	48	65	M	M	23.66780045	21.36859137	51.1	54.4	0.314460000619417	0.73950000137625	0	0	0	0.092592593	0.157323591	30.01666204	ref	0.0138376383763838	0.0104935424354244
404	0	0	3	87	290	5	15	128	76	2671	48	48	M	F	23.66780045	32.20024674	51.1	60.9	0.314460000619417	0.323029998657906	1	0	0	0.002083333	0.010109951	110.6390528	ref	0.0138376383763838	0.0219960793357934
405	1	1	3	88	291	5	18	131	79	2702	48	52	M	F	23.66780045	22.57777778	51.1	45.3	0.314460000619417	0.40252999829703	0	0	0	0.024553571	0.027629565	349.4352587	ref	0.0138376383763838	0.0341328413284133
406	0	0	3	89	292	5	13	126	74	2733	48	20	M	M	23.66780045	22.16573193	51.1	44.3	0.314460000619417	0.184179999948188	0	0	0	0.00625	0.016776397	221.1628359	ref	0.0138376383763838	0.0183348708487085
407	0	0	3	90	293	5	12	125	73	2764	48	29	M	F	23.66780045	25.5426795	51.1	48.3	0.314460000619417	0.566839998330792	0	0	0	0.03125	0.031225576	678.6169759	ref	0.0138376383763838	0.0206988007380074
408	1	0	3	91	294	5	6	119	67	2795	48	40	M	M	23.66780045	23.44558645	51.1	47.7	0.314460000619417	0.246479999931847	0	0	0	0.014880952	0.019730051	136.9269878	ref	0.0138376383763838	0.0018450184501845
409	0	0	3	92	295	5	29	142	90	2826	48	26	M	M	23.66780045	22.0585864	51.1	50.9	0.314460000619417	0.144200000023225	0	0	0.046875	0.020833333	0.018337643	273.7078735	ref	0.0138376383763838	0.0709683464206642
410	0	0	3	93	296	5	30	143	91	2857	48	31	M	M	23.66780045	22.61451166	51.1	47.3	0.314460000619417	0.566279999142432	0	0	0.046875	0.021139706	0.025577851	123.6648697	ref	0.0138376383763838	0.0736205604428044
412	0	0	3	96	299	5	32	145	93	2950	48	33	M	F	23.66780045	22.6849514	51.1	50.5	0.314460000619417	0.321590000552461	0	0	0	0.02734375	0.029672317	102.3034701	ref	0.0138376383763838	0.0177583025830258
413	0	0	3	97	300	5	29	142	90	2981	48	22	M	F	23.66780045	22.18072745	51.1	46.4	0.314460000619417	0.144200000023225	0	0	0.015625	0.020833333	0.018337643	273.7078735	ref	0.0138376383763838	0.0436318035055351
414	0	0	3	98	301	5	3	63	65	3011	48	45	M	F	23.66780045	26.75921734	51.1	54.9	0.314460000619417	0.182030000064457	0	0	0.09375	0.028409091	0.029337069	100.1798383	ref	0.0138376383763838	0.120488353321033
415	0	1	3	99	302	5	30	143	91	3043	48	64	M	M	23.66780045	21.1079069	51.1	55.1	0.314460000619417	0.566279999142432	0	0	0	0.021139706	0.025577851	123.6648697	ref	0.0138376383763838	0.018219557195572
416	1	0	3	19	224	5	24	137	85	563	48	41	M	F	23.66780045	22.12788277	51.1	48.6	0.314460000619417	5.25930997681726	0	0	0.09375	0.03125	0.031225576	310.0774097	ref	0.0138376383763838	0.106319188191882
417	1	0	3	102	305	5	18	131	79	3136	48	20	M	F	23.66780045	23.46388316	51.1	44.9	0.314460000619417	0.40252999829703	0	0	0.046875	0.024553571	0.027629565	349.4352587	ref	0.0138376383763838	0.0734547970479705
418	1	0	3	104	307	5	18	131	79	3198	48	25	M	M	23.66780045	21.67940081	51.1	48.4	0.314460000619417	0.40252999829703	0	0	0.046875	0.024553571	0.027629565	349.4352587	ref	0.0138376383763838	0.0725322878228782
419	0	0	3	105	308	5	22	135	83	3229	48	24	M	M	23.66780045	24.60215404	51.1	49	0.314460000619417	0.171860000021797	0	0	0.015625	0.009300595	0.009680657	226.7972663	ref	0.0138376383763838	0.0408642758302583
420	0	0	3	106	309	5	32	145	93	3260	48	33	M	M	23.66780045	22.93333333	51.1	50.5	0.314460000619417	0.321590000552461	0	0	0.09375	0.02734375	0.029672317	102.3034701	ref	0.0138376383763838	0.117720825645756
421	0	0	3	107	310	5	6	119	67	3291	48	20	M	M	23.66780045	22.15189873	51.1	54.5	0.314460000619417	0.246479999931847	0	0	0.015625	0.014880952	0.019730051	136.9269878	ref	0.0138376383763838	0.0201078182656827
422	0	0	3	108	311	5	2	34	64	3321	48	24	M	F	23.66780045	21.9478738	51.1	53.9	0.314460000619417	0.171219999948218	0	0	0.046875	0.015625	0.017035401	3815.236428	ref	0.0138376383763838	0.0826150253874539
423	0	0	3	54	258	5	15	128	76	1648	48	24	M	M	23.66780045	21.96727804	51.1	53.1	0.314460000619417	0.323029998657906	0	0	0	0.002083333	0.010109951	110.6390528	ref	0.0138376383763838	0
424	0	0	3	26	231	5	15	128	76	780	48	24	M	M	23.66780045	24.31528125	51.1	51.4	0.314460000619417	0.323029998657906	0	0	0	0.002083333	0.010109951	110.6390528	ref	0.0138376383763838	0.0229906595940959
425	1	0	3	57	261	5	21	134	82	1741	48	23	M	M	23.66780045	15.88643347	51.1	57.9	0.314460000619417	0.0798600000300939	0	0	0	0.015625	0.018999457	222.3960431	ref	0.0138376383763838	0
426	1	0	3	95	298	5	22	135	83	2919	48	18	M	F	23.66780045	22.04278285	51.1	45.7	0.314460000619417	0.171860000021797	0	0	0.015625	0.009300595	0.009680657	226.7972663	ref	0.0138376383763838	0.0408642758302583
427	0	0	3	101	304	5	22	135	83	3105	48	25	M	M	23.66780045	19.82173467	51.1	52.1	0.314460000619417	0.171860000021797	0	0	0	0.009300595	0.009680657	226.7972663	ref	0.0138376383763838	0.00299815498154982
428	0	0	3	31	236	5	31	144	92	935	48	73	M	F	23.66780045	21.41203704	51.1	56.2	0.314460000619417	1.65206000161561	0	0	0.1875	0.04296875	0.05618394	33.24154028	ref	0.0138376383763838	0.116005535055351
429	0	NA	85	1	81	27	1	26	2605	26	28	35	M	M	24.40647114	25.39642228	43.4	47.8	0.372609999169798	0.197010000027762	0	0	0.0078125	0.01821733	0.015964043	185.7336803	ref	0.0148178044280443	0.0133043127306273
430	0	NA	85	2	186	27	2	56	2606	57	28	26	M	M	24.40647114	24.05924093	43.4	45.6	0.372609999169798	0.171219999948218	0	0.00390625	0	0.010546875	0.009010398	3922.423868	ref	0.0148178044280443	0.0201150253690037
431	0	NA	85	100	5343	27	1	26	2605	3095	28	24	M	M	24.40647114	26.92256151	43.4	52.1	0.372609999169798	0.197010000027762	0	0.00390625	0.0390625	0.01821733	0.015964043	185.7336803	ref	0.0148178044280443	0.0595522947601476
432	0	NA	85	3	288	27	5	140	2609	88	28	48	M	M	24.40647114	23.66780045	43.4	51.1	0.372609999169798	0.314460000619417	0	0	0	0.015625	0.017842473	125.09996	ref	0.0148178044280443	0.0138376383763838
433	0	NA	85	4	389	27	3	85	2607	119	28	45	M	M	24.40647114	21.67505798	43.4	62.5	0.372609999169798	0.182030000064457	0	0	0.0078125	0.019176136	0.015215402	193.8710912	ref	0.0148178044280443	0.0133763837638376
434	0	NA	85	5	490	27	4	113	2608	150	28	33	M	M	24.40647114	23.57000197	43.4	48.8	0.372609999169798	0.0737899999956931	0	0	0.03125	0.13125	0.123299798	1572.698636	ref	0.0148178044280443	0.00507380073800738
435	0	NA	85	6	591	27	6	166	2610	181	28	67	M	F	24.40647114	24.27041046	43.4	51.3	0.372609999169798	0.246479999931847	1	0	0.03125	0.005580357	0.006583319	157.9525245	ref	0.0148178044280443	0.0416858856088561
436	0	NA	85	8	784	27	13	320	2617	243	28	43	M	F	24.40647114	18.24242151	43.4	45.9	0.372609999169798	0.184179999948188	0	0	0	0.00421875	0.009899119	131.8825235	ref	0.0148178044280443	0.0274446494464945
437	0	NA	85	9	879	27	22	446	2626	274	28	20	M	M	24.40647114	22.33278955	43.4	47.8	0.372609999169798	0.171860000021797	0	0	0.0078125	0.003487723	0.003117434	254.1593988	ref	0.0148178044280443	0.0399417666051661
438	1	NA	85	10	974	27	32	486	2635	306	28	31	M	M	24.40647114	22.83633299	43.4	46	0.372609999169798	0.321590000552461	0	0	0	0.018457031	0.015633998	215.6756824	ref	0.0148178044280443	0.00213330258302583
439	0	NA	85	11	1065	27	15	355	2619	336	28	22	M	F	24.40647114	26.68320929	43.4	56.7	0.372609999169798	0.323029998657906	0	0	0	0.00140625	0.00603755	122.8861261	ref	0.0148178044280443	0.0220681503690037
440	0	NA	85	12	1159	27	17	386	2621	367	28	41	M	F	24.40647114	26.3844817	43.4	56.7	0.372609999169798	0.332809999147796	0	0	0.0625	0.075	0.049253122	420.2201804	ref	0.0148178044280443	0.0171817343173432
441	0	NA	85	13	1247	27	30	484	2633	399	28	22	M	M	24.40647114	22.25322593	43.4	51	0.372609999169798	0.566279999142432	0	0.00390625	0.0390625	0.014269301	0.013857535	203.4035398	ref	0.0148178044280443	0.0736205604428044
442	0	NA	85	14	1338	27	7	191	2611	429	28	23	M	M	24.40647114	25.0457922	43.4	66.5	0.372609999169798	0.0489999999951628	0	0	0.03125	0.0375	0.03320373	520.9856044	ref	0.0148178044280443	0.003690036900369
443	0	NA	85	16	1425	27	30	484	2633	486	28	24	M	F	24.40647114	25.41245349	43.4	50.9	0.372609999169798	0.566279999142432	0	0	0.00390625	0.014269301	0.013857535	203.4035398	ref	0.0148178044280443	0.00553505535055351
444	0	NA	85	15	1510	27	30	484	2633	492	28	25	M	F	24.40647114	23.59558321	43.4	48	0.372609999169798	0.566279999142432	0	0.00390625	0.0390625	0.014269301	0.013857535	203.4035398	ref	0.0148178044280443	0.0736205604428044
445	1	NA	85	17	1595	27	30	484	2633	523	28	25	M	F	24.40647114	22.43714647	43.4	56.5	0.372609999169798	0.566279999142432	0	0.00390625	0.0390625	0.014269301	0.013857535	203.4035398	ref	0.0148178044280443	0.0726980512177122
446	0	NA	85	18	1682	27	8	215	2612	553	28	37	M	M	24.40647114	22.08349443	43.4	52.2	0.372609999169798	0.846060004175065	0	0	0.00390625	0.010546875	0.007792545	204.4529286	ref	0.0148178044280443	0.0276176199261993
447	0	NA	85	20	1856	27	23	455	2627	615	28	31	M	F	24.40647114	26.6204225	43.4	54.9	0.372609999169798	2.34056998965406	0	0	0.0234375	0.005859375	0.004996892	170.8361788	ref	0.0148178044280443	0.0380679197416974
448	0	NA	85	21	1941	27	3	85	2607	646	28	25	M	M	24.40647114	22.35751702	43.4	51.8	0.372609999169798	0.182030000064457	0	0.00390625	0.0390625	0.019176136	0.015215402	193.8710912	ref	0.0148178044280443	0.0672783095202952
449	0	NA	85	22	2025	27	21	436	2625	677	28	21	M	F	24.40647114	21.47253459	43.4	55.1	0.372609999169798	0.0798600000300939	0	0.03125	0.125	0.0375	0.03320373	328.7704366	ref	0.0148178044280443	0.0683809963099631
450	0	NA	85	23	2108	27	9	238	2613	708	28	39	M	M	24.40647114	21.9375338	43.4	49	0.372609999169798	1.11881000511971	0	0	0.0078125	0.019471154	0.014670675	166.4331698	ref	0.0148178044280443	0.0285401291512915
451	1	NA	85	24	2188	27	16	371	2620	739	28	26	M	F	24.40647114	23.680859	43.4	52.3	0.372609999169798	0.552790000799945	0	0.03125	0.5	0.210195313	0.141382448	204.1984329	ref	0.0148178044280443	0.0702260147601476
452	0	NA	85	25	2268	27	30	484	2633	771	28	52	M	F	24.40647114	30.236996	43.4	59.4	0.372609999169798	0.566279999142432	0	0.0078125	0.078125	0.014269301	0.013857535	203.4035398	ref	0.0148178044280443	0.125100899446494
453	0	NA	85	27	2424	27	20	425	2624	832	28	24	M	F	24.40647114	23.40192275	43.4	52.8	0.372609999169798	0.851249997061644	0	0.03125	0.125	0.0375	0.030341615	406.7652886	ref	0.0148178044280443	0.0693035055350553
454	0	NA	85	28	2503	27	10	260	2614	863	28	40	M	M	24.40647114	24.1098876	43.4	48.6	0.372609999169798	0.650410000483094	0	0	0.00390625	0.008789063	0.009582057	4277.977326	ref	0.0148178044280443	0.00645756457564576
455	0	NA	85	29	2582	27	6	166	2610	894	28	35	M	F	24.40647114	23.99705944	43.4	49	0.372609999169798	0.246479999931847	0	0	0.015625	0.005580357	0.006583319	157.9525245	ref	0.0148178044280443	0.0346805811808118
456	0	NA	85	30	2657	27	14	338	2618	925	28	20	M	F	24.40647114	24.13333333	43.4	50.7	0.372609999169798	3.84082998445596	0	0	0.0234375	0.025	0.017374146	621.1803281	ref	0.0148178044280443	0.035588676199262
457	0	NA	85	32	2807	27	11	281	2615	987	28	35	M	M	24.40647114	22.6071525	43.4	45.1	0.372609999169798	0.271620000906121	0	0.00390625	0.0390625	0.010546875	0.008005972	142.8985654	ref	0.0148178044280443	0.0853825530627306
458	0	NA	85	33	2881	27	5	140	2609	1018	28	75	M	F	24.40647114	22.35896149	43.4	54.9	0.372609999169798	0.314460000619417	0	0	0.09375	0.015625	0.017842473	125.09996	ref	0.0148178044280443	0.0750115313653136
459	0	NA	85	34	2955	27	8	215	2612	1049	28	33	M	F	24.40647114	20.01429309	43.4	47.7	0.372609999169798	0.846060004175065	0	0.00390625	0.0390625	0.010546875	0.007792545	204.4529286	ref	0.0148178044280443	0.0874581988191882
460	0	NA	85	35	3028	27	12	301	2616	1080	28	48	M	M	24.40647114	20.11611691	43.4	52	0.372609999169798	0.566839998330792	0	0.0625	0.25	0.075	0.049253122	764.408922	ref	0.0148178044280443	0.102167896678967
461	0	NA	85	36	3097	27	13	320	2617	1111	28	43	M	M	24.40647114	23.39761249	43.4	49.7	0.372609999169798	0.184179999948188	0	0	0	0.00421875	0.009899119	131.8825235	ref	0.0148178044280443	0.0239852398523985
462	0	NA	85	37	3165	27	26	476	2630	1142	28	20	M	M	24.40647114	22.86301966	43.4	49.4	0.372609999169798	0.311689999963692	0	0.00390625	0.0390625	0.023203125	0.017286995	206.4097866	ref	0.0148178044280443	0.0789249884870849
463	0	NA	85	38	3235	27	4	113	2608	1173	28	28	M	F	24.40647114	24.47776518	43.4	54.5	0.372609999169798	0.0737899999956931	0	0.03125	0.5	0.13125	0.123299798	1572.698636	ref	0.0148178044280443	0.0702260147601476
464	0	NA	85	39	3303	27	9	238	2613	1204	28	39	M	F	24.40647114	28.1675972	43.4	49.8	0.372609999169798	1.11881000511971	0	0.0078125	0.078125	0.019471154	0.014670675	166.4331698	ref	0.0148178044280443	0.119565844095941
465	1	NA	85	41	3435	27	22	446	2626	1266	28	26	M	M	24.40647114	25.42947459	43.4	50.2	0.372609999169798	0.171860000021797	0	0	0.0078125	0.003487723	0.003117434	254.1593988	ref	0.0148178044280443	0.0399417666051661
466	0	NA	85	42	3496	27	15	355	2619	1297	28	50	M	M	24.40647114	25.20642329	43.4	54	0.372609999169798	0.323029998657906	0	0	0	0.00140625	0.00603755	122.8861261	ref	0.0148178044280443	0.018450184501845
467	0	NA	85	44	3619	27	3	85	2607	1359	28	21	M	F	24.40647114	22.6665875	43.4	53	0.372609999169798	0.182030000064457	0	0.00390625	0.0390625	0.019176136	0.015215402	193.8710912	ref	0.0148178044280443	0.0696998962361624
468	1	NA	85	45	3679	27	16	371	2620	1390	28	59	M	M	24.40647114	22.69527123	43.4	65.3	0.372609999169798	0.552790000799945	0	0	0.5	0.210195313	0.141382448	204.1984329	ref	0.0148178044280443	0.0249077490774908
469	0	NA	85	43	3559	27	22	446	2626	1328	28	44	M	F	24.40647114	22.71968369	43.4	49.7	0.372609999169798	0.171860000021797	0	0	0.015625	0.003487723	0.003117434	254.1593988	ref	0.0148178044280443	0.0439056734317343
470	0	NA	85	46	3741	27	17	386	2621	1421	28	54	M	M	24.40647114	22.55794194	43.4	50.6	0.372609999169798	0.332809999147796	0	0.0625	0.25	0.075	0.049253122	420.2201804	ref	0.0148178044280443	0.104012915129151
471	1	NA	85	47	3800	27	30	484	2633	1453	28	26	M	M	24.40647114	25.01560874	43.4	49.7	0.372609999169798	0.566279999142432	0	0.00390625	0.0390625	0.014269301	0.013857535	203.4035398	ref	0.0148178044280443	0.0754655788929889
472	0	NA	85	48	3856	27	1	26	2605	1483	28	22	M	F	24.40647114	25.24333836	43.4	52.1	0.372609999169798	0.197010000027762	0	0.00390625	0.0390625	0.01821733	0.015964043	185.7336803	ref	0.0148178044280443	0.060936058597786
473	0	NA	85	49	3912	27	18	400	2622	1514	28	53	M	M	24.40647114	21.98989237	43.4	45.5	0.372609999169798	0.40252999829703	0	0.0625	0.25	0.076785714	0.054175127	336.251394	ref	0.0148178044280443	0.107241697416974
474	0	NA	85	50	3966	27	30	484	2633	1546	28	19	M	F	24.40647114	23.29881657	43.4	57.4	0.372609999169798	0.566279999142432	0	0	0.00390625	0.014269301	0.013857535	203.4035398	ref	0.0148178044280443	0.00340175276752768
475	0	NA	85	51	4021	27	3	85	2607	1576	28	19	M	F	24.40647114	23.48966659	43.4	50.3	0.372609999169798	0.182030000064457	0	0.00390625	0.0390625	0.019176136	0.015215402	193.8710912	ref	0.0148178044280443	0.0696998962361624
476	0	NA	85	52	4075	27	13	320	2617	1607	28	24	M	M	24.40647114	24.61064488	43.4	47.1	0.372609999169798	0.184179999948188	0	0.00390625	0.0390625	0.00421875	0.009899119	131.8825235	ref	0.0148178044280443	0.0735052467896679
477	0	NA	85	53	4127	27	19	413	2623	1638	28	73	M	M	24.40647114	20.98794298	43.4	50.5	0.372609999169798	0.164730000008734	0	0.015625	0	0.0421875	0.032286116	201.109423	ref	0.0148178044280443	0.0915302121771218
478	0	NA	85	40	3370	27	14	338	2618	1235	28	48	M	M	24.40647114	26.2721715	43.4	51.9	0.372609999169798	3.84082998445596	0	0.0078125	0.078125	0.025	0.017374146	621.1803281	ref	0.0148178044280443	0.115875807195572
479	0	NA	85	103	5346	27	31	485	2634	3189	28	33	M	M	24.40647114	23.48579692	43.4	45.6	0.372609999169798	1.65206000161561	0	0.0625	0.25	0.08125	0.059860113	156.9235483	ref	0.0148178044280443	0.100322878228782
480	0	NA	85	55	4232	27	20	425	2624	1700	28	38	M	M	24.40647114	25.33184519	43.4	57.4	0.372609999169798	0.851249997061644	0	0	0.03125	0.0375	0.030341615	406.7652886	ref	0.0148178044280443	0.00622693726937269
481	0	NA	85	56	4284	27	9	238	2613	1731	28	22	M	F	24.40647114	24.06290928	43.4	49.8	0.372609999169798	1.11881000511971	0	0.00390625	0.0390625	0.019471154	0.014670675	166.4331698	ref	0.0148178044280443	0.0634729589667897
482	0	NA	85	58	4384	27	31	485	2634	1794	28	25	M	F	24.40647114	31.52017475	43.4	50.1	0.372609999169798	1.65206000161561	0	0	0.0625	0.08125	0.059860113	156.9235483	ref	0.0148178044280443	0.0156826568265683
483	0	NA	85	59	4432	27	22	446	2626	1824	28	48	M	M	24.40647114	22.53592684	43.4	49.1	0.372609999169798	0.171860000021797	0	0	0	0.003487723	0.003117434	254.1593988	ref	0.0148178044280443	0.0322878228782288
484	0	NA	85	60	4476	27	24	463	2628	1855	28	19	M	F	24.40647114	26.02909	43.4	48.3	0.372609999169798	5.25930997681726	0	0.03125	0.125	0.075	0.049253122	421.9217937	ref	0.0148178044280443	0.0665359778597786
485	1	NA	85	61	4522	27	16	371	2620	1886	28	47	M	F	24.40647114	23.3155615	43.4	55.3	0.372609999169798	0.552790000799945	0	0.0625	0.5	0.210195313	0.141382448	204.1984329	ref	0.0148178044280443	0.106319188191882
486	1	NA	85	62	4568	27	16	371	2620	1917	28	19	M	F	24.40647114	28.43247288	43.4	67	0.372609999169798	0.552790000799945	0	0.03125	0.5	0.210195313	0.141382448	204.1984329	ref	0.0148178044280443	0.0683809963099631
487	0	NA	85	63	4613	27	15	355	2619	1948	28	27	M	F	24.40647114	30.40403585	43.4	52.6	0.372609999169798	0.323029998657906	0	0	0	0.00140625	0.00603755	122.8861261	ref	0.0148178044280443	0.0248356780442804
489	0	NA	85	65	4697	27	28	482	2631	2011	28	49	M	F	24.40647114	28.11280207	43.4	46.5	0.372609999169798	0.73950000137625	0	0	0.046875	0.0078125	0.014465939	111.9866063	ref	0.0148178044280443	0.04903713099631
490	1	NA	85	66	4738	27	5	140	2609	2041	28	43	M	F	24.40647114	25.83221224	43.4	50	0.372609999169798	0.314460000619417	0	0	0.046875	0.015625	0.017842473	125.09996	ref	0.0148178044280443	0.0518046586715867
491	0	NA	85	67	4778	27	1	26	2605	2072	28	44	M	F	24.40647114	27.75314343	43.4	49	0.372609999169798	0.197010000027762	0	0.0078125	0.078125	0.01821733	0.015964043	185.7336803	ref	0.0148178044280443	0.11725957103321
492	0	NA	85	68	4817	27	23	455	2627	2103	28	34	M	M	24.40647114	22.38251041	43.4	55.9	0.372609999169798	2.34056998965406	0	0	0	0.005859375	0.004996892	170.8361788	ref	0.0148178044280443	0.0170664206642066
493	1	NA	85	69	4855	27	18	400	2622	2134	28	29	M	F	24.40647114	25.4296875	43.4	52.4	0.372609999169798	0.40252999829703	0	0.03125	0.125	0.076785714	0.054175127	336.251394	ref	0.0148178044280443	0.0743773062730627
494	0	NA	85	70	4889	27	26	476	2630	2165	28	19	M	F	24.40647114	21.85644952	43.4	56.2	0.372609999169798	0.311689999963692	0	0.00390625	0.0390625	0.023203125	0.017286995	206.4097866	ref	0.0148178044280443	0.0789249884870849
495	0	NA	85	7	687	27	26	476	2630	212	28	23	M	M	24.40647114	23.72099941	43.4	54	0.372609999169798	0.311689999963692	0	0.00390625	0.0390625	0.023203125	0.017286995	206.4097866	ref	0.0148178044280443	0.0789249884870849
496	1	NA	85	71	4926	27	1	26	2605	2196	28	35	M	M	24.40647114	21.86187482	43.4	53.1	0.372609999169798	0.197010000027762	0	0	0.00390625	0.01821733	0.015964043	185.7336803	ref	0.0148178044280443	0.0018450184501845
497	0	NA	85	72	4961	27	24	463	2628	2227	28	46	M	M	24.40647114	29.82552801	43.4	52	0.372609999169798	5.25930997681726	0	0	0.0625	0.075	0.049253122	421.9217937	ref	0.0148178044280443	0.0230627306273063
498	0	NA	85	73	4996	27	13	320	2617	2258	28	26	M	M	24.40647114	22.9530524	43.4	46.8	0.372609999169798	0.184179999948188	0	0.00390625	0.0390625	0.00421875	0.009899119	131.8825235	ref	0.0148178044280443	0.0735052467896679
499	0	NA	85	74	5028	27	25	470	2629	2289	28	34	M	F	24.40647114	26.39815807	43.4	50.6	0.372609999169798	0.608060001644304	0	0.03125	0.125	0.0375	0.026783252	68.24954212	ref	0.0148178044280443	0.0771448339483395
500	0	NA	85	75	5060	27	19	413	2623	2320	28	69	M	F	24.40647114	20.59453032	43.4	57.3	0.372609999169798	0.164730000008734	0	0	0.125	0.0421875	0.032286116	201.109423	ref	0.0148178044280443	0.125461254612546
501	0	NA	85	76	5092	27	11	281	2615	2351	28	32	M	F	24.40647114	28.69556545	43.4	46.7	0.372609999169798	0.271620000906121	0	0	0.00390625	0.010546875	0.008005972	142.8985654	ref	0.0148178044280443	0.0129151291512915
502	1	NA	85	77	5123	27	28	482	2631	2383	28	33	M	M	24.40647114	25.70377449	43.4	48	0.372609999169798	0.73950000137625	0	0	0	0.0078125	0.014465939	111.9866063	ref	0.0148178044280443	0.000864852398523985
503	0	NA	85	78	5152	27	19	413	2623	2413	28	36	M	M	24.40647114	23.40753301	43.4	52.2	0.372609999169798	0.164730000008734	0	0.0078125	0.078125	0.0421875	0.032286116	201.109423	ref	0.0148178044280443	0.111263261070111
504	0	NA	85	79	5181	27	30	484	2633	2445	28	18	M	F	24.40647114	23.60497173	43.4	50.3	0.372609999169798	0.566279999142432	0	0.00390625	0.0390625	0.014269301	0.013857535	203.4035398	ref	0.0148178044280443	0.0726980512177122
505	0	NA	85	80	5207	27	18	400	2622	2475	28	36	M	M	24.40647114	23.85951517	43.4	49.2	0.372609999169798	0.40252999829703	0	0	0.25	0.076785714	0.054175127	336.251394	ref	0.0148178044280443	0.014760147601476
506	0	NA	85	81	5231	27	7	191	2611	2506	28	36	M	F	24.40647114	22.2368401	43.4	49.1	0.372609999169798	0.0489999999951628	0	0.03125	0.125	0.0375	0.03320373	520.9856044	ref	0.0148178044280443	0.0642873616236162
507	0	NA	85	82	5257	27	25	470	2629	2537	28	36	M	M	24.40647114	25.68211703	43.4	48.4	0.372609999169798	0.608060001644304	0	0	0.03125	0.0375	0.026783252	68.24954212	ref	0.0148178044280443	0.00922509225092251
508	0	NA	85	83	5282	27	10	260	2614	2568	28	31	M	F	24.40647114	25.69504876	43.4	53.8	0.372609999169798	0.650410000483094	0	0.00390625	0.0390625	0.008789063	0.009582057	4277.977326	ref	0.0148178044280443	0.0816925161623616
509	0	NA	85	84	5306	27	26	476	2630	2599	28	54	M	F	24.40647114	25.2999164	43.4	59.7	0.372609999169798	0.311689999963692	0	0.0078125	0.078125	0.023203125	0.017286995	206.4097866	ref	0.0148178044280443	0.122794626383764
510	0	NA	85	86	5330	27	28	482	2631	2662	28	65	M	M	24.40647114	21.36859137	43.4	54.4	0.372609999169798	0.73950000137625	0	0	0	0.0078125	0.014465939	111.9866063	ref	0.0148178044280443	0.0104935424354244
511	0	NA	85	87	5331	27	15	355	2619	2692	28	48	M	F	24.40647114	32.20024674	43.4	60.9	0.372609999169798	0.323029998657906	0	0	0	0.00140625	0.00603755	122.8861261	ref	0.0148178044280443	0.0219960793357934
512	0	NA	85	88	5332	27	18	400	2622	2723	28	52	M	F	24.40647114	22.57777778	43.4	45.3	0.372609999169798	0.40252999829703	0	0	0.0625	0.076785714	0.054175127	336.251394	ref	0.0148178044280443	0.0341328413284133
513	0	NA	85	89	5333	27	13	320	2617	2754	28	20	M	M	24.40647114	22.16573193	43.4	44.3	0.372609999169798	0.184179999948188	0	0	0	0.00421875	0.009899119	131.8825235	ref	0.0148178044280443	0.0183348708487085
514	0	NA	85	90	5334	27	12	301	2616	2785	28	29	M	F	24.40647114	25.5426795	43.4	48.3	0.372609999169798	0.566839998330792	0	0	0.0625	0.075	0.049253122	764.408922	ref	0.0148178044280443	0.0206988007380074
515	0	NA	85	91	5335	27	6	166	2610	2816	28	40	M	M	24.40647114	23.44558645	43.4	47.7	0.372609999169798	0.246479999931847	0	0	0	0.005580357	0.006583319	157.9525245	ref	0.0148178044280443	0.0018450184501845
516	0	NA	85	92	5336	27	29	483	2632	2848	28	26	M	M	24.40647114	22.0585864	43.4	50.9	0.372609999169798	0.144200000023225	0	0.00390625	0.0390625	0.0125	0.008937106	251.0497959	ref	0.0148178044280443	0.0709683464206642
517	1	NA	85	93	5337	27	30	484	2633	2879	28	31	M	M	24.40647114	22.61451166	43.4	47.3	0.372609999169798	0.566279999142432	0	0.00390625	0.0390625	0.014269301	0.013857535	203.4035398	ref	0.0148178044280443	0.0736205604428044
519	0	NA	85	96	5339	27	32	486	2635	2972	28	33	M	F	24.40647114	22.6849514	43.4	50.5	0.372609999169798	0.321590000552461	0	0	0.0078125	0.018457031	0.015633998	215.6756824	ref	0.0148178044280443	0.0177583025830258
520	0	NA	85	97	5340	27	29	483	2632	3003	28	22	M	F	24.40647114	22.18072745	43.4	46.4	0.372609999169798	0.144200000023225	0	0	0.0078125	0.0125	0.008937106	251.0497959	ref	0.0148178044280443	0.0436318035055351
521	0	NA	85	98	5341	27	3	85	2607	3033	28	45	M	F	24.40647114	26.75921734	43.4	54.9	0.372609999169798	0.182030000064457	0	0.0078125	0.078125	0.019176136	0.015215402	193.8710912	ref	0.0148178044280443	0.120488353321033
522	0	NA	85	99	5342	27	30	484	2633	3065	28	64	M	M	24.40647114	21.1079069	43.4	55.1	0.372609999169798	0.566279999142432	0	0	0.0078125	0.014269301	0.013857535	203.4035398	ref	0.0148178044280443	0.018219557195572
523	0	NA	85	19	1769	27	24	463	2628	584	28	41	M	F	24.40647114	22.12788277	43.4	48.6	0.372609999169798	5.25930997681726	0	0.0625	0.25	0.075	0.049253122	421.9217937	ref	0.0148178044280443	0.106319188191882
524	1	NA	85	102	5345	27	18	400	2622	3157	28	20	M	F	24.40647114	23.46388316	43.4	44.9	0.372609999169798	0.40252999829703	0	0.03125	0.125	0.076785714	0.054175127	336.251394	ref	0.0148178044280443	0.0734547970479705
525	1	NA	85	104	5347	27	18	400	2622	3219	28	25	M	M	24.40647114	21.67940081	43.4	48.4	0.372609999169798	0.40252999829703	0	0.03125	0.125	0.076785714	0.054175127	336.251394	ref	0.0148178044280443	0.0725322878228782
526	0	NA	85	105	5348	27	22	446	2626	3250	28	24	M	M	24.40647114	24.60215404	43.4	49	0.372609999169798	0.171860000021797	0	0	0.0078125	0.003487723	0.003117434	254.1593988	ref	0.0148178044280443	0.0408642758302583
527	0	NA	85	106	5349	27	32	486	2635	3282	28	33	M	M	24.40647114	22.93333333	43.4	50.5	0.372609999169798	0.321590000552461	0	0.0078125	0.078125	0.018457031	0.015633998	215.6756824	ref	0.0148178044280443	0.117720825645756
528	0	NA	85	107	5350	27	6	166	2610	3312	28	20	M	M	24.40647114	22.15189873	43.4	54.5	0.372609999169798	0.246479999931847	0	0	0.0078125	0.005580357	0.006583319	157.9525245	ref	0.0148178044280443	0.0201078182656827
529	0	NA	85	108	5351	27	2	56	2606	3343	28	24	M	F	24.40647114	21.9478738	43.4	53.9	0.372609999169798	0.171219999948218	0	0.00390625	0.0390625	0.010546875	0.009010398	3922.423868	ref	0.0148178044280443	0.0826150253874539
530	0	NA	85	54	4180	27	15	355	2619	1669	28	24	M	M	24.40647114	21.96727804	43.4	53.1	0.372609999169798	0.323029998657906	0	0	0	0.00140625	0.00603755	122.8861261	ref	0.0148178044280443	0
531	0	NA	85	26	2345	27	15	355	2619	801	28	24	M	M	24.40647114	24.31528125	43.4	51.4	0.372609999169798	0.323029998657906	0	0	0	0.00140625	0.00603755	122.8861261	ref	0.0148178044280443	0.0229906595940959
532	0	NA	85	57	4334	27	21	436	2625	1762	28	23	M	M	24.40647114	15.88643347	43.4	57.9	0.372609999169798	0.0798600000300939	0	0	0.03125	0.0375	0.03320373	328.7704366	ref	0.0148178044280443	0
533	0	NA	85	95	5338	27	22	446	2626	2940	28	18	M	F	24.40647114	22.04278285	43.4	45.7	0.372609999169798	0.171860000021797	0	0	0.0078125	0.003487723	0.003117434	254.1593988	ref	0.0148178044280443	0.0408642758302583
534	0	NA	85	101	5344	27	22	446	2626	3126	28	25	M	M	24.40647114	19.82173467	43.4	52.1	0.372609999169798	0.171860000021797	0	0	0	0.003487723	0.003117434	254.1593988	ref	0.0148178044280443	0.00299815498154982
535	0	NA	85	31	2733	27	31	485	2634	957	28	73	M	F	24.40647114	21.41203704	43.4	56.2	0.372609999169798	1.65206000161561	0	0	0.25	0.08125	0.059860113	156.9235483	ref	0.0148178044280443	0.116005535055351
536	0	1	4	1	3	3	1	2	94	2	45	35	M	M	21.67505798	25.39642228	62.5	47.8	0.182030000064457	0.197010000027762	0	0	0	0.098140496	0.084462318	97.08243919	ref	0.0133763837638376	0.0133043127306273
537	0	1	4	2	105	3	2	32	95	33	45	26	M	M	21.67505798	24.05924093	62.5	45.6	0.182030000064457	0.171219999948218	0	0	0.0625	0.0625	0.05023981	3728.936175	ref	0.0133763837638376	0.0201150253690037
538	0	1	4	100	403	3	1	2	94	3071	45	24	M	M	21.67505798	26.92256151	62.5	52.1	0.182030000064457	0.197010000027762	0	0	0.25	0.098140496	0.084462318	97.08243919	ref	0.0133763837638376	0.0595522947601476
539	0	1	4	3	209	3	5	63	97	65	45	48	M	M	21.67505798	23.66780045	62.5	51.1	0.182030000064457	0.314460000619417	0	0	0	0.028409091	0.029337069	100.1798383	ref	0.0133763837638376	0.0138376383763838
541	1	1	4	5	312	3	4	62	96	127	45	33	M	M	21.67505798	23.57000197	62.5	48.8	0.182030000064457	0.0737899999956931	0	0	0	0.017755682	0.015734357	1383.465576	ref	0.0133763837638376	0.00507380073800738
542	1	1	4	6	313	3	6	64	98	158	45	67	M	F	21.67505798	24.27041046	62.5	51.3	0.182030000064457	0.246479999931847	0	0	0.0625	0.010146104	0.0108331	95.75489544	ref	0.0133763837638376	0.0416858856088561
543	0	0	4	8	315	3	13	71	105	220	45	43	M	F	21.67505798	18.24242151	62.5	45.9	0.182030000064457	0.184179999948188	0	0	0	0.022727273	0.052685393	237.6825614	ref	0.0133763837638376	0.0274446494464945
544	0	0	4	9	316	3	22	80	114	251	45	20	M	M	21.67505798	22.33278955	62.5	47.8	0.182030000064457	0.171860000021797	0	0	0.015625	0.006341315	0.004989824	149.8832879	ref	0.0133763837638376	0.0399417666051661
545	0	1	4	10	317	3	32	90	124	282	45	31	M	M	21.67505798	22.83633299	62.5	46	0.182030000064457	0.321590000552461	0	0	0	0.099431818	0.082708412	43.01162634	ref	0.0133763837638376	0.00213330258302583
546	0	0	4	11	318	3	15	73	107	313	45	22	M	F	21.67505798	26.68320929	62.5	56.7	0.182030000064457	0.323029998657906	0	0	0	0.007575758	0.032216664	99.18165153	ref	0.0133763837638376	0.0220681503690037
547	1	0	4	12	319	3	17	75	109	344	45	41	M	F	21.67505798	26.3844817	62.5	56.7	0.182030000064457	0.332809999147796	0	0	0	0.035511364	0.026376211	233.9508495	ref	0.0133763837638376	0.0171817343173432
548	0	1	4	13	320	3	30	88	122	375	45	22	M	M	21.67505798	22.25322593	62.5	51	0.182030000064457	0.566279999142432	0	0	0.25	0.076871658	0.073554093	28.86173938	ref	0.0133763837638376	0.0736205604428044
549	0	0	4	14	321	3	7	65	99	406	45	23	M	M	21.67505798	25.0457922	62.5	66.5	0.182030000064457	0.0489999999951628	0	0	0	0.017755682	0.017015577	332.4154028	ref	0.0133763837638376	0.003690036900369
550	0	0	4	16	323	3	30	88	122	462	45	24	M	F	21.67505798	25.41245349	62.5	50.9	0.182030000064457	0.566279999142432	0	0	0	0.076871658	0.073554093	28.86173938	ref	0.0133763837638376	0.00553505535055351
551	0	1	4	15	322	3	30	88	122	437	45	25	M	F	21.67505798	23.59558321	62.5	48	0.182030000064457	0.566279999142432	0	0	0.25	0.076871658	0.073554093	28.86173938	ref	0.0133763837638376	0.0736205604428044
552	0	1	4	17	324	3	30	88	122	499	45	25	M	F	21.67505798	22.43714647	62.5	56.5	0.182030000064457	0.566279999142432	0	0	0.25	0.076871658	0.073554093	28.86173938	ref	0.0133763837638376	0.0726980512177122
553	0	1	4	18	325	3	8	66	100	530	45	37	M	M	21.67505798	22.08349443	62.5	52.2	0.182030000064457	0.846060004175065	0	0	0	0.0625	0.043168647	49.24428901	ref	0.0133763837638376	0.0276176199261993
554	0	0	4	20	327	3	23	81	115	592	45	31	M	F	21.67505798	26.6204225	62.5	54.9	0.182030000064457	2.34056998965406	0	0	0.046875	0.013494318	0.012001307	330.4073244	ref	0.0133763837638376	0.0380679197416974
556	0	0	4	22	328	3	21	79	113	654	45	21	M	F	21.67505798	21.47253459	62.5	55.1	0.182030000064457	0.0798600000300939	0	0	0.078125	0.017755682	0.017015577	135.0851583	ref	0.0133763837638376	0.0683809963099631
557	0	1	4	23	329	3	9	67	101	685	45	39	M	M	21.67505798	21.9375338	62.5	49	0.182030000064457	1.11881000511971	0	0	0	0.104895105	0.077475788	39.2173431	ref	0.0133763837638376	0.0285401291512915
558	1	0	4	24	330	3	16	74	108	716	45	26	M	F	21.67505798	23.680859	62.5	52.3	0.182030000064457	0.552790000799945	0	0	0.078125	0.028764205	0.025132121	134.8517705	ref	0.0133763837638376	0.0702260147601476
559	0	1	4	25	331	3	30	88	122	747	45	52	M	F	21.67505798	30.236996	62.5	59.4	0.182030000064457	0.566279999142432	1	0	0.5	0.076871658	0.073554093	28.86173938	ref	0.0133763837638376	0.125100899446494
560	0	1	4	27	333	3	20	78	112	809	45	24	M	F	21.67505798	23.40192275	62.5	52.8	0.182030000064457	0.851249997061644	0	0	0.078125	0.017755682	0.015734357	218.0825532	ref	0.0133763837638376	0.0693035055350553
561	0	0	4	28	334	3	10	68	102	840	45	40	M	M	21.67505798	24.1098876	62.5	48.6	0.182030000064457	0.650410000483094	0	0	0	0.069128788	0.081952428	4084.409872	ref	0.0133763837638376	0.00645756457564576
562	0	1	4	29	335	3	6	64	98	871	45	35	M	F	21.67505798	23.99705944	62.5	49	0.182030000064457	0.246479999931847	0	0	0.03125	0.010146104	0.0108331	95.75489544	ref	0.0133763837638376	0.0346805811808118
563	0	0	4	30	336	3	14	72	106	902	45	20	M	F	21.67505798	24.13333333	62.5	50.7	0.182030000064457	3.84082998445596	0	0	0.046875	0.120738636	0.09217229	587.5516999	ref	0.0133763837638376	0.035588676199262
564	0	1	4	32	338	3	11	69	103	964	45	35	M	M	21.67505798	22.6071525	62.5	45.1	0.182030000064457	0.271620000906121	0	0	0.25	0.0625	0.044419082	65.06919394	ref	0.0133763837638376	0.0853825530627306
565	1	1	4	33	339	3	5	63	97	995	45	75	M	F	21.67505798	22.35896149	62.5	54.9	0.182030000064457	0.314460000619417	0	0	0.1875	0.028409091	0.029337069	100.1798383	ref	0.0133763837638376	0.0750115313653136
566	0	1	4	34	340	3	8	66	100	1026	45	33	M	F	21.67505798	20.01429309	62.5	47.7	0.182030000064457	0.846060004175065	0	0	0.25	0.0625	0.043168647	49.24428901	ref	0.0133763837638376	0.0874581988191882
567	0	0	4	35	341	3	12	70	104	1057	45	48	M	M	21.67505798	20.11611691	62.5	52	0.182030000064457	0.566839998330792	0	0	0.15625	0.035511364	0.026376211	580.6797741	ref	0.0133763837638376	0.102167896678967
568	0	0	4	36	342	3	13	71	105	1088	45	43	M	M	21.67505798	23.39761249	62.5	49.7	0.182030000064457	0.184179999948188	0	0	0	0.022727273	0.052685393	237.6825614	ref	0.0133763837638376	0.0239852398523985
569	0	1	4	37	343	3	26	84	118	1119	45	20	M	M	21.67505798	22.86301966	62.5	49.4	0.182030000064457	0.311689999963692	0	0	0.25	0.132954545	0.08944963	89.96110271	ref	0.0133763837638376	0.0789249884870849
570	1	0	4	38	344	3	4	62	96	1150	45	28	M	F	21.67505798	24.47776518	62.5	54.5	0.182030000064457	0.0737899999956931	0	0	0.078125	0.017755682	0.015734357	1383.465576	ref	0.0133763837638376	0.0702260147601476
571	0	1	4	39	345	3	9	67	101	1181	45	39	M	F	21.67505798	28.1675972	62.5	49.8	0.182030000064457	1.11881000511971	0	0	0.5	0.104895105	0.077475788	39.2173431	ref	0.0133763837638376	0.119565844095941
572	0	0	4	41	347	3	22	80	114	1243	45	26	M	M	21.67505798	25.42947459	62.5	50.2	0.182030000064457	0.171860000021797	0	0	0.015625	0.006341315	0.004989824	149.8832879	ref	0.0133763837638376	0.0399417666051661
573	0	0	4	42	348	3	15	73	107	1274	45	50	M	M	21.67505798	25.20642329	62.5	54	0.182030000064457	0.323029998657906	0	0	0	0.007575758	0.032216664	99.18165153	ref	0.0133763837638376	0.018450184501845
575	0	0	4	45	350	3	16	74	108	1367	45	59	M	M	21.67505798	22.69527123	62.5	65.3	0.182030000064457	0.552790000799945	0	0	0	0.028764205	0.025132121	134.8517705	ref	0.0133763837638376	0.0249077490774908
576	0	1	4	43	349	3	22	80	114	1305	45	44	M	F	21.67505798	22.71968369	62.5	49.7	0.182030000064457	0.171860000021797	0	0	0.03125	0.006341315	0.004989824	149.8832879	ref	0.0133763837638376	0.0439056734317343
577	1	0	4	46	351	3	17	75	109	1398	45	54	M	M	21.67505798	22.55794194	62.5	50.6	0.182030000064457	0.332809999147796	0	0	0.15625	0.035511364	0.026376211	233.9508495	ref	0.0133763837638376	0.104012915129151
578	0	1	4	47	352	3	30	88	122	1429	45	26	M	M	21.67505798	25.01560874	62.5	49.7	0.182030000064457	0.566279999142432	0	0	0.25	0.076871658	0.073554093	28.86173938	ref	0.0133763837638376	0.0754655788929889
579	0	1	4	48	353	3	1	2	94	1459	45	22	M	F	21.67505798	25.24333836	62.5	52.1	0.182030000064457	0.197010000027762	0	0	0.25	0.098140496	0.084462318	97.08243919	ref	0.0133763837638376	0.060936058597786
580	1	0	4	49	354	3	18	76	110	1491	45	53	M	M	21.67505798	21.98989237	62.5	45.5	0.182030000064457	0.40252999829703	0	0	0.15625	0.027901786	0.024345123	287.0836115	ref	0.0133763837638376	0.107241697416974
581	0	0	4	50	355	3	30	88	122	1522	45	19	M	F	21.67505798	23.29881657	62.5	57.4	0.182030000064457	0.566279999142432	0	0.125	0	0.076871658	0.073554093	28.86173938	ref	0.0133763837638376	0.00340175276752768
583	0	0	4	52	356	3	13	71	105	1584	45	24	M	M	21.67505798	24.61064488	62.5	47.1	0.182030000064457	0.184179999948188	0	0	0.25	0.022727273	0.052685393	237.6825614	ref	0.0133763837638376	0.0735052467896679
584	0	1	4	53	357	3	19	77	111	1615	45	73	M	M	21.67505798	20.98794298	62.5	50.5	0.182030000064457	0.164730000008734	0	0	0.5	0.227272727	0.118809794	27.65863337	ref	0.0133763837638376	0.0915302121771218
585	0	1	4	40	346	3	14	72	106	1212	45	48	M	M	21.67505798	26.2721715	62.5	51.9	0.182030000064457	3.84082998445596	1	0	0.5	0.120738636	0.09217229	587.5516999	ref	0.0133763837638376	0.115875807195572
586	0	1	4	103	406	3	31	89	123	3165	45	33	M	M	21.67505798	23.48579692	62.5	45.6	0.182030000064457	1.65206000161561	0	0	0.15625	0.045276989	0.042509697	79.07591289	ref	0.0133763837638376	0.100322878228782
587	0	0	4	55	359	3	20	78	112	1677	45	38	M	M	21.67505798	25.33184519	62.5	57.4	0.182030000064457	0.851249997061644	0	0	0	0.017755682	0.015734357	218.0825532	ref	0.0133763837638376	0.00622693726937269
588	0	1	4	56	360	3	9	67	101	1708	45	22	M	F	21.67505798	24.06290928	62.5	49.8	0.182030000064457	1.11881000511971	0	0	0.25	0.104895105	0.077475788	39.2173431	ref	0.0133763837638376	0.0634729589667897
589	0	1	4	58	362	3	31	89	123	1770	45	25	M	F	21.67505798	31.52017475	62.5	50.1	0.182030000064457	1.65206000161561	0	0	0	0.045276989	0.042509697	79.07591289	ref	0.0133763837638376	0.0156826568265683
590	0	1	4	59	363	3	22	80	114	1801	45	48	M	M	21.67505798	22.53592684	62.5	49.1	0.182030000064457	0.171860000021797	0	0	0	0.006341315	0.004989824	149.8832879	ref	0.0133763837638376	0.0322878228782288
591	0	0	4	60	364	3	24	82	116	1832	45	19	M	F	21.67505798	26.02909	62.5	48.3	0.182030000064457	5.25930997681726	0	0	0.078125	0.035511364	0.026376211	229.1724242	ref	0.0133763837638376	0.0665359778597786
592	1	0	4	61	365	3	16	74	108	1863	45	47	M	F	21.67505798	23.3155615	62.5	55.3	0.182030000064457	0.552790000799945	0	0	0.15625	0.028764205	0.025132121	134.8517705	ref	0.0133763837638376	0.106319188191882
593	0	0	4	62	366	3	16	74	108	1894	45	19	M	F	21.67505798	28.43247288	62.5	67	0.182030000064457	0.552790000799945	0	0	0.078125	0.028764205	0.025132121	134.8517705	ref	0.0133763837638376	0.0683809963099631
594	0	0	4	63	367	3	15	73	107	1925	45	27	M	F	21.67505798	30.40403585	62.5	52.6	0.182030000064457	0.323029998657906	0	0	0	0.007575758	0.032216664	99.18165153	ref	0.0133763837638376	0.0248356780442804
595	1	0	4	64	368	3	27	85	119	1956	45	24	M	F	21.67505798	22.79666192	62.5	58.9	0.182030000064457	0.372609999169798	0	0	0.078125	0.019176136	0.015215402	193.8710912	ref	0.0133763837638376	0.0711485239852399
596	0	0	4	65	369	3	28	86	120	1987	45	49	M	F	21.67505798	28.11280207	62.5	46.5	0.182030000064457	0.73950000137625	0	0	0.09375	0.017992424	0.030725881	130.1422299	ref	0.0133763837638376	0.04903713099631
597	0	1	4	66	370	3	5	63	97	2018	45	43	M	F	21.67505798	25.83221224	62.5	50	0.182030000064457	0.314460000619417	0	0	0.09375	0.028409091	0.029337069	100.1798383	ref	0.0133763837638376	0.0518046586715867
598	0	1	4	67	371	3	1	2	94	2048	45	44	M	F	21.67505798	27.75314343	62.5	49	0.182030000064457	0.197010000027762	0	0	0.5	0.098140496	0.084462318	97.08243919	ref	0.0133763837638376	0.11725957103321
599	0	0	4	68	372	3	23	81	115	2080	45	34	M	M	21.67505798	22.38251041	62.5	55.9	0.182030000064457	2.34056998965406	0	0	0	0.013494318	0.012001307	330.4073244	ref	0.0133763837638376	0.0170664206642066
600	0	0	4	69	373	3	18	76	110	2111	45	29	M	F	21.67505798	25.4296875	62.5	52.4	0.182030000064457	0.40252999829703	0	0	0.078125	0.027901786	0.024345123	287.0836115	ref	0.0133763837638376	0.0743773062730627
601	0	1	4	70	374	3	26	84	118	2142	45	19	M	F	21.67505798	21.85644952	62.5	56.2	0.182030000064457	0.311689999963692	0	0	0.25	0.132954545	0.08944963	89.96110271	ref	0.0133763837638376	0.0789249884870849
602	0	0	4	7	314	3	26	84	118	189	45	23	M	M	21.67505798	23.72099941	62.5	54	0.182030000064457	0.311689999963692	0	0	0.25	0.132954545	0.08944963	89.96110271	ref	0.0133763837638376	0.0789249884870849
603	0	1	4	71	375	3	1	2	94	2172	45	35	M	M	21.67505798	21.86187482	62.5	53.1	0.182030000064457	0.197010000027762	0	0	0	0.098140496	0.084462318	97.08243919	ref	0.0133763837638376	0.0018450184501845
604	0	0	4	72	376	3	24	82	116	2204	45	46	M	M	21.67505798	29.82552801	62.5	52	0.182030000064457	5.25930997681726	0	0	0	0.035511364	0.026376211	229.1724242	ref	0.0133763837638376	0.0230627306273063
605	0	0	4	73	377	3	13	71	105	2235	45	26	M	M	21.67505798	22.9530524	62.5	46.8	0.182030000064457	0.184179999948188	0	0	0.25	0.022727273	0.052685393	237.6825614	ref	0.0133763837638376	0.0735052467896679
606	0	0	4	74	378	3	25	83	117	2266	45	34	M	F	21.67505798	26.39815807	62.5	50.6	0.182030000064457	0.608060001644304	0	0	0.078125	0.017755682	0.014145285	127.1219887	ref	0.0133763837638376	0.0771448339483395
607	0	1	4	75	379	3	19	77	111	2297	45	69	M	F	21.67505798	20.59453032	62.5	57.3	0.182030000064457	0.164730000008734	0	0	0.5	0.227272727	0.118809794	27.65863337	ref	0.0133763837638376	0.125461254612546
608	0	1	4	76	380	3	11	69	103	2328	45	32	M	F	21.67505798	28.69556545	62.5	46.7	0.182030000064457	0.271620000906121	0	0	0	0.0625	0.044419082	65.06919394	ref	0.0133763837638376	0.0129151291512915
609	1	0	4	77	381	3	28	86	120	2359	45	33	M	M	21.67505798	25.70377449	62.5	48	0.182030000064457	0.73950000137625	0	0	0	0.017992424	0.030725881	130.1422299	ref	0.0133763837638376	0.000864852398523985
610	0	1	4	78	382	3	19	77	111	2390	45	36	M	M	21.67505798	23.40753301	62.5	52.2	0.182030000064457	0.164730000008734	0	0	0.5	0.227272727	0.118809794	27.65863337	ref	0.0133763837638376	0.111263261070111
611	0	1	4	79	383	3	30	88	122	2421	45	18	M	F	21.67505798	23.60497173	62.5	50.3	0.182030000064457	0.566279999142432	0	0	0.25	0.076871658	0.073554093	28.86173938	ref	0.0133763837638376	0.0726980512177122
612	0	0	4	80	384	3	18	76	110	2452	45	36	M	M	21.67505798	23.85951517	62.5	49.2	0.182030000064457	0.40252999829703	0	0	0	0.027901786	0.024345123	287.0836115	ref	0.0133763837638376	0.014760147601476
613	1	0	4	81	385	3	7	65	99	2483	45	36	M	F	21.67505798	22.2368401	62.5	49.1	0.182030000064457	0.0489999999951628	0	0	0.078125	0.017755682	0.017015577	332.4154028	ref	0.0133763837638376	0.0642873616236162
614	0	0	4	82	386	3	25	83	117	2514	45	36	M	M	21.67505798	25.68211703	62.5	48.4	0.182030000064457	0.608060001644304	0	0	0	0.017755682	0.014145285	127.1219887	ref	0.0133763837638376	0.00922509225092251
615	0	0	4	83	387	3	10	68	102	2545	45	31	M	F	21.67505798	25.69504876	62.5	53.8	0.182030000064457	0.650410000483094	0	0	0.25	0.069128788	0.081952428	4084.409872	ref	0.0133763837638376	0.0816925161623616
616	0	1	4	84	388	3	26	84	118	2576	45	54	M	F	21.67505798	25.2999164	62.5	59.7	0.182030000064457	0.311689999963692	0	0	0.5	0.132954545	0.08944963	89.96110271	ref	0.0133763837638376	0.122794626383764
617	0	0	4	86	390	3	28	86	120	2638	45	65	M	M	21.67505798	21.36859137	62.5	54.4	0.182030000064457	0.73950000137625	0	0	0	0.017992424	0.030725881	130.1422299	ref	0.0133763837638376	0.0104935424354244
618	0	0	4	87	391	3	15	73	107	2669	45	48	M	F	21.67505798	32.20024674	62.5	60.9	0.182030000064457	0.323029998657906	0	0	0	0.007575758	0.032216664	99.18165153	ref	0.0133763837638376	0.0219960793357934
619	0	0	4	88	392	3	18	76	110	2700	45	52	M	F	21.67505798	22.57777778	62.5	45.3	0.182030000064457	0.40252999829703	0	0	0	0.027901786	0.024345123	287.0836115	ref	0.0133763837638376	0.0341328413284133
620	0	1	4	89	393	3	13	71	105	2731	45	20	M	M	21.67505798	22.16573193	62.5	44.3	0.182030000064457	0.184179999948188	0	0	0	0.022727273	0.052685393	237.6825614	ref	0.0133763837638376	0.0183348708487085
621	0	0	4	90	394	3	12	70	104	2762	45	29	M	F	21.67505798	25.5426795	62.5	48.3	0.182030000064457	0.566839998330792	0	0	0	0.035511364	0.026376211	580.6797741	ref	0.0133763837638376	0.0206988007380074
622	0	1	4	91	395	3	6	64	98	2793	45	40	M	M	21.67505798	23.44558645	62.5	47.7	0.182030000064457	0.246479999931847	0	0	0	0.010146104	0.0108331	95.75489544	ref	0.0133763837638376	0.0018450184501845
623	0	1	4	92	396	3	29	87	121	2824	45	26	M	M	21.67505798	22.0585864	62.5	50.9	0.182030000064457	0.144200000023225	0	0	0.5	0.128551136	0.108985241	226.3448696	ref	0.0133763837638376	0.0709683464206642
624	0	0	4	93	397	3	30	88	122	2855	45	31	M	M	21.67505798	22.61451166	62.5	47.3	0.182030000064457	0.566279999142432	0	0	0.25	0.076871658	0.073554093	28.86173938	ref	0.0133763837638376	0.0736205604428044
626	0	1	4	96	400	3	32	90	124	2948	45	33	M	F	21.67505798	22.6849514	62.5	50.5	0.182030000064457	0.321590000552461	0	0	0	0.099431818	0.082708412	43.01162634	ref	0.0133763837638376	0.0177583025830258
627	0	1	4	97	401	3	29	87	121	2979	45	22	M	F	21.67505798	22.18072745	62.5	46.4	0.182030000064457	0.144200000023225	0	0	0.015625	0.128551136	0.108985241	226.3448696	ref	0.0133763837638376	0.0436318035055351
629	0	1	4	99	402	3	30	88	122	3041	45	64	M	M	21.67505798	21.1079069	62.5	55.1	0.182030000064457	0.566279999142432	0	0	0	0.076871658	0.073554093	28.86173938	ref	0.0133763837638376	0.018219557195572
630	1	0	4	19	326	3	24	82	116	561	45	41	M	F	21.67505798	22.12788277	62.5	48.6	0.182030000064457	5.25930997681726	0	0	0.15625	0.035511364	0.026376211	229.1724242	ref	0.0133763837638376	0.106319188191882
631	0	0	4	102	405	3	18	76	110	3134	45	20	M	F	21.67505798	23.46388316	62.5	44.9	0.182030000064457	0.40252999829703	0	0	0.078125	0.027901786	0.024345123	287.0836115	ref	0.0133763837638376	0.0734547970479705
632	0	1	4	104	407	3	18	76	110	3196	45	25	M	M	21.67505798	21.67940081	62.5	48.4	0.182030000064457	0.40252999829703	0	0	0.078125	0.027901786	0.024345123	287.0836115	ref	0.0133763837638376	0.0725322878228782
633	0	1	4	105	408	3	22	80	114	3227	45	24	M	M	21.67505798	24.60215404	62.5	49	0.182030000064457	0.171860000021797	0	0	0.015625	0.006341315	0.004989824	149.8832879	ref	0.0133763837638376	0.0408642758302583
634	0	1	4	106	409	3	32	90	124	3258	45	33	M	M	21.67505798	22.93333333	62.5	50.5	0.182030000064457	0.321590000552461	0	0	0.5	0.099431818	0.082708412	43.01162634	ref	0.0133763837638376	0.117720825645756
635	0	0	4	107	410	3	6	64	98	3289	45	20	M	M	21.67505798	22.15189873	62.5	54.5	0.182030000064457	0.246479999931847	0	0	0.015625	0.010146104	0.0108331	95.75489544	ref	0.0133763837638376	0.0201078182656827
636	0	1	4	108	411	3	2	32	95	3319	45	24	M	F	21.67505798	21.9478738	62.5	53.9	0.182030000064457	0.171219999948218	0	0	0.25	0.0625	0.05023981	3728.936175	ref	0.0133763837638376	0.0826150253874539
637	0	0	4	54	358	3	15	73	107	1646	45	24	M	M	21.67505798	21.96727804	62.5	53.1	0.182030000064457	0.323029998657906	0	0	0	0.007575758	0.032216664	99.18165153	ref	0.0133763837638376	0
638	0	0	4	26	332	3	15	73	107	778	45	24	M	M	21.67505798	24.31528125	62.5	51.4	0.182030000064457	0.323029998657906	0	0	0	0.007575758	0.032216664	99.18165153	ref	0.0133763837638376	0.0229906595940959
639	1	0	4	57	361	3	21	79	113	1739	45	23	M	M	21.67505798	15.88643347	62.5	57.9	0.182030000064457	0.0798600000300939	0	0	0	0.017755682	0.017015577	135.0851583	ref	0.0133763837638376	0
640	0	0	4	95	399	3	22	80	114	2917	45	18	M	F	21.67505798	22.04278285	62.5	45.7	0.182030000064457	0.171860000021797	0	0	0.015625	0.006341315	0.004989824	149.8832879	ref	0.0133763837638376	0.0408642758302583
641	0	1	4	101	404	3	22	80	114	3103	45	25	M	M	21.67505798	19.82173467	62.5	52.1	0.182030000064457	0.171860000021797	0	0	0	0.006341315	0.004989824	149.8832879	ref	0.0133763837638376	0.00299815498154982
642	1	1	4	31	337	3	31	89	123	933	45	73	M	F	21.67505798	21.41203704	62.5	56.2	0.182030000064457	1.65206000161561	0	0	0.25	0.045276989	0.042509697	79.07591289	ref	0.0133763837638376	0.116005535055351
643	0	0	5	1	4	4	1	3	125	3	33	35	M	M	23.57000197	25.39642228	48.8	47.8	0.0737899999956931	0.197010000027762	0	0	0	0.016867898	0.016325289	1396.977452	ref	0.00507380073800738	0.0133043127306273
644	0	0	5	2	106	4	2	33	126	34	33	26	M	M	23.57000197	24.05924093	48.8	45.6	0.0737899999956931	0.171219999948218	0	0	0.0078125	0.009765625	0.00924672	2376.74904	ref	0.00507380073800738	0.0201150253690037
645	1	0	5	100	505	4	1	3	125	3072	33	24	M	M	23.57000197	26.92256151	48.8	52.1	0.0737899999956931	0.197010000027762	0	0	0.0390625	0.016867898	0.016325289	1396.977452	ref	0.00507380073800738	0.0595522947601476
646	1	0	5	3	210	4	5	91	128	66	33	48	M	M	23.57000197	23.66780045	48.8	51.1	0.0737899999956931	0.314460000619417	0	0	0	0.015625	0.017842473	1477.308702	ref	0.00507380073800738	0.0138376383763838
648	1	1	5	4	312	4	3	62	127	96	33	45	M	M	23.57000197	21.67505798	48.8	62.5	0.0737899999956931	0.182030000064457	0	0	0	0.017755682	0.015734357	1383.465576	ref	0.00507380073800738	0.0133763837638376
649	0	0	5	6	412	4	6	92	129	159	33	67	M	F	23.57000197	24.27041046	48.8	51.3	0.0737899999956931	0.246479999931847	0	0	0.03125	0.005580357	0.006583319	1422.958186	ref	0.00507380073800738	0.0416858856088561
650	0	0	5	8	414	4	13	99	136	221	33	43	M	F	23.57000197	18.24242151	48.8	45.9	0.0737899999956931	0.184179999948188	0	0	0	0.00390625	0.009665462	1555.072346	ref	0.00507380073800738	0.0274446494464945
651	0	0	5	9	415	4	22	108	145	252	33	20	M	M	23.57000197	22.33278955	48.8	47.8	0.0737899999956931	0.171860000021797	0	0	0.0078125	0.003487723	0.003117434	1345.009294	ref	0.00507380073800738	0.0399417666051661
652	0	0	5	10	416	4	32	118	155	283	33	31	M	M	23.57000197	22.83633299	48.8	46	0.0737899999956931	0.321590000552461	0	0	0	0.017089844	0.016044041	1375.375222	ref	0.00507380073800738	0.00213330258302583
653	0	0	5	11	417	4	15	101	138	314	33	22	M	F	23.57000197	26.68320929	48.8	56.7	0.0737899999956931	0.323029998657906	0	0	0	0.001302083	0.005862307	1453.861754	ref	0.00507380073800738	0.0220681503690037
654	0	1	5	12	418	4	17	103	140	345	33	41	M	F	23.57000197	26.3844817	48.8	56.7	0.0737899999956931	0.332809999147796	0	0.0625	0	0.0625	0.053300179	1152.479935	ref	0.00507380073800738	0.0171817343173432
655	0	0	5	13	419	4	30	116	153	376	33	22	M	M	23.57000197	22.25322593	48.8	51	0.0737899999956931	0.566279999142432	0	0	0.0390625	0.013212316	0.014031357	1369.835757	ref	0.00507380073800738	0.0736205604428044
656	1	0	5	14	420	4	7	93	130	407	33	23	M	M	23.57000197	25.0457922	48.8	66.5	0.0737899999956931	0.0489999999951628	0	0	0.03125	0.03125	0.033626724	1051.854077	ref	0.00507380073800738	0.003690036900369
657	1	0	5	16	422	4	30	116	153	463	33	24	M	F	23.57000197	25.41245349	48.8	50.9	0.0737899999956931	0.566279999142432	0	0	0	0.013212316	0.014031357	1369.835757	ref	0.00507380073800738	0.00553505535055351
658	0	0	5	15	421	4	30	116	153	438	33	25	M	F	23.57000197	23.59558321	48.8	48	0.0737899999956931	0.566279999142432	0	0	0.0390625	0.013212316	0.014031357	1369.835757	ref	0.00507380073800738	0.0736205604428044
659	1	0	5	17	423	4	30	116	153	500	33	25	M	F	23.57000197	22.43714647	48.8	56.5	0.0737899999956931	0.566279999142432	0	0	0.0390625	0.013212316	0.014031357	1369.835757	ref	0.00507380073800738	0.0726980512177122
660	0	0	5	18	424	4	8	94	131	531	33	37	M	M	23.57000197	22.08349443	48.8	52.2	0.0737899999956931	0.846060004175065	0	0	0	0.009765625	0.008134699	1368.404911	ref	0.00507380073800738	0.0276176199261993
661	0	0	5	20	426	4	23	109	146	593	33	31	M	F	23.57000197	26.6204225	48.8	54.9	0.0737899999956931	2.34056998965406	0	0	0.0234375	0.005859375	0.004996892	1709.812855	ref	0.00507380073800738	0.0380679197416974
662	1	0	5	21	427	4	3	62	127	623	33	25	M	M	23.57000197	22.35751702	48.8	51.8	0.0737899999956931	0.182030000064457	0	0	0.0390625	0.017755682	0.015734357	1383.465576	ref	0.00507380073800738	0.0672783095202952
663	0	0	5	22	428	4	21	107	144	655	33	21	M	F	23.57000197	21.47253459	48.8	55.1	0.0737899999956931	0.0798600000300939	0	0	0.125	0.03125	0.033626724	1255.148198	ref	0.00507380073800738	0.0683809963099631
664	0	0	5	23	429	4	9	95	132	686	33	39	M	M	23.57000197	21.9375338	48.8	49	0.0737899999956931	1.11881000511971	0	0	0	0.018028846	0.015269115	1418.244337	ref	0.00507380073800738	0.0285401291512915
665	0	0	5	24	430	4	16	102	139	717	33	26	M	F	23.57000197	23.680859	48.8	52.3	0.0737899999956931	0.552790000799945	0	0	0.5	0.200195313	0.147221651	1453.669839	ref	0.00507380073800738	0.0702260147601476
666	0	0	5	25	431	4	30	116	153	748	33	52	M	F	23.57000197	30.236996	48.8	59.4	0.0737899999956931	0.566279999142432	0	0	0.078125	0.013212316	0.014031357	1369.835757	ref	0.00507380073800738	0.125100899446494
667	0	0	5	27	433	4	20	106	143	810	33	24	M	F	23.57000197	23.40192275	48.8	52.8	0.0737899999956931	0.851249997061644	0	0	0.125	0.03125	0.03125	1203.251013	ref	0.00507380073800738	0.0693035055350553
668	1	0	5	28	434	4	10	96	133	841	33	40	M	M	23.57000197	24.1098876	48.8	48.6	0.0737899999956931	0.650410000483094	0	0	0	0.008138021	0.009624292	2733.302947	ref	0.00507380073800738	0.00645756457564576
669	1	0	5	29	435	4	6	92	129	872	33	35	M	F	23.57000197	23.99705944	48.8	49	0.0737899999956931	0.246479999931847	0	0	0.015625	0.005580357	0.006583319	1422.958186	ref	0.00507380073800738	0.0346805811808118
670	1	0	5	30	436	4	14	100	137	903	33	20	M	F	23.57000197	24.13333333	48.8	50.7	0.0737899999956931	3.84082998445596	0	0	0.0234375	0.0234375	0.018127055	1364.235317	ref	0.00507380073800738	0.035588676199262
671	0	0	5	32	438	4	11	97	134	965	33	35	M	M	23.57000197	22.6071525	48.8	45.1	0.0737899999956931	0.271620000906121	0	0	0.0390625	0.009765625	0.008328153	1429.915032	ref	0.00507380073800738	0.0853825530627306
672	0	0	5	33	439	4	5	91	128	996	33	75	M	F	23.57000197	22.35896149	48.8	54.9	0.0737899999956931	0.314460000619417	0	0	0.09375	0.015625	0.017842473	1477.308702	ref	0.00507380073800738	0.0750115313653136
673	1	0	5	34	440	4	8	94	131	1027	33	33	M	F	23.57000197	20.01429309	48.8	47.7	0.0737899999956931	0.846060004175065	0	0	0.0390625	0.009765625	0.008134699	1368.404911	ref	0.00507380073800738	0.0874581988191882
674	0	0	5	35	441	4	12	98	135	1058	33	48	M	M	23.57000197	20.11611691	48.8	52	0.0737899999956931	0.566839998330792	0	0	0.25	0.0625	0.053300179	812.6019936	ref	0.00507380073800738	0.102167896678967
675	0	0	5	36	442	4	13	99	136	1089	33	43	M	M	23.57000197	23.39761249	48.8	49.7	0.0737899999956931	0.184179999948188	0	0	0	0.00390625	0.009665462	1555.072346	ref	0.00507380073800738	0.0239852398523985
676	0	0	5	37	443	4	26	112	149	1120	33	20	M	M	23.57000197	22.86301966	48.8	49.4	0.0737899999956931	0.311689999963692	0	0	0.0390625	0.021484375	0.018051003	1414.525362	ref	0.00507380073800738	0.0789249884870849
678	0	0	5	39	444	4	9	95	132	1182	33	39	M	F	23.57000197	28.1675972	48.8	49.8	0.0737899999956931	1.11881000511971	0	0	0.078125	0.018028846	0.015269115	1418.244337	ref	0.00507380073800738	0.119565844095941
679	0	0	5	41	446	4	22	108	145	1244	33	26	M	M	23.57000197	25.42947459	48.8	50.2	0.0737899999956931	0.171860000021797	0	0	0.0078125	0.003487723	0.003117434	1345.009294	ref	0.00507380073800738	0.0399417666051661
680	0	0	5	42	447	4	15	101	138	1275	33	50	M	M	23.57000197	25.20642329	48.8	54	0.0737899999956931	0.323029998657906	0	0	0	0.001302083	0.005862307	1453.861754	ref	0.00507380073800738	0.018450184501845
681	1	0	5	44	449	4	3	62	127	1336	33	21	M	F	23.57000197	22.6665875	48.8	53	0.0737899999956931	0.182030000064457	0	0	0.0390625	0.017755682	0.015734357	1383.465576	ref	0.00507380073800738	0.0696998962361624
682	0	1	5	45	450	4	16	102	139	1368	33	59	M	M	23.57000197	22.69527123	48.8	65.3	0.0737899999956931	0.552790000799945	0	0	0.5	0.200195313	0.147221651	1453.669839	ref	0.00507380073800738	0.0249077490774908
683	1	0	5	43	448	4	22	108	145	1306	33	44	M	F	23.57000197	22.71968369	48.8	49.7	0.0737899999956931	0.171860000021797	0	0	0.015625	0.003487723	0.003117434	1345.009294	ref	0.00507380073800738	0.0439056734317343
684	1	1	5	46	451	4	17	103	140	1399	33	54	M	M	23.57000197	22.55794194	48.8	50.6	0.0737899999956931	0.332809999147796	0	0	0.25	0.0625	0.053300179	1152.479935	ref	0.00507380073800738	0.104012915129151
685	1	0	5	47	452	4	30	116	153	1430	33	26	M	M	23.57000197	25.01560874	48.8	49.7	0.0737899999956931	0.566279999142432	0	0	0.0390625	0.013212316	0.014031357	1369.835757	ref	0.00507380073800738	0.0754655788929889
686	0	0	5	48	453	4	1	3	125	1460	33	22	M	F	23.57000197	25.24333836	48.8	52.1	0.0737899999956931	0.197010000027762	0	0	0.0390625	0.016867898	0.016325289	1396.977452	ref	0.00507380073800738	0.060936058597786
687	0	0	5	49	454	4	18	104	141	1492	33	53	M	M	23.57000197	21.98989237	48.8	45.5	0.0737899999956931	0.40252999829703	0	0	0.25	0.066964286	0.058107835	1364.107034	ref	0.00507380073800738	0.107241697416974
688	1	0	5	50	455	4	30	116	153	1523	33	19	M	F	23.57000197	23.29881657	48.8	57.4	0.0737899999956931	0.566279999142432	0	0	0	0.013212316	0.014031357	1369.835757	ref	0.00507380073800738	0.00340175276752768
689	1	0	5	51	456	4	3	62	127	1553	33	19	M	F	23.57000197	23.48966659	48.8	50.3	0.0737899999956931	0.182030000064457	0	0	0.0390625	0.017755682	0.015734357	1383.465576	ref	0.00507380073800738	0.0696998962361624
690	0	0	5	52	457	4	13	99	136	1585	33	24	M	M	23.57000197	24.61064488	48.8	47.1	0.0737899999956931	0.184179999948188	0	0	0.0390625	0.00390625	0.009665462	1555.072346	ref	0.00507380073800738	0.0735052467896679
691	1	0	5	53	458	4	19	105	142	1616	33	73	M	M	23.57000197	20.98794298	48.8	50.5	0.0737899999956931	0.164730000008734	0	0	0.03125	0.0390625	0.034688103	1384.775794	ref	0.00507380073800738	0.0915302121771218
692	1	0	5	40	445	4	14	100	137	1213	33	48	M	M	23.57000197	26.2721715	48.8	51.9	0.0737899999956931	3.84082998445596	1	0	0.078125	0.0234375	0.018127055	1364.235317	ref	0.00507380073800738	0.115875807195572
693	1	0	5	103	508	4	31	117	154	3166	33	33	M	M	23.57000197	23.48579692	48.8	45.6	0.0737899999956931	1.65206000161561	0	0	0.25	0.0703125	0.063592219	1446.765358	ref	0.00507380073800738	0.100322878228782
694	0	0	5	55	460	4	20	106	143	1678	33	38	M	M	23.57000197	25.33184519	48.8	57.4	0.0737899999956931	0.851249997061644	0	0	0	0.03125	0.03125	1203.251013	ref	0.00507380073800738	0.00622693726937269
695	1	0	5	56	461	4	9	95	132	1709	33	22	M	F	23.57000197	24.06290928	48.8	49.8	0.0737899999956931	1.11881000511971	0	0	0.0390625	0.018028846	0.015269115	1418.244337	ref	0.00507380073800738	0.0634729589667897
696	1	0	5	58	463	4	31	117	154	1771	33	25	M	F	23.57000197	31.52017475	48.8	50.1	0.0737899999956931	1.65206000161561	0	0	0	0.0703125	0.063592219	1446.765358	ref	0.00507380073800738	0.0156826568265683
697	1	0	5	59	464	4	22	108	145	1802	33	48	M	M	23.57000197	22.53592684	48.8	49.1	0.0737899999956931	0.171860000021797	0	0	0	0.003487723	0.003117434	1345.009294	ref	0.00507380073800738	0.0322878228782288
698	0	0	5	60	465	4	24	110	147	1833	33	19	M	F	23.57000197	26.02909	48.8	48.3	0.0737899999956931	5.25930997681726	0	0	0.125	0.0625	0.053300179	1173.734638	ref	0.00507380073800738	0.0665359778597786
699	0	1	5	61	466	4	16	102	139	1864	33	47	M	F	23.57000197	23.3155615	48.8	55.3	0.0737899999956931	0.552790000799945	0	0	0.5	0.200195313	0.147221651	1453.669839	ref	0.00507380073800738	0.106319188191882
700	0	0	5	62	467	4	16	102	139	1895	33	19	M	F	23.57000197	28.43247288	48.8	67	0.0737899999956931	0.552790000799945	0	0	0.5	0.200195313	0.147221651	1453.669839	ref	0.00507380073800738	0.0683809963099631
701	0	0	5	63	468	4	15	101	138	1926	33	27	M	F	23.57000197	30.40403585	48.8	52.6	0.0737899999956931	0.323029998657906	0	0	0	0.001302083	0.005862307	1453.861754	ref	0.00507380073800738	0.0248356780442804
702	0	0	5	64	469	4	27	113	150	1957	33	24	M	F	23.57000197	22.79666192	48.8	58.9	0.0737899999956931	0.372609999169798	0	0	0.5	0.13125	0.123299798	1572.698636	ref	0.00507380073800738	0.0711485239852399
703	0	0	5	65	470	4	28	114	151	1988	33	49	M	F	23.57000197	28.11280207	48.8	46.5	0.0737899999956931	0.73950000137625	0	0	0.046875	0.0078125	0.014465939	1506.203837	ref	0.00507380073800738	0.04903713099631
704	1	0	5	66	471	4	5	91	128	2019	33	43	M	F	23.57000197	25.83221224	48.8	50	0.0737899999956931	0.314460000619417	0	0	0.046875	0.015625	0.017842473	1477.308702	ref	0.00507380073800738	0.0518046586715867
705	1	0	5	67	472	4	1	3	125	2049	33	44	M	F	23.57000197	27.75314343	48.8	49	0.0737899999956931	0.197010000027762	0	0	0.078125	0.016867898	0.016325289	1396.977452	ref	0.00507380073800738	0.11725957103321
706	0	0	5	68	473	4	23	109	146	2081	33	34	M	M	23.57000197	22.38251041	48.8	55.9	0.0737899999956931	2.34056998965406	0	0	0	0.005859375	0.004996892	1709.812855	ref	0.00507380073800738	0.0170664206642066
707	0	0	5	69	474	4	18	104	141	2112	33	29	M	F	23.57000197	25.4296875	48.8	52.4	0.0737899999956931	0.40252999829703	0	0	0.125	0.066964286	0.058107835	1364.107034	ref	0.00507380073800738	0.0743773062730627
708	1	0	5	70	475	4	26	112	149	2143	33	19	M	F	23.57000197	21.85644952	48.8	56.2	0.0737899999956931	0.311689999963692	0	0	0.0390625	0.021484375	0.018051003	1414.525362	ref	0.00507380073800738	0.0789249884870849
709	0	0	5	7	413	4	26	112	149	190	33	23	M	M	23.57000197	23.72099941	48.8	54	0.0737899999956931	0.311689999963692	0	0	0.0390625	0.021484375	0.018051003	1414.525362	ref	0.00507380073800738	0.0789249884870849
710	1	0	5	71	476	4	1	3	125	2173	33	35	M	M	23.57000197	21.86187482	48.8	53.1	0.0737899999956931	0.197010000027762	0	0	0	0.016867898	0.016325289	1396.977452	ref	0.00507380073800738	0.0018450184501845
711	0	0	5	72	477	4	24	110	147	2205	33	46	M	M	23.57000197	29.82552801	48.8	52	0.0737899999956931	5.25930997681726	0	0	0	0.0625	0.053300179	1173.734638	ref	0.00507380073800738	0.0230627306273063
712	0	0	5	73	478	4	13	99	136	2236	33	26	M	M	23.57000197	22.9530524	48.8	46.8	0.0737899999956931	0.184179999948188	0	0	0.0390625	0.00390625	0.009665462	1555.072346	ref	0.00507380073800738	0.0735052467896679
713	0	0	5	74	479	4	25	111	148	2267	33	34	M	F	23.57000197	26.39815807	48.8	50.6	0.0737899999956931	0.608060001644304	0	0	0.125	0.03125	0.028358913	1504.494932	ref	0.00507380073800738	0.0771448339483395
714	1	0	5	75	480	4	19	105	142	2298	33	69	M	F	23.57000197	20.59453032	48.8	57.3	0.0737899999956931	0.164730000008734	0	0	0.125	0.0390625	0.034688103	1384.775794	ref	0.00507380073800738	0.125461254612546
715	1	0	5	76	481	4	11	97	134	2329	33	32	M	F	23.57000197	28.69556545	48.8	46.7	0.0737899999956931	0.271620000906121	0	0	0	0.009765625	0.008328153	1429.915032	ref	0.00507380073800738	0.0129151291512915
716	1	1	5	77	482	4	28	114	151	2360	33	33	M	M	23.57000197	25.70377449	48.8	48	0.0737899999956931	0.73950000137625	0	0.03125	0	0.0078125	0.014465939	1506.203837	ref	0.00507380073800738	0.000864852398523985
717	0	0	5	78	483	4	19	105	142	2391	33	36	M	M	23.57000197	23.40753301	48.8	52.2	0.0737899999956931	0.164730000008734	0	0	0.078125	0.0390625	0.034688103	1384.775794	ref	0.00507380073800738	0.111263261070111
718	0	0	5	79	484	4	30	116	153	2422	33	18	M	F	23.57000197	23.60497173	48.8	50.3	0.0737899999956931	0.566279999142432	0	0	0.0390625	0.013212316	0.014031357	1369.835757	ref	0.00507380073800738	0.0726980512177122
719	0	0	5	80	485	4	18	104	141	2453	33	36	M	M	23.57000197	23.85951517	48.8	49.2	0.0737899999956931	0.40252999829703	0	0	0.25	0.066964286	0.058107835	1364.107034	ref	0.00507380073800738	0.014760147601476
720	1	0	5	81	486	4	7	93	130	2484	33	36	M	F	23.57000197	22.2368401	48.8	49.1	0.0737899999956931	0.0489999999951628	0	0.03125	0.125	0.03125	0.033626724	1051.854077	ref	0.00507380073800738	0.0642873616236162
721	0	0	5	82	487	4	25	111	148	2515	33	36	M	M	23.57000197	25.68211703	48.8	48.4	0.0737899999956931	0.608060001644304	0	0	0	0.03125	0.028358913	1504.494932	ref	0.00507380073800738	0.00922509225092251
722	0	0	5	83	488	4	10	96	133	2546	33	31	M	F	23.57000197	25.69504876	48.8	53.8	0.0737899999956931	0.650410000483094	0	0	0.0390625	0.008138021	0.009624292	2733.302947	ref	0.00507380073800738	0.0816925161623616
723	1	0	5	84	489	4	26	112	149	2577	33	54	M	F	23.57000197	25.2999164	48.8	59.7	0.0737899999956931	0.311689999963692	0	0	0.078125	0.021484375	0.018051003	1414.525362	ref	0.00507380073800738	0.122794626383764
724	0	0	5	86	491	4	28	114	151	2639	33	65	M	M	23.57000197	21.36859137	48.8	54.4	0.0737899999956931	0.73950000137625	0	0	0	0.0078125	0.014465939	1506.203837	ref	0.00507380073800738	0.0104935424354244
725	0	0	5	87	492	4	15	101	138	2670	33	48	M	F	23.57000197	32.20024674	48.8	60.9	0.0737899999956931	0.323029998657906	0	0	0	0.001302083	0.005862307	1453.861754	ref	0.00507380073800738	0.0219960793357934
726	0	0	5	88	493	4	18	104	141	2701	33	52	M	F	23.57000197	22.57777778	48.8	45.3	0.0737899999956931	0.40252999829703	0	0	0	0.066964286	0.058107835	1364.107034	ref	0.00507380073800738	0.0341328413284133
727	0	0	5	89	494	4	13	99	136	2732	33	20	M	M	23.57000197	22.16573193	48.8	44.3	0.0737899999956931	0.184179999948188	0	0	0	0.00390625	0.009665462	1555.072346	ref	0.00507380073800738	0.0183348708487085
728	0	0	5	90	495	4	12	98	135	2763	33	29	M	F	23.57000197	25.5426795	48.8	48.3	0.0737899999956931	0.566839998330792	0	0	0	0.0625	0.053300179	812.6019936	ref	0.00507380073800738	0.0206988007380074
729	0	0	5	91	496	4	6	92	129	2794	33	40	M	M	23.57000197	23.44558645	48.8	47.7	0.0737899999956931	0.246479999931847	0	0	0	0.005580357	0.006583319	1422.958186	ref	0.00507380073800738	0.0018450184501845
730	1	0	5	92	497	4	29	115	152	2825	33	26	M	M	23.57000197	22.0585864	48.8	50.9	0.0737899999956931	0.144200000023225	0	0	0.0390625	0.01171875	0.009289299	1416.152887	ref	0.00507380073800738	0.0709683464206642
731	0	0	5	93	498	4	30	116	153	2856	33	31	M	M	23.57000197	22.61451166	48.8	47.3	0.0737899999956931	0.566279999142432	0	0	0.0390625	0.013212316	0.014031357	1369.835757	ref	0.00507380073800738	0.0736205604428044
733	1	0	5	96	501	4	32	118	155	2949	33	33	M	F	23.57000197	22.6849514	48.8	50.5	0.0737899999956931	0.321590000552461	0	0	0	0.017089844	0.016044041	1375.375222	ref	0.00507380073800738	0.0177583025830258
734	1	0	5	97	502	4	29	115	152	2980	33	22	M	F	23.57000197	22.18072745	48.8	46.4	0.0737899999956931	0.144200000023225	0	0	0.0078125	0.01171875	0.009289299	1416.152887	ref	0.00507380073800738	0.0436318035055351
735	1	0	5	98	503	4	3	62	127	3010	33	45	M	F	23.57000197	26.75921734	48.8	54.9	0.0737899999956931	0.182030000064457	0	0	0.078125	0.017755682	0.015734357	1383.465576	ref	0.00507380073800738	0.120488353321033
736	0	0	5	99	504	4	30	116	153	3042	33	64	M	M	23.57000197	21.1079069	48.8	55.1	0.0737899999956931	0.566279999142432	0	0	0	0.013212316	0.014031357	1369.835757	ref	0.00507380073800738	0.018219557195572
737	1	0	5	19	425	4	24	110	147	562	33	41	M	F	23.57000197	22.12788277	48.8	48.6	0.0737899999956931	5.25930997681726	0	0	0.25	0.0625	0.053300179	1173.734638	ref	0.00507380073800738	0.106319188191882
738	0	0	5	102	507	4	18	104	141	3135	33	20	M	F	23.57000197	23.46388316	48.8	44.9	0.0737899999956931	0.40252999829703	0	0	0.125	0.066964286	0.058107835	1364.107034	ref	0.00507380073800738	0.0734547970479705
739	1	0	5	104	509	4	18	104	141	3197	33	25	M	M	23.57000197	21.67940081	48.8	48.4	0.0737899999956931	0.40252999829703	0	0	0.125	0.066964286	0.058107835	1364.107034	ref	0.00507380073800738	0.0725322878228782
740	0	0	5	105	510	4	22	108	145	3228	33	24	M	M	23.57000197	24.60215404	48.8	49	0.0737899999956931	0.171860000021797	0	0	0.0078125	0.003487723	0.003117434	1345.009294	ref	0.00507380073800738	0.0408642758302583
741	1	0	5	106	511	4	32	118	155	3259	33	33	M	M	23.57000197	22.93333333	48.8	50.5	0.0737899999956931	0.321590000552461	0	0	0.078125	0.017089844	0.016044041	1375.375222	ref	0.00507380073800738	0.117720825645756
742	1	0	5	107	512	4	6	92	129	3290	33	20	M	M	23.57000197	22.15189873	48.8	54.5	0.0737899999956931	0.246479999931847	0	0	0.0078125	0.005580357	0.006583319	1422.958186	ref	0.00507380073800738	0.0201078182656827
743	0	0	5	108	513	4	2	33	126	3320	33	24	M	F	23.57000197	21.9478738	48.8	53.9	0.0737899999956931	0.171219999948218	0	0	0.0390625	0.009765625	0.00924672	2376.74904	ref	0.00507380073800738	0.0826150253874539
744	0	0	5	54	459	4	15	101	138	1647	33	24	M	M	23.57000197	21.96727804	48.8	53.1	0.0737899999956931	0.323029998657906	0	0	0	0.001302083	0.005862307	1453.861754	ref	0.00507380073800738	0
745	1	0	5	26	432	4	15	101	138	779	33	24	M	M	23.57000197	24.31528125	48.8	51.4	0.0737899999956931	0.323029998657906	0	0	0	0.001302083	0.005862307	1453.861754	ref	0.00507380073800738	0.0229906595940959
746	1	0	5	57	462	4	21	107	144	1740	33	23	M	M	23.57000197	15.88643347	48.8	57.9	0.0737899999956931	0.0798600000300939	0	0	0	0.03125	0.033626724	1255.148198	ref	0.00507380073800738	0
747	1	0	5	95	500	4	22	108	145	2918	33	18	M	F	23.57000197	22.04278285	48.8	45.7	0.0737899999956931	0.171860000021797	0	0	0.0078125	0.003487723	0.003117434	1345.009294	ref	0.00507380073800738	0.0408642758302583
748	0	0	5	101	506	4	22	108	145	3104	33	25	M	M	23.57000197	19.82173467	48.8	52.1	0.0737899999956931	0.171860000021797	0	0	0	0.003487723	0.003117434	1345.009294	ref	0.00507380073800738	0.00299815498154982
749	0	0	5	31	437	4	31	117	154	934	33	73	M	F	23.57000197	21.41203704	48.8	56.2	0.0737899999956931	1.65206000161561	0	0	0.25	0.0703125	0.063592219	1446.765358	ref	0.00507380073800738	0.116005535055351
750	0	1	6	1	5	6	1	5	156	5	67	35	F	M	24.27041046	25.39642228	51.3	47.8	0.246479999931847	0.197010000027762	0	0	0.0625	0.009638799	0.011077298	27.78488798	ref	0.0416858856088561	0.0133043127306273
751	1	1	6	2	107	6	2	35	157	36	67	26	F	M	24.27041046	24.05924093	51.3	45.6	0.246479999931847	0.171219999948218	0	0	0.03125	0.005580357	0.006289347	3780.928193	ref	0.0416858856088561	0.0201150253690037
752	0	0	6	100	605	6	1	5	156	3074	67	24	F	M	24.27041046	26.92256151	51.3	52.1	0.246479999931847	0.197010000027762	0	0.03125	0	0.009638799	0.011077298	27.78488798	ref	0.0416858856088561	0.0595522947601476
753	1	1	6	3	211	6	5	119	160	67	67	48	F	M	24.27041046	23.66780045	51.3	51.1	0.246479999931847	0.314460000619417	0	0	0.0625	0.014880952	0.019730051	136.9269878	ref	0.0416858856088561	0.0138376383763838
755	0	1	6	4	313	6	3	64	158	98	67	45	F	M	24.27041046	21.67505798	51.3	62.5	0.246479999931847	0.182030000064457	0	0	0.0625	0.010146104	0.0108331	95.75489544	ref	0.0416858856088561	0.0133763837638376
756	0	1	6	5	412	6	4	92	159	129	67	33	F	M	24.27041046	23.57000197	51.3	48.8	0.246479999931847	0.0737899999956931	0	0	0.03125	0.005580357	0.006583319	1422.958186	ref	0.0416858856088561	0.00507380073800738
757	0	0	6	8	515	6	13	152	167	223	67	43	F	F	24.27041046	18.24242151	51.3	45.9	0.246479999931847	0.184179999948188	1	0	0	0.005803571	0.030233868	151.6047493	ref	0.0416858856088561	0.0274446494464945
758	1	0	6	9	516	6	22	161	176	254	67	20	F	M	24.27041046	22.33278955	51.3	47.8	0.246479999931847	0.171860000021797	0	0.25	0	0.12755102	0.105395047	98.95453501	ref	0.0416858856088561	0.0399417666051661
759	0	0	6	10	517	6	32	171	186	285	67	31	F	M	24.27041046	22.83633299	51.3	46	0.246479999931847	0.321590000552461	0	0	0	0.009765625	0.010939853	138.2353066	ref	0.0416858856088561	0.00213330258302583
760	0	1	6	11	518	6	15	154	169	316	67	22	F	F	24.27041046	26.68320929	51.3	56.7	0.246479999931847	0.323029998657906	0	0	0	0.000744048	0.003677785	36.05551275	ref	0.0416858856088561	0.0220681503690037
761	1	1	6	12	519	6	17	156	171	347	67	41	F	F	24.27041046	26.3844817	51.3	56.7	0.246479999931847	0.332809999147796	1	0	0.0625	0.011160714	0.011546473	273.7151804	ref	0.0416858856088561	0.0171817343173432
762	1	0	6	13	520	6	30	169	184	378	67	22	F	M	24.27041046	22.25322593	51.3	51	0.246479999931847	0.566279999142432	0	0.03125	0	0.007549895	0.009401048	80.89499366	ref	0.0416858856088561	0.0736205604428044
763	0	1	6	14	521	6	7	146	161	409	67	23	F	M	24.27041046	25.0457922	51.3	66.5	0.246479999931847	0.0489999999951628	0	0	0.03125	0.005580357	0.007006174	374.8186228	ref	0.0416858856088561	0.003690036900369
764	1	1	6	16	523	6	30	169	184	465	67	24	F	F	24.27041046	25.41245349	51.3	50.9	0.246479999931847	0.566279999142432	1	0	0.03125	0.007549895	0.009401048	80.89499366	ref	0.0416858856088561	0.00553505535055351
765	0	0	6	15	522	6	30	169	184	440	67	25	F	F	24.27041046	23.59558321	51.3	48	0.246479999931847	0.566279999142432	0	0.03125	0	0.007549895	0.009401048	80.89499366	ref	0.0416858856088561	0.0736205604428044
766	1	0	6	17	524	6	30	169	184	502	67	25	F	F	24.27041046	22.43714647	51.3	56.5	0.246479999931847	0.566279999142432	0	0.03125	0	0.007549895	0.009401048	80.89499366	ref	0.0416858856088561	0.0726980512177122
767	0	1	6	18	525	6	8	147	162	533	67	37	F	M	24.27041046	22.08349443	51.3	52.2	0.246479999931847	0.846060004175065	0	0	0.03125	0.005580357	0.005665436	67.18630813	ref	0.0416858856088561	0.0276176199261993
768	1	1	6	20	527	6	23	162	177	595	67	31	F	F	24.27041046	26.6204225	51.3	54.9	0.246479999931847	2.34056998965406	1	0.03125	0	0.005580357	0.005773236	323.3852192	ref	0.0416858856088561	0.0380679197416974
769	1	0	6	21	528	6	3	64	158	625	67	25	F	M	24.27041046	22.35751702	51.3	51.8	0.246479999931847	0.182030000064457	0	0.03125	0	0.010146104	0.0108331	95.75489544	ref	0.0416858856088561	0.0672783095202952
770	0	0	6	22	529	6	21	160	175	657	67	21	F	F	24.27041046	21.47253459	51.3	55.1	0.246479999931847	0.0798600000300939	0	0.03125	0	0.005580357	0.007006174	209.7736876	ref	0.0416858856088561	0.0683809963099631
771	0	1	6	23	530	6	9	148	163	688	67	39	F	M	24.27041046	21.9375338	51.3	49	0.246479999931847	1.11881000511971	0	0	0.0625	0.013049451	0.020407595	106.7941946	ref	0.0416858856088561	0.0285401291512915
772	0	1	6	24	531	6	16	155	170	719	67	26	F	F	24.27041046	23.680859	51.3	52.3	0.246479999931847	0.552790000799945	0	0.03125	0	0.016071429	0.026862704	208.3314667	ref	0.0416858856088561	0.0702260147601476
773	1	0	6	25	532	6	30	169	184	750	67	52	F	F	24.27041046	30.236996	51.3	59.4	0.246479999931847	0.566279999142432	1	0.0625	0	0.007549895	0.009401048	80.89499366	ref	0.0416858856088561	0.125100899446494
774	0	1	6	27	534	6	20	159	174	812	67	24	F	F	24.27041046	23.40192275	51.3	52.8	0.246479999931847	0.851249997061644	0	0.03125	0	0.005580357	0.006583319	301.0066444	ref	0.0416858856088561	0.0693035055350553
775	1	0	6	28	535	6	10	149	164	843	67	40	F	M	24.27041046	24.1098876	51.3	48.6	0.246479999931847	0.650410000483094	0	0	0.03125	0.004650298	0.006353826	4136.903794	ref	0.0416858856088561	0.00645756457564576
777	0	1	6	30	536	6	14	153	168	905	67	20	F	F	24.27041046	24.13333333	51.3	50.7	0.246479999931847	3.84082998445596	0	0.03125	0	0.014880952	0.013565656	514.015564	ref	0.0416858856088561	0.035588676199262
778	0	1	6	32	538	6	11	150	165	967	67	35	F	M	24.27041046	22.6071525	51.3	45.1	0.246479999931847	0.271620000906121	0	0.03125	0	0.005580357	0.005773236	43.0464865	ref	0.0416858856088561	0.0853825530627306
779	0	0	6	33	539	6	5	119	160	997	67	75	F	F	24.27041046	22.35896149	51.3	54.9	0.246479999931847	0.314460000619417	1	0.125	0	0.014880952	0.019730051	136.9269878	ref	0.0416858856088561	0.0750115313653136
780	0	0	6	34	540	6	8	147	162	1029	67	33	F	F	24.27041046	20.01429309	51.3	47.7	0.246479999931847	0.846060004175065	0	0.03125	0	0.005580357	0.005665436	67.18630813	ref	0.0416858856088561	0.0874581988191882
781	1	1	6	35	541	6	12	151	166	1060	67	48	F	M	24.27041046	20.11611691	51.3	52	0.246479999931847	0.566839998330792	1	0.0625	0	0.011160714	0.011546473	611.7319674	ref	0.0416858856088561	0.102167896678967
782	1	1	6	36	542	6	13	152	167	1091	67	43	F	M	24.27041046	23.39761249	51.3	49.7	0.246479999931847	0.184179999948188	1	0	0	0.005803571	0.030233868	151.6047493	ref	0.0416858856088561	0.0239852398523985
783	0	0	6	37	543	6	26	165	180	1122	67	20	F	M	24.27041046	22.86301966	51.3	49.4	0.246479999931847	0.311689999963692	0	0.03125	0	0.012276786	0.012538102	173.9540169	ref	0.0416858856088561	0.0789249884870849
784	0	1	6	38	544	6	4	92	159	1152	67	28	F	F	24.27041046	24.47776518	51.3	54.5	0.246479999931847	0.0737899999956931	1	0.03125	0	0.005580357	0.006583319	1422.958186	ref	0.0416858856088561	0.0702260147601476
785	0	1	6	39	545	6	9	148	163	1184	67	39	F	F	24.27041046	28.1675972	51.3	49.8	0.246479999931847	1.11881000511971	0	0.0625	0	0.013049451	0.020407595	106.7941946	ref	0.0416858856088561	0.119565844095941
786	1	1	6	41	547	6	22	161	176	1246	67	26	F	M	24.27041046	25.42947459	51.3	50.2	0.246479999931847	0.171860000021797	0	0.25	0	0.12755102	0.105395047	98.95453501	ref	0.0416858856088561	0.0399417666051661
787	1	1	6	42	548	6	15	154	169	1277	67	50	F	M	24.27041046	25.20642329	51.3	54	0.246479999931847	0.323029998657906	1	0	0	0.000744048	0.003677785	36.05551275	ref	0.0416858856088561	0.018450184501845
788	0	1	6	44	550	6	3	64	158	1338	67	21	F	F	24.27041046	22.6665875	51.3	53	0.246479999931847	0.182030000064457	0	0.03125	0	0.010146104	0.0108331	95.75489544	ref	0.0416858856088561	0.0696998962361624
789	0	1	6	45	551	6	16	155	170	1370	67	59	F	M	24.27041046	22.69527123	51.3	65.3	0.246479999931847	0.552790000799945	0	0	0.0625	0.016071429	0.026862704	208.3314667	ref	0.0416858856088561	0.0249077490774908
790	1	1	6	43	549	6	22	161	176	1308	67	44	F	F	24.27041046	22.71968369	51.3	49.7	0.246479999931847	0.171860000021797	1	0.5	0	0.12755102	0.105395047	98.95453501	ref	0.0416858856088561	0.0439056734317343
791	1	1	6	46	552	6	17	156	171	1401	67	54	F	M	24.27041046	22.55794194	51.3	50.6	0.246479999931847	0.332809999147796	1	0.0625	0	0.011160714	0.011546473	273.7151804	ref	0.0416858856088561	0.104012915129151
792	1	0	6	47	553	6	30	169	184	1432	67	26	F	M	24.27041046	25.01560874	51.3	49.7	0.246479999931847	0.566279999142432	1	0.03125	0	0.007549895	0.009401048	80.89499366	ref	0.0416858856088561	0.0754655788929889
793	1	0	6	48	554	6	1	5	156	1462	67	22	F	F	24.27041046	25.24333836	51.3	52.1	0.246479999931847	0.197010000027762	0	0.03125	0	0.009638799	0.011077298	27.78488798	ref	0.0416858856088561	0.060936058597786
794	1	0	6	49	555	6	18	157	172	1494	67	53	F	M	24.27041046	21.98989237	51.3	45.5	0.246479999931847	0.40252999829703	1	0.0625	0	0.008769133	0.010174838	212.513529	ref	0.0416858856088561	0.107241697416974
795	0	1	6	50	556	6	30	169	184	1525	67	19	F	F	24.27041046	23.29881657	51.3	57.4	0.246479999931847	0.566279999142432	0	0	0.03125	0.007549895	0.009401048	80.89499366	ref	0.0416858856088561	0.00340175276752768
796	0	0	6	51	557	6	3	64	158	1555	67	19	F	F	24.27041046	23.48966659	51.3	50.3	0.246479999931847	0.182030000064457	0	0.03125	0	0.010146104	0.0108331	95.75489544	ref	0.0416858856088561	0.0696998962361624
797	0	0	6	52	558	6	13	152	167	1587	67	24	F	M	24.27041046	24.61064488	51.3	47.1	0.246479999931847	0.184179999948188	0	0.03125	0	0.005803571	0.030233868	151.6047493	ref	0.0416858856088561	0.0735052467896679
798	1	1	6	53	559	6	19	158	173	1618	67	73	F	M	24.27041046	20.98794298	51.3	50.5	0.246479999931847	0.164730000008734	0	0	0.125	0.022321429	0.030686891	121.4331092	ref	0.0416858856088561	0.0915302121771218
799	1	1	6	40	546	6	14	153	168	1215	67	48	F	M	24.27041046	26.2721715	51.3	51.9	0.246479999931847	3.84082998445596	0	0.0625	0	0.014880952	0.013565656	514.015564	ref	0.0416858856088561	0.115875807195572
800	0	1	6	103	608	6	31	170	185	3168	67	33	F	M	24.27041046	23.48579692	51.3	45.6	0.246479999931847	1.65206000161561	1	0.0625	0	0.015345982	0.020641151	139.2838828	ref	0.0416858856088561	0.100322878228782
801	0	1	6	55	561	6	20	159	174	1680	67	38	F	M	24.27041046	25.33184519	51.3	57.4	0.246479999931847	0.851249997061644	0	0	0.03125	0.005580357	0.006583319	301.0066444	ref	0.0416858856088561	0.00622693726937269
802	0	0	6	56	562	6	9	148	163	1711	67	22	F	F	24.27041046	24.06290928	51.3	49.8	0.246479999931847	1.11881000511971	0	0.03125	0	0.013049451	0.020407595	106.7941946	ref	0.0416858856088561	0.0634729589667897
803	1	1	6	58	564	6	31	170	185	1773	67	25	F	F	24.27041046	31.52017475	51.3	50.1	0.246479999931847	1.65206000161561	1	0	0.0625	0.015345982	0.020641151	139.2838828	ref	0.0416858856088561	0.0156826568265683
804	1	1	6	59	565	6	22	161	176	1804	67	48	F	M	24.27041046	22.53592684	51.3	49.1	0.246479999931847	0.171860000021797	1	0	0.5	0.12755102	0.105395047	98.95453501	ref	0.0416858856088561	0.0322878228782288
805	1	0	6	60	566	6	24	163	178	1835	67	19	F	F	24.27041046	26.02909	51.3	48.3	0.246479999931847	5.25930997681726	0	0.03125	0	0.011160714	0.011546473	303.9161068	ref	0.0416858856088561	0.0665359778597786
806	1	0	6	61	567	6	16	155	170	1866	67	47	F	F	24.27041046	23.3155615	51.3	55.3	0.246479999931847	0.552790000799945	0	0.0625	0	0.016071429	0.026862704	208.3314667	ref	0.0416858856088561	0.106319188191882
807	1	0	6	62	568	6	16	155	170	1897	67	19	F	F	24.27041046	28.43247288	51.3	67	0.246479999931847	0.552790000799945	0	0.03125	0	0.016071429	0.026862704	208.3314667	ref	0.0416858856088561	0.0683809963099631
808	1	1	6	63	569	6	15	154	169	1928	67	27	F	F	24.27041046	30.40403585	51.3	52.6	0.246479999931847	0.323029998657906	0	0	0	0.000744048	0.003677785	36.05551275	ref	0.0416858856088561	0.0248356780442804
809	1	1	6	64	570	6	27	166	181	1959	67	24	F	F	24.27041046	22.79666192	51.3	58.9	0.246479999931847	0.372609999169798	1	0.03125	0	0.005580357	0.006583319	157.9525245	ref	0.0416858856088561	0.0711485239852399
810	1	1	6	65	571	6	28	167	182	1990	67	49	F	F	24.27041046	28.11280207	51.3	46.5	0.246479999931847	0.73950000137625	0	0.0625	0	0.007440476	0.015324491	158.492902	ref	0.0416858856088561	0.04903713099631
811	1	1	6	66	572	6	5	119	160	2020	67	43	F	F	24.27041046	25.83221224	51.3	50	0.246479999931847	0.314460000619417	0	0.0625	0	0.014880952	0.019730051	136.9269878	ref	0.0416858856088561	0.0518046586715867
812	1	0	6	67	573	6	1	5	156	2051	67	44	F	F	24.27041046	27.75314343	51.3	49	0.246479999931847	0.197010000027762	0	0.0625	0	0.009638799	0.011077298	27.78488798	ref	0.0416858856088561	0.11725957103321
813	0	1	6	68	574	6	23	162	177	2083	67	34	F	M	24.27041046	22.38251041	51.3	55.9	0.246479999931847	2.34056998965406	1	0	0.03125	0.005580357	0.005773236	323.3852192	ref	0.0416858856088561	0.0170664206642066
814	0	1	6	69	575	6	18	157	172	2114	67	29	F	F	24.27041046	25.4296875	51.3	52.4	0.246479999931847	0.40252999829703	0	0.03125	0	0.008769133	0.010174838	212.513529	ref	0.0416858856088561	0.0743773062730627
815	0	0	6	70	576	6	26	165	180	2145	67	19	F	F	24.27041046	21.85644952	51.3	56.2	0.246479999931847	0.311689999963692	0	0.03125	0	0.012276786	0.012538102	173.9540169	ref	0.0416858856088561	0.0789249884870849
816	0	0	6	7	514	6	26	165	180	192	67	23	F	M	24.27041046	23.72099941	51.3	54	0.246479999931847	0.311689999963692	0	0.03125	0	0.012276786	0.012538102	173.9540169	ref	0.0416858856088561	0.0789249884870849
817	0	0	6	71	577	6	1	5	156	2175	67	35	F	M	24.27041046	21.86187482	51.3	53.1	0.246479999931847	0.197010000027762	0	0	0.03125	0.009638799	0.011077298	27.78488798	ref	0.0416858856088561	0.0018450184501845
818	1	1	6	72	578	6	24	163	178	2207	67	46	F	M	24.27041046	29.82552801	51.3	52	0.246479999931847	5.25930997681726	1	0	0.0625	0.011160714	0.011546473	303.9161068	ref	0.0416858856088561	0.0230627306273063
819	0	1	6	73	579	6	13	152	167	2238	67	26	F	M	24.27041046	22.9530524	51.3	46.8	0.246479999931847	0.184179999948188	0	0.03125	0	0.005803571	0.030233868	151.6047493	ref	0.0416858856088561	0.0735052467896679
820	1	1	6	74	580	6	25	164	179	2269	67	34	F	F	24.27041046	26.39815807	51.3	50.6	0.246479999931847	0.608060001644304	0	0.03125	0	0.005580357	0.006072512	96.46242792	ref	0.0416858856088561	0.0771448339483395
821	1	0	6	75	581	6	19	158	173	2300	67	69	F	F	24.27041046	20.59453032	51.3	57.3	0.246479999931847	0.164730000008734	0	0.125	0	0.022321429	0.030686891	121.4331092	ref	0.0416858856088561	0.125461254612546
822	1	1	6	76	582	6	11	150	165	2331	67	32	F	F	24.27041046	28.69556545	51.3	46.7	0.246479999931847	0.271620000906121	0	0	0.03125	0.005580357	0.005773236	43.0464865	ref	0.0416858856088561	0.0129151291512915
823	1	0	6	77	583	6	28	167	182	2362	67	33	F	M	24.27041046	25.70377449	51.3	48	0.246479999931847	0.73950000137625	0	0	0	0.007440476	0.015324491	158.492902	ref	0.0416858856088561	0.000864852398523985
824	0	0	6	78	584	6	19	158	173	2393	67	36	F	M	24.27041046	23.40753301	51.3	52.2	0.246479999931847	0.164730000008734	0	0.0625	0	0.022321429	0.030686891	121.4331092	ref	0.0416858856088561	0.111263261070111
825	0	0	6	79	585	6	30	169	184	2424	67	18	F	F	24.27041046	23.60497173	51.3	50.3	0.246479999931847	0.566279999142432	0	0.03125	0	0.007549895	0.009401048	80.89499366	ref	0.0416858856088561	0.0726980512177122
826	0	0	6	80	586	6	18	157	172	2455	67	36	F	M	24.27041046	23.85951517	51.3	49.2	0.246479999931847	0.40252999829703	0	0	0.03125	0.008769133	0.010174838	212.513529	ref	0.0416858856088561	0.014760147601476
827	0	1	6	81	587	6	7	146	161	2486	67	36	F	F	24.27041046	22.2368401	51.3	49.1	0.246479999931847	0.0489999999951628	0	0.03125	0	0.005580357	0.007006174	374.8186228	ref	0.0416858856088561	0.0642873616236162
828	0	1	6	82	588	6	25	164	179	2517	67	36	F	M	24.27041046	25.68211703	51.3	48.4	0.246479999931847	0.608060001644304	0	0	0.03125	0.005580357	0.006072512	96.46242792	ref	0.0416858856088561	0.00922509225092251
829	0	1	6	83	589	6	10	149	164	2548	67	31	F	F	24.27041046	25.69504876	51.3	53.8	0.246479999931847	0.650410000483094	0	0.03125	0	0.004650298	0.006353826	4136.903794	ref	0.0416858856088561	0.0816925161623616
830	1	0	6	84	590	6	26	165	180	2579	67	54	F	F	24.27041046	25.2999164	51.3	59.7	0.246479999931847	0.311689999963692	0	0.0625	0	0.012276786	0.012538102	173.9540169	ref	0.0416858856088561	0.122794626383764
831	0	0	6	86	592	6	28	167	182	2641	67	65	F	M	24.27041046	21.36859137	51.3	54.4	0.246479999931847	0.73950000137625	0	0	0.0625	0.007440476	0.015324491	158.492902	ref	0.0416858856088561	0.0104935424354244
832	0	1	6	87	593	6	15	154	169	2672	67	48	F	F	24.27041046	32.20024674	51.3	60.9	0.246479999931847	0.323029998657906	1	0	0	0.000744048	0.003677785	36.05551275	ref	0.0416858856088561	0.0219960793357934
833	1	1	6	88	594	6	18	157	172	2703	67	52	F	F	24.27041046	22.57777778	51.3	45.3	0.246479999931847	0.40252999829703	1	0	0.0625	0.008769133	0.010174838	212.513529	ref	0.0416858856088561	0.0341328413284133
834	1	0	6	89	595	6	13	152	167	2734	67	20	F	M	24.27041046	22.16573193	51.3	44.3	0.246479999931847	0.184179999948188	0	0	0	0.005803571	0.030233868	151.6047493	ref	0.0416858856088561	0.0183348708487085
835	1	1	6	90	596	6	12	151	166	2765	67	29	F	F	24.27041046	25.5426795	51.3	48.3	0.246479999931847	0.566839998330792	1	0	0.0625	0.011160714	0.011546473	611.7319674	ref	0.0416858856088561	0.0206988007380074
837	0	0	6	92	597	6	29	168	183	2827	67	26	F	M	24.27041046	22.0585864	51.3	50.9	0.246479999931847	0.144200000023225	0	0.03125	0.25	0.077008929	0.062489791	139.2300255	ref	0.0416858856088561	0.0709683464206642
838	0	1	6	93	598	6	30	169	184	2858	67	31	F	M	24.27041046	22.61451166	51.3	47.3	0.246479999931847	0.566279999142432	0	0.03125	0	0.007549895	0.009401048	80.89499366	ref	0.0416858856088561	0.0736205604428044
840	0	0	6	96	601	6	32	171	186	2951	67	33	F	F	24.27041046	22.6849514	51.3	50.5	0.246479999931847	0.321590000552461	0	0	0.0625	0.009765625	0.010939853	138.2353066	ref	0.0416858856088561	0.0177583025830258
841	1	1	6	97	602	6	29	168	183	2982	67	22	F	F	24.27041046	22.18072745	51.3	46.4	0.246479999931847	0.144200000023225	0	0.25	0	0.077008929	0.062489791	139.2300255	ref	0.0416858856088561	0.0436318035055351
842	0	0	6	98	603	6	3	64	158	3012	67	45	F	F	24.27041046	26.75921734	51.3	54.9	0.246479999931847	0.182030000064457	0	0.0625	0	0.010146104	0.0108331	95.75489544	ref	0.0416858856088561	0.120488353321033
843	0	1	6	99	604	6	30	169	184	3044	67	64	F	M	24.27041046	21.1079069	51.3	55.1	0.246479999931847	0.566279999142432	0	0	0.0625	0.007549895	0.009401048	80.89499366	ref	0.0416858856088561	0.018219557195572
844	1	1	6	19	526	6	24	163	178	564	67	41	F	F	24.27041046	22.12788277	51.3	48.6	0.246479999931847	5.25930997681726	1	0.0625	0	0.011160714	0.011546473	303.9161068	ref	0.0416858856088561	0.106319188191882
845	1	1	6	102	607	6	18	157	172	3137	67	20	F	F	24.27041046	23.46388316	51.3	44.9	0.246479999931847	0.40252999829703	0	0.03125	0	0.008769133	0.010174838	212.513529	ref	0.0416858856088561	0.0734547970479705
846	1	0	6	104	609	6	18	157	172	3199	67	25	F	M	24.27041046	21.67940081	51.3	48.4	0.246479999931847	0.40252999829703	0	0.03125	0	0.008769133	0.010174838	212.513529	ref	0.0416858856088561	0.0725322878228782
847	1	1	6	105	610	6	22	161	176	3230	67	24	F	M	24.27041046	24.60215404	51.3	49	0.246479999931847	0.171860000021797	0	0.25	0	0.12755102	0.105395047	98.95453501	ref	0.0416858856088561	0.0408642758302583
848	0	1	6	106	611	6	32	171	186	3261	67	33	F	M	24.27041046	22.93333333	51.3	50.5	0.246479999931847	0.321590000552461	0	0.0625	0	0.009765625	0.010939853	138.2353066	ref	0.0416858856088561	0.117720825645756
850	0	1	6	108	612	6	2	35	157	3322	67	24	F	F	24.27041046	21.9478738	51.3	53.9	0.246479999931847	0.171219999948218	0	0.03125	0	0.005580357	0.006289347	3780.928193	ref	0.0416858856088561	0.0826150253874539
851	0	0	6	54	560	6	15	154	169	1649	67	24	F	M	24.27041046	21.96727804	51.3	53.1	0.246479999931847	0.323029998657906	0	0	0	0.000744048	0.003677785	36.05551275	ref	0.0416858856088561	0
852	1	0	6	26	533	6	15	154	169	781	67	24	F	M	24.27041046	24.31528125	51.3	51.4	0.246479999931847	0.323029998657906	0	0	0	0.000744048	0.003677785	36.05551275	ref	0.0416858856088561	0.0229906595940959
853	1	0	6	57	563	6	21	160	175	1742	67	23	F	M	24.27041046	15.88643347	51.3	57.9	0.246479999931847	0.0798600000300939	0	0	0.03125	0.005580357	0.007006174	209.7736876	ref	0.0416858856088561	0
854	1	0	6	95	600	6	22	161	176	2920	67	18	F	F	24.27041046	22.04278285	51.3	45.7	0.246479999931847	0.171860000021797	0	0.25	0	0.12755102	0.105395047	98.95453501	ref	0.0416858856088561	0.0408642758302583
855	1	1	6	101	606	6	22	161	176	3106	67	25	F	M	24.27041046	19.82173467	51.3	52.1	0.246479999931847	0.171860000021797	0	0	0.25	0.12755102	0.105395047	98.95453501	ref	0.0416858856088561	0.00299815498154982
856	1	0	6	31	537	6	31	170	185	936	67	73	F	F	24.27041046	21.41203704	51.3	56.2	0.246479999931847	1.65206000161561	1	0.125	0	0.015345982	0.020641151	139.2838828	ref	0.0416858856088561	0.116005535055351
857	0	0	8	1	7	13	1	12	218	12	43	35	F	M	18.24242151	25.39642228	45.9	47.8	0.184179999948188	0.197010000027762	0	0	0	0.021590909	0.05248714	170.3290932	ref	0.0274446494464945	0.0133043127306273
858	0	0	8	2	109	13	2	42	219	43	43	26	F	M	18.24242151	24.05924093	45.9	45.6	0.184179999948188	0.171219999948218	0	0	0	0.0125	0.030007061	3920.458392	ref	0.0274446494464945	0.0201150253690037
859	0	0	8	100	798	13	1	12	218	3081	43	24	F	M	18.24242151	26.92256151	45.9	52.1	0.184179999948188	0.197010000027762	0	0	0	0.021590909	0.05248714	170.3290932	ref	0.0274446494464945	0.0595522947601476
860	1	0	8	3	213	13	5	126	222	74	43	48	F	M	18.24242151	23.66780045	45.9	51.1	0.184179999948188	0.314460000619417	0	0	0	0.00625	0.016776397	221.1628359	ref	0.0274446494464945	0.0138376383763838
862	0	0	8	4	315	13	3	71	220	105	43	45	F	M	18.24242151	21.67505798	45.9	62.5	0.184179999948188	0.182030000064457	0	0	0	0.022727273	0.052685393	237.6825614	ref	0.0274446494464945	0.0133763837638376
863	0	0	8	5	414	13	4	99	221	136	43	33	F	M	18.24242151	23.57000197	45.9	48.8	0.184179999948188	0.0737899999956931	0	0	0	0.00390625	0.009665462	1555.072346	ref	0.0274446494464945	0.00507380073800738
864	1	1	8	6	515	13	6	152	223	167	43	67	F	F	18.24242151	24.27041046	45.9	51.3	0.184179999948188	0.246479999931847	1	0	0	0.005803571	0.030233868	151.6047493	ref	0.0274446494464945	0.0416858856088561
865	0	0	8	9	711	13	22	315	238	261	43	20	F	M	18.24242151	22.33278955	45.9	47.8	0.184179999948188	0.171860000021797	0	0	0.25	0.079520089	0.089778445	210.2379604	ref	0.0274446494464945	0.0399417666051661
866	0	0	8	10	712	13	32	325	248	292	43	31	F	M	18.24242151	22.83633299	45.9	46	0.184179999948188	0.321590000552461	0	0	0	0.021875	0.052291252	275.3779221	ref	0.0274446494464945	0.00213330258302583
867	0	0	8	11	713	13	15	308	231	323	43	22	F	F	18.24242151	26.68320929	45.9	56.7	0.184179999948188	0.323029998657906	0	0	0	0.001666667	0.01438524	138.5207566	ref	0.0274446494464945	0.0220681503690037
868	0	0	8	12	714	13	17	310	233	354	43	41	F	F	18.24242151	26.3844817	45.9	56.7	0.184179999948188	0.332809999147796	0	0	0	0.0078125	0.017761267	417.5547868	ref	0.0274446494464945	0.0171817343173432
869	0	0	8	13	715	13	30	323	246	385	43	22	F	M	18.24242151	22.25322593	45.9	51	0.184179999948188	0.566279999142432	0	0	0	0.024264706	0.051864388	230.2172887	ref	0.0274446494464945	0.0736205604428044
870	0	0	8	14	716	13	7	177	224	415	43	23	F	M	18.24242151	25.0457922	45.9	66.5	0.184179999948188	0.0489999999951628	0	0	0	0.00390625	0.010085894	517.0812315	ref	0.0274446494464945	0.003690036900369
871	0	0	8	16	718	13	30	323	246	472	43	24	F	F	18.24242151	25.41245349	45.9	50.9	0.184179999948188	0.566279999142432	0	0	0	0.024264706	0.051864388	230.2172887	ref	0.0274446494464945	0.00553505535055351
872	0	0	8	15	717	13	30	323	246	447	43	25	F	F	18.24242151	23.59558321	45.9	48	0.184179999948188	0.566279999142432	0	0	0	0.024264706	0.051864388	230.2172887	ref	0.0274446494464945	0.0736205604428044
873	0	0	8	17	719	13	30	323	246	509	43	25	F	F	18.24242151	22.43714647	45.9	56.5	0.184179999948188	0.566279999142432	0	0	0	0.024264706	0.051864388	230.2172887	ref	0.0274446494464945	0.0726980512177122
874	0	1	8	18	720	13	8	201	225	539	43	37	F	M	18.24242151	22.08349443	45.9	52.2	0.184179999948188	0.846060004175065	0	0.0625	0	0.0265625	0.028913607	218.6732723	ref	0.0274446494464945	0.0276176199261993
875	0	0	8	20	722	13	23	316	239	602	43	31	F	F	18.24242151	26.6204225	45.9	54.9	0.184179999948188	2.34056998965406	0	0	0	0.00234375	0.00532838	283.4254752	ref	0.0274446494464945	0.0380679197416974
876	0	0	8	21	723	13	3	71	220	632	43	25	F	M	18.24242151	22.35751702	45.9	51.8	0.184179999948188	0.182030000064457	0	0	0	0.022727273	0.052685393	237.6825614	ref	0.0274446494464945	0.0672783095202952
877	0	0	8	22	724	13	21	314	237	664	43	21	F	F	18.24242151	21.47253459	45.9	55.1	0.184179999948188	0.0798600000300939	0	0	0	0.00390625	0.010085894	361.2215387	ref	0.0274446494464945	0.0683809963099631
878	0	1	8	23	725	13	9	224	226	694	43	39	F	M	18.24242151	21.9375338	45.9	49	0.184179999948188	1.11881000511971	0	0.0625	0	0.060096154	0.086098918	230.6534197	ref	0.0274446494464945	0.0285401291512915
879	0	0	8	24	726	13	16	309	232	726	43	26	F	F	18.24242151	23.680859	45.9	52.3	0.184179999948188	0.552790000799945	0	0	0	0.010703125	0.022808397	307.5093495	ref	0.0274446494464945	0.0702260147601476
880	0	0	8	25	727	13	30	323	246	757	43	52	F	F	18.24242151	30.236996	45.9	59.4	0.184179999948188	0.566279999142432	1	0	0.25	0.024264706	0.051864388	230.2172887	ref	0.0274446494464945	0.125100899446494
881	0	0	8	27	729	13	20	313	236	819	43	24	F	F	18.24242151	23.40192275	45.9	52.8	0.184179999948188	0.851249997061644	1	0	0	0.00390625	0.009665462	451.6381295	ref	0.0274446494464945	0.0693035055350553
882	1	0	8	28	730	13	10	246	227	849	43	40	F	M	18.24242151	24.1098876	45.9	48.6	0.184179999948188	0.650410000483094	0	0	0	0.010416667	0.028575527	4276.702585	ref	0.0274446494464945	0.00645756457564576
883	1	0	8	29	731	13	6	152	223	880	43	35	F	F	18.24242151	23.99705944	45.9	49	0.184179999948188	0.246479999931847	0	0	0	0.005803571	0.030233868	151.6047493	ref	0.0274446494464945	0.0346805811808118
884	0	0	8	30	732	13	14	307	230	912	43	20	F	F	18.24242151	24.13333333	45.9	50.7	0.184179999948188	3.84082998445596	0	0	0	0.0515625	0.121122152	499.9399964	ref	0.0274446494464945	0.035588676199262
885	0	0	8	32	734	13	11	267	228	973	43	35	F	M	18.24242151	22.6071525	45.9	45.1	0.184179999948188	0.271620000906121	0	0	0	0.0125	0.028418027	172.6528308	ref	0.0274446494464945	0.0853825530627306
886	1	0	8	33	735	13	5	126	222	1004	43	75	F	F	18.24242151	22.35896149	45.9	54.9	0.184179999948188	0.314460000619417	0	0	0	0.00625	0.016776397	221.1628359	ref	0.0274446494464945	0.0750115313653136
887	1	1	8	34	736	13	8	201	225	1035	43	33	F	F	18.24242151	20.01429309	45.9	47.7	0.184179999948188	0.846060004175065	0	0	0.0625	0.0265625	0.028913607	218.6732723	ref	0.0274446494464945	0.0874581988191882
888	0	0	8	35	737	13	12	287	229	1066	43	48	F	M	18.24242151	20.11611691	45.9	52	0.184179999948188	0.566839998330792	0	0	0.0625	0.0234375	0.01938587	742.5900619	ref	0.0274446494464945	0.102167896678967
890	0	0	8	37	738	13	26	319	242	1129	43	20	F	M	18.24242151	22.86301966	45.9	49.4	0.184179999948188	0.311689999963692	0	0	0	0.0275	0.062064811	291.6779045	ref	0.0274446494464945	0.0789249884870849
891	0	0	8	38	739	13	4	99	221	1159	43	28	F	F	18.24242151	24.47776518	45.9	54.5	0.184179999948188	0.0737899999956931	0	0	0	0.00390625	0.009665462	1555.072346	ref	0.0274446494464945	0.0702260147601476
892	0	0	8	39	740	13	9	224	226	1190	43	39	F	F	18.24242151	28.1675972	45.9	49.8	0.184179999948188	1.11881000511971	0	0	0.0625	0.060096154	0.086098918	230.6534197	ref	0.0274446494464945	0.119565844095941
893	1	0	8	41	742	13	22	315	238	1253	43	26	F	M	18.24242151	25.42947459	45.9	50.2	0.184179999948188	0.171860000021797	0	0	0.25	0.079520089	0.089778445	210.2379604	ref	0.0274446494464945	0.0399417666051661
894	0	0	8	42	743	13	15	308	231	1284	43	50	F	M	18.24242151	25.20642329	45.9	54	0.184179999948188	0.323029998657906	0	0	0	0.001666667	0.01438524	138.5207566	ref	0.0274446494464945	0.018450184501845
895	0	0	8	44	745	13	3	71	220	1345	43	21	F	F	18.24242151	22.6665875	45.9	53	0.184179999948188	0.182030000064457	0	0	0	0.022727273	0.052685393	237.6825614	ref	0.0274446494464945	0.0696998962361624
896	0	0	8	45	746	13	16	309	232	1377	43	59	F	M	18.24242151	22.69527123	45.9	65.3	0.184179999948188	0.552790000799945	1	0	0	0.010703125	0.022808397	307.5093495	ref	0.0274446494464945	0.0249077490774908
897	1	0	8	43	744	13	22	315	238	1315	43	44	F	F	18.24242151	22.71968369	45.9	49.7	0.184179999948188	0.171860000021797	0	0	0	0.079520089	0.089778445	210.2379604	ref	0.0274446494464945	0.0439056734317343
898	1	0	8	46	747	13	17	310	233	1408	43	54	F	M	18.24242151	22.55794194	45.9	50.6	0.184179999948188	0.332809999147796	0	0	0	0.0078125	0.017761267	417.5547868	ref	0.0274446494464945	0.104012915129151
899	0	0	8	47	748	13	30	323	246	1439	43	26	F	M	18.24242151	25.01560874	45.9	49.7	0.184179999948188	0.566279999142432	0	0	0	0.024264706	0.051864388	230.2172887	ref	0.0274446494464945	0.0754655788929889
900	0	0	8	48	749	13	1	12	218	1469	43	22	F	F	18.24242151	25.24333836	45.9	52.1	0.184179999948188	0.197010000027762	0	0	0	0.021590909	0.05248714	170.3290932	ref	0.0274446494464945	0.060936058597786
901	1	1	8	49	750	13	18	311	234	1501	43	53	F	M	18.24242151	21.98989237	45.9	45.5	0.184179999948188	0.40252999829703	0	0	0.25	0.055245536	0.042405749	237.2551369	ref	0.0274446494464945	0.107241697416974
902	1	0	8	50	751	13	30	323	246	1532	43	19	F	F	18.24242151	23.29881657	45.9	57.4	0.184179999948188	0.566279999142432	1	0	0	0.024264706	0.051864388	230.2172887	ref	0.0274446494464945	0.00340175276752768
903	0	0	8	51	752	13	3	71	220	1562	43	19	F	F	18.24242151	23.48966659	45.9	50.3	0.184179999948188	0.182030000064457	0	0	0	0.022727273	0.052685393	237.6825614	ref	0.0274446494464945	0.0696998962361624
905	1	1	8	53	753	13	19	312	235	1625	43	73	F	M	18.24242151	20.98794298	45.9	50.5	0.184179999948188	0.164730000008734	0	0	0	0.05	0.101709526	257.9651139	ref	0.0274446494464945	0.0915302121771218
906	0	0	8	40	741	13	14	307	230	1222	43	48	F	M	18.24242151	26.2721715	45.9	51.9	0.184179999948188	3.84082998445596	0	0	0	0.0515625	0.121122152	499.9399964	ref	0.0274446494464945	0.115875807195572
907	0	0	8	103	801	13	31	324	247	3175	43	33	F	M	18.24242151	23.48579692	45.9	45.6	0.184179999948188	1.65206000161561	0	0	0	0.009960938	0.025352751	243.7047394	ref	0.0274446494464945	0.100322878228782
908	0	0	8	55	755	13	20	313	236	1687	43	38	F	M	18.24242151	25.33184519	45.9	57.4	0.184179999948188	0.851249997061644	1	0	0	0.00390625	0.009665462	451.6381295	ref	0.0274446494464945	0.00622693726937269
909	1	1	8	56	756	13	9	224	226	1717	43	22	F	F	18.24242151	24.06290928	45.9	49.8	0.184179999948188	1.11881000511971	0	0	0	0.060096154	0.086098918	230.6534197	ref	0.0274446494464945	0.0634729589667897
910	0	1	8	58	758	13	31	324	247	1780	43	25	F	F	18.24242151	31.52017475	45.9	50.1	0.184179999948188	1.65206000161561	0	0	0	0.009960938	0.025352751	243.7047394	ref	0.0274446494464945	0.0156826568265683
911	1	1	8	59	759	13	22	315	238	1811	43	48	F	M	18.24242151	22.53592684	45.9	49.1	0.184179999948188	0.171860000021797	0	0	0.5	0.079520089	0.089778445	210.2379604	ref	0.0274446494464945	0.0322878228782288
912	0	0	8	60	760	13	24	317	240	1842	43	19	F	F	18.24242151	26.02909	45.9	48.3	0.184179999948188	5.25930997681726	0	0	0	0.0078125	0.017761267	455.518386	ref	0.0274446494464945	0.0665359778597786
913	1	0	8	61	761	13	16	309	232	1873	43	47	F	F	18.24242151	23.3155615	45.9	55.3	0.184179999948188	0.552790000799945	1	0	0	0.010703125	0.022808397	307.5093495	ref	0.0274446494464945	0.106319188191882
914	0	0	8	62	762	13	16	309	232	1904	43	19	F	F	18.24242151	28.43247288	45.9	67	0.184179999948188	0.552790000799945	0	0	0	0.010703125	0.022808397	307.5093495	ref	0.0274446494464945	0.0683809963099631
915	0	0	8	63	763	13	15	308	231	1935	43	27	F	F	18.24242151	30.40403585	45.9	52.6	0.184179999948188	0.323029998657906	0	0	0	0.001666667	0.01438524	138.5207566	ref	0.0274446494464945	0.0248356780442804
916	1	0	8	64	764	13	27	320	243	1966	43	24	F	F	18.24242151	22.79666192	45.9	58.9	0.184179999948188	0.372609999169798	0	0	0	0.00421875	0.009899119	131.8825235	ref	0.0274446494464945	0.0711485239852399
917	0	0	8	65	765	13	28	321	244	1997	43	49	F	F	18.24242151	28.11280207	45.9	46.5	0.184179999948188	0.73950000137625	0	0	0	0.003125	0.011892569	222.8003591	ref	0.0274446494464945	0.04903713099631
918	0	1	8	66	766	13	5	126	222	2027	43	43	F	F	18.24242151	25.83221224	45.9	50	0.184179999948188	0.314460000619417	0	0	0	0.00625	0.016776397	221.1628359	ref	0.0274446494464945	0.0518046586715867
919	0	0	8	67	767	13	1	12	218	2058	43	44	F	F	18.24242151	27.75314343	45.9	49	0.184179999948188	0.197010000027762	0	0	0	0.021590909	0.05248714	170.3290932	ref	0.0274446494464945	0.11725957103321
920	0	0	8	68	768	13	23	316	239	2090	43	34	F	M	18.24242151	22.38251041	45.9	55.9	0.184179999948188	2.34056998965406	0	0	0	0.00234375	0.00532838	283.4254752	ref	0.0274446494464945	0.0170664206642066
921	1	1	8	69	769	13	18	311	234	2121	43	29	F	F	18.24242151	25.4296875	45.9	52.4	0.184179999948188	0.40252999829703	0	0.125	0	0.055245536	0.042405749	237.2551369	ref	0.0274446494464945	0.0743773062730627
922	0	0	8	70	770	13	26	319	242	2152	43	19	F	F	18.24242151	21.85644952	45.9	56.2	0.184179999948188	0.311689999963692	0	0	0	0.0275	0.062064811	291.6779045	ref	0.0274446494464945	0.0789249884870849
923	0	0	8	7	613	13	26	319	242	199	43	23	F	M	18.24242151	23.72099941	45.9	54	0.184179999948188	0.311689999963692	0	0	0	0.0275	0.062064811	291.6779045	ref	0.0274446494464945	0.0789249884870849
924	0	0	8	71	771	13	1	12	218	2182	43	35	F	M	18.24242151	21.86187482	45.9	53.1	0.184179999948188	0.197010000027762	0	0	0	0.021590909	0.05248714	170.3290932	ref	0.0274446494464945	0.0018450184501845
925	0	1	8	72	772	13	24	317	240	2214	43	46	F	M	18.24242151	29.82552801	45.9	52	0.184179999948188	5.25930997681726	0	0	0	0.0078125	0.017761267	455.518386	ref	0.0274446494464945	0.0230627306273063
927	1	1	8	74	773	13	25	318	241	2276	43	34	F	F	18.24242151	26.39815807	45.9	50.6	0.184179999948188	0.608060001644304	0	0.125	0	0.03515625	0.026317605	139.7891269	ref	0.0274446494464945	0.0771448339483395
928	1	1	8	75	774	13	19	312	235	2307	43	69	F	F	18.24242151	20.59453032	45.9	57.3	0.184179999948188	0.164730000008734	0	0	0	0.05	0.101709526	257.9651139	ref	0.0274446494464945	0.125461254612546
929	0	0	8	76	775	13	11	267	228	2337	43	32	F	F	18.24242151	28.69556545	45.9	46.7	0.184179999948188	0.271620000906121	0	0	0	0.0125	0.028418027	172.6528308	ref	0.0274446494464945	0.0129151291512915
930	0	0	8	77	776	13	28	321	244	2369	43	33	F	M	18.24242151	25.70377449	45.9	48	0.184179999948188	0.73950000137625	0	0	0	0.003125	0.011892569	222.8003591	ref	0.0274446494464945	0.000864852398523985
931	0	0	8	78	777	13	19	312	235	2400	43	36	F	M	18.24242151	23.40753301	45.9	52.2	0.184179999948188	0.164730000008734	0	0	0	0.05	0.101709526	257.9651139	ref	0.0274446494464945	0.111263261070111
932	0	0	8	79	778	13	30	323	246	2431	43	18	F	F	18.24242151	23.60497173	45.9	50.3	0.184179999948188	0.566279999142432	0	0	0	0.024264706	0.051864388	230.2172887	ref	0.0274446494464945	0.0726980512177122
933	1	0	8	80	779	13	18	311	234	2462	43	36	F	M	18.24242151	23.85951517	45.9	49.2	0.184179999948188	0.40252999829703	0	0	0.125	0.055245536	0.042405749	237.2551369	ref	0.0274446494464945	0.014760147601476
934	0	0	8	81	780	13	7	177	224	2492	43	36	F	F	18.24242151	22.2368401	45.9	49.1	0.184179999948188	0.0489999999951628	0	0	0	0.00390625	0.010085894	517.0812315	ref	0.0274446494464945	0.0642873616236162
935	1	1	8	82	781	13	25	318	241	2524	43	36	F	M	18.24242151	25.68211703	45.9	48.4	0.184179999948188	0.608060001644304	0	0	0.125	0.03515625	0.026317605	139.7891269	ref	0.0274446494464945	0.00922509225092251
936	0	1	8	83	782	13	10	246	227	2554	43	31	F	F	18.24242151	25.69504876	45.9	53.8	0.184179999948188	0.650410000483094	0	0	0	0.010416667	0.028575527	4276.702585	ref	0.0274446494464945	0.0816925161623616
937	0	0	8	84	783	13	26	319	242	2586	43	54	F	F	18.24242151	25.2999164	45.9	59.7	0.184179999948188	0.311689999963692	0	0	0	0.0275	0.062064811	291.6779045	ref	0.0274446494464945	0.122794626383764
938	0	0	8	86	785	13	28	321	244	2648	43	65	F	M	18.24242151	21.36859137	45.9	54.4	0.184179999948188	0.73950000137625	0	0	0	0.003125	0.011892569	222.8003591	ref	0.0274446494464945	0.0104935424354244
939	0	0	8	87	786	13	15	308	231	2679	43	48	F	F	18.24242151	32.20024674	45.9	60.9	0.184179999948188	0.323029998657906	0	0	0	0.001666667	0.01438524	138.5207566	ref	0.0274446494464945	0.0219960793357934
940	1	1	8	88	787	13	18	311	234	2710	43	52	F	F	18.24242151	22.57777778	45.9	45.3	0.184179999948188	0.40252999829703	0	0.25	0	0.055245536	0.042405749	237.2551369	ref	0.0274446494464945	0.0341328413284133
942	0	0	8	90	788	13	12	287	229	2771	43	29	F	F	18.24242151	25.5426795	45.9	48.3	0.184179999948188	0.566839998330792	0	0.0625	0	0.0234375	0.01938587	742.5900619	ref	0.0274446494464945	0.0206988007380074
943	1	0	8	91	789	13	6	152	223	2802	43	40	F	M	18.24242151	23.44558645	45.9	47.7	0.184179999948188	0.246479999931847	0	0	0	0.005803571	0.030233868	151.6047493	ref	0.0274446494464945	0.0018450184501845
944	0	0	8	92	790	13	29	322	245	2834	43	26	F	M	18.24242151	22.0585864	45.9	50.9	0.184179999948188	0.144200000023225	0	0	0	0.05703125	0.050881481	156.1185447	ref	0.0274446494464945	0.0709683464206642
945	1	0	8	93	791	13	30	323	246	2865	43	31	F	M	18.24242151	22.61451166	45.9	47.3	0.184179999948188	0.566279999142432	1	0	0	0.024264706	0.051864388	230.2172887	ref	0.0274446494464945	0.0736205604428044
947	0	0	8	96	794	13	32	325	248	2958	43	33	F	F	18.24242151	22.6849514	45.9	50.5	0.184179999948188	0.321590000552461	0	0	0	0.021875	0.052291252	275.3779221	ref	0.0274446494464945	0.0177583025830258
948	0	0	8	97	795	13	29	322	245	2989	43	22	F	F	18.24242151	22.18072745	45.9	46.4	0.184179999948188	0.144200000023225	0	0	0.25	0.05703125	0.050881481	156.1185447	ref	0.0274446494464945	0.0436318035055351
949	1	0	8	98	796	13	3	71	220	3019	43	45	F	F	18.24242151	26.75921734	45.9	54.9	0.184179999948188	0.182030000064457	0	0	0	0.022727273	0.052685393	237.6825614	ref	0.0274446494464945	0.120488353321033
950	0	0	8	99	797	13	30	323	246	3051	43	64	F	M	18.24242151	21.1079069	45.9	55.1	0.184179999948188	0.566279999142432	0	0.25	0	0.024264706	0.051864388	230.2172887	ref	0.0274446494464945	0.018219557195572
951	1	1	8	19	721	13	24	317	240	571	43	41	F	F	18.24242151	22.12788277	45.9	48.6	0.184179999948188	5.25930997681726	0	0	0	0.0078125	0.017761267	455.518386	ref	0.0274446494464945	0.106319188191882
952	1	0	8	102	800	13	18	311	234	3144	43	20	F	F	18.24242151	23.46388316	45.9	44.9	0.184179999948188	0.40252999829703	0	0.125	0	0.055245536	0.042405749	237.2551369	ref	0.0274446494464945	0.0734547970479705
953	1	0	8	104	802	13	18	311	234	3206	43	25	F	M	18.24242151	21.67940081	45.9	48.4	0.184179999948188	0.40252999829703	0	0.125	0	0.055245536	0.042405749	237.2551369	ref	0.0274446494464945	0.0725322878228782
954	0	0	8	105	803	13	22	315	238	3237	43	24	F	M	18.24242151	24.60215404	45.9	49	0.184179999948188	0.171860000021797	0	0	0.25	0.079520089	0.089778445	210.2379604	ref	0.0274446494464945	0.0408642758302583
955	0	0	8	106	804	13	32	325	248	3268	43	33	F	M	18.24242151	22.93333333	45.9	50.5	0.184179999948188	0.321590000552461	0	0	0	0.021875	0.052291252	275.3779221	ref	0.0274446494464945	0.117720825645756
956	1	0	8	107	805	13	6	152	223	3298	43	20	F	M	18.24242151	22.15189873	45.9	54.5	0.184179999948188	0.246479999931847	0	0	0	0.005803571	0.030233868	151.6047493	ref	0.0274446494464945	0.0201078182656827
957	0	0	8	108	806	13	2	42	219	3329	43	24	F	F	18.24242151	21.9478738	45.9	53.9	0.184179999948188	0.171219999948218	0	0	0	0.0125	0.030007061	3920.458392	ref	0.0274446494464945	0.0826150253874539
958	0	0	8	54	754	13	15	308	231	1656	43	24	F	M	18.24242151	21.96727804	45.9	53.1	0.184179999948188	0.323029998657906	0	0	0	0.001666667	0.01438524	138.5207566	ref	0.0274446494464945	0
959	0	0	8	26	728	13	15	308	231	788	43	24	F	M	18.24242151	24.31528125	45.9	51.4	0.184179999948188	0.323029998657906	0	0	0	0.001666667	0.01438524	138.5207566	ref	0.0274446494464945	0.0229906595940959
960	1	0	8	57	757	13	21	314	237	1749	43	23	F	M	18.24242151	15.88643347	45.9	57.9	0.184179999948188	0.0798600000300939	0	0	0	0.00390625	0.010085894	361.2215387	ref	0.0274446494464945	0
961	1	0	8	95	793	13	22	315	238	2927	43	18	F	F	18.24242151	22.04278285	45.9	45.7	0.184179999948188	0.171860000021797	0	0	0.25	0.079520089	0.089778445	210.2379604	ref	0.0274446494464945	0.0408642758302583
962	0	0	8	101	799	13	22	315	238	3113	43	25	F	M	18.24242151	19.82173467	45.9	52.1	0.184179999948188	0.171860000021797	0	0	0	0.079520089	0.089778445	210.2379604	ref	0.0274446494464945	0.00299815498154982
963	0	0	8	31	733	13	31	324	247	943	43	73	F	F	18.24242151	21.41203704	45.9	56.2	0.184179999948188	1.65206000161561	0	0	0	0.009960938	0.025352751	243.7047394	ref	0.0274446494464945	0.116005535055351
964	0	0	9	1	8	22	1	21	249	21	20	35	M	M	22.33278955	25.39642228	47.8	47.8	0.171860000021797	0.197010000027762	0	0	0.015625	0.006024249	0.005236745	72.69112738	ref	0.0399417666051661	0.0133043127306273
965	0	0	9	2	110	22	2	51	250	52	20	26	M	M	22.33278955	24.05924093	47.8	45.6	0.171860000021797	0.171219999948218	0	0	0.0078125	0.003487723	0.002940593	3710.570037	ref	0.0399417666051661	0.0201150253690037
966	0	0	9	100	893	22	1	21	249	3090	20	24	M	M	22.33278955	26.92256151	47.8	52.1	0.171860000021797	0.197010000027762	0	0.0078125	0	0.006024249	0.005236745	72.69112738	ref	0.0399417666051661	0.0595522947601476
967	0	0	9	3	214	22	5	135	253	83	20	48	M	M	22.33278955	23.66780045	47.8	51.1	0.171860000021797	0.314460000619417	0	0	0.015625	0.009300595	0.009680657	226.7972663	ref	0.0399417666051661	0.0138376383763838
969	0	0	9	4	316	22	3	80	251	114	20	45	M	M	22.33278955	21.67505798	47.8	62.5	0.171860000021797	0.182030000064457	0	0	0.015625	0.006341315	0.004989824	149.8832879	ref	0.0399417666051661	0.0133763837638376
970	0	0	9	5	415	22	4	108	252	145	20	33	M	M	22.33278955	23.57000197	47.8	48.8	0.171860000021797	0.0737899999956931	0	0	0.0078125	0.003487723	0.003117434	1345.009294	ref	0.0399417666051661	0.00507380073800738
971	0	1	9	6	516	22	6	161	254	176	20	67	M	F	22.33278955	24.27041046	47.8	51.3	0.171860000021797	0.246479999931847	0	0.25	0	0.12755102	0.105395047	98.95453501	ref	0.0399417666051661	0.0416858856088561
972	0	0	9	8	711	22	13	315	261	238	20	43	M	F	22.33278955	18.24242151	47.8	45.9	0.171860000021797	0.184179999948188	0	0	0.25	0.079520089	0.089778445	210.2379604	ref	0.0399417666051661	0.0274446494464945
973	0	0	9	10	807	22	32	451	279	301	20	31	M	M	22.33278955	22.83633299	47.8	46	0.171860000021797	0.321590000552461	0	0	0	0.006103516	0.005130607	188.4807682	ref	0.0399417666051661	0.00213330258302583
974	0	0	9	11	808	22	15	350	263	331	20	22	M	F	22.33278955	26.68320929	47.8	56.7	0.171860000021797	0.323029998657906	0	0	0	0.00046503	0.001986001	134.8925498	ref	0.0399417666051661	0.0220681503690037
975	0	0	9	12	809	22	17	381	265	362	20	41	M	F	22.33278955	26.3844817	47.8	56.7	0.171860000021797	0.332809999147796	0	0	0.015625	0.006975446	0.005243279	214.9790687	ref	0.0399417666051661	0.0171817343173432
976	0	0	9	13	810	22	30	449	277	394	20	22	M	M	22.33278955	22.25322593	47.8	51	0.171860000021797	0.566279999142432	0	0.0078125	0	0.004718684	0.004556384	121.6552506	ref	0.0399417666051661	0.0736205604428044
977	0	0	9	14	811	22	7	186	255	424	20	23	M	M	22.33278955	25.0457922	47.8	66.5	0.171860000021797	0.0489999999951628	0	0	0.0078125	0.003487723	0.003366764	310.9099548	ref	0.0399417666051661	0.003690036900369
978	0	0	9	16	813	22	30	449	277	481	20	24	M	F	22.33278955	25.41245349	47.8	50.9	0.171860000021797	0.566279999142432	0	0	0.0078125	0.004718684	0.004556384	121.6552506	ref	0.0399417666051661	0.00553505535055351
979	0	0	9	15	812	22	30	449	277	456	20	25	M	F	22.33278955	23.59558321	47.8	48	0.171860000021797	0.566279999142432	0	0.0078125	0	0.004718684	0.004556384	121.6552506	ref	0.0399417666051661	0.0736205604428044
980	0	0	9	17	814	22	30	449	277	518	20	25	M	F	22.33278955	22.43714647	47.8	56.5	0.171860000021797	0.566279999142432	0	0.0078125	0	0.004718684	0.004556384	121.6552506	ref	0.0399417666051661	0.0726980512177122
981	0	0	9	18	815	22	8	210	256	548	20	37	M	M	22.33278955	22.08349443	47.8	52.2	0.171860000021797	0.846060004175065	0	0	0.0078125	0.003487723	0.002553405	100.6479011	ref	0.0399417666051661	0.0276176199261993
982	0	0	9	20	817	22	23	442	270	611	20	31	M	F	22.33278955	26.6204225	47.8	54.9	0.171860000021797	2.34056998965406	0	0.0078125	0	0.003487723	0.00262164	421.8649073	ref	0.0399417666051661	0.0380679197416974
983	0	0	9	21	818	22	3	80	251	641	20	25	M	M	22.33278955	22.35751702	47.8	51.8	0.171860000021797	0.182030000064457	0	0.0078125	0	0.006341315	0.004989824	149.8832879	ref	0.0399417666051661	0.0672783095202952
984	0	0	9	22	819	22	21	431	269	672	20	21	M	F	22.33278955	21.47253459	47.8	55.1	0.171860000021797	0.0798600000300939	0	0.0078125	0	0.003487723	0.003366764	200.7710138	ref	0.0399417666051661	0.0683809963099631
985	0	0	9	23	820	22	9	233	257	703	20	39	M	M	22.33278955	21.9375338	47.8	49	0.171860000021797	1.11881000511971	0	0	0.015625	0.006438874	0.00481485	180.0805375	ref	0.0399417666051661	0.0285401291512915
986	0	0	9	24	821	22	16	366	264	734	20	26	M	F	22.33278955	23.680859	47.8	52.3	0.171860000021797	0.552790000799945	0	0.0078125	0	0.0296875	0.078815101	283.3972477	ref	0.0399417666051661	0.0702260147601476
987	0	0	9	25	822	22	30	449	277	766	20	52	M	F	22.33278955	30.236996	47.8	59.4	0.171860000021797	0.566279999142432	0	0.015625	0	0.004718684	0.004556384	121.6552506	ref	0.0399417666051661	0.125100899446494
988	0	0	9	27	824	22	20	420	268	827	20	24	M	F	22.33278955	23.40192275	47.8	52.8	0.171860000021797	0.851249997061644	0	0.0078125	0	0.003487723	0.003117434	292.5149569	ref	0.0399417666051661	0.0693035055350553
989	0	0	9	28	825	22	10	255	258	858	20	40	M	M	22.33278955	24.1098876	47.8	48.6	0.171860000021797	0.650410000483094	0	0	0.0078125	0.002906436	0.003128734	4066.861812	ref	0.0399417666051661	0.00645756457564576
990	1	0	9	29	826	22	6	161	254	889	20	35	M	F	22.33278955	23.99705944	47.8	49	0.171860000021797	0.246479999931847	0	0.25	0	0.12755102	0.105395047	98.95453501	ref	0.0399417666051661	0.0346805811808118
991	0	0	9	30	827	22	14	333	262	920	20	20	M	F	22.33278955	24.13333333	47.8	50.7	0.171860000021797	3.84082998445596	0	0.0078125	0	0.009300595	0.005741464	438.0913147	ref	0.0399417666051661	0.035588676199262
992	0	0	9	32	829	22	11	276	259	982	20	35	M	M	22.33278955	22.6071525	47.8	45.1	0.171860000021797	0.271620000906121	0	0.0078125	0	0.003487723	0.00262164	133.0150367	ref	0.0399417666051661	0.0853825530627306
993	0	1	9	33	830	22	5	135	253	1013	20	75	M	F	22.33278955	22.35896149	47.8	54.9	0.171860000021797	0.314460000619417	0	0.03125	0	0.009300595	0.009680657	226.7972663	ref	0.0399417666051661	0.0750115313653136
994	1	0	9	34	831	22	8	210	256	1044	20	33	M	F	22.33278955	20.01429309	47.8	47.7	0.171860000021797	0.846060004175065	0	0.0078125	0	0.003487723	0.002553405	100.6479011	ref	0.0399417666051661	0.0874581988191882
995	0	0	9	35	832	22	12	296	260	1075	20	48	M	M	22.33278955	20.11611691	47.8	52	0.171860000021797	0.566839998330792	0	0.015625	0	0.006975446	0.005243279	532.4434242	ref	0.0399417666051661	0.102167896678967
996	0	0	9	36	833	22	13	315	261	1106	20	43	M	M	22.33278955	23.39761249	47.8	49.7	0.171860000021797	0.184179999948188	0	0.25	0	0.079520089	0.089778445	210.2379604	ref	0.0399417666051661	0.0239852398523985
997	0	0	9	37	834	22	26	445	273	1138	20	20	M	M	22.33278955	22.86301966	47.8	49.4	0.171860000021797	0.311689999963692	0	0.0078125	0	0.007672991	0.005626618	239.8416144	ref	0.0399417666051661	0.0789249884870849
998	0	0	9	38	835	22	4	108	252	1168	20	28	M	F	22.33278955	24.47776518	47.8	54.5	0.171860000021797	0.0737899999956931	0	0.0078125	0	0.003487723	0.003117434	1345.009294	ref	0.0399417666051661	0.0702260147601476
999	0	0	9	39	836	22	9	233	257	1199	20	39	M	F	22.33278955	28.1675972	47.8	49.8	0.171860000021797	1.11881000511971	0	0.015625	0	0.006438874	0.00481485	180.0805375	ref	0.0399417666051661	0.119565844095941
1001	0	0	9	42	838	22	15	350	263	1292	20	50	M	M	22.33278955	25.20642329	47.8	54	0.171860000021797	0.323029998657906	0	0	0	0.00046503	0.001986001	134.8925498	ref	0.0399417666051661	0.018450184501845
1002	0	0	9	44	839	22	3	80	251	1354	20	21	M	F	22.33278955	22.6665875	47.8	53	0.171860000021797	0.182030000064457	0	0.0078125	0	0.006341315	0.004989824	149.8832879	ref	0.0399417666051661	0.0696998962361624
1003	0	0	9	45	840	22	16	366	264	1385	20	59	M	M	22.33278955	22.69527123	47.8	65.3	0.171860000021797	0.552790000799945	0	0	0.015625	0.0296875	0.078815101	283.3972477	ref	0.0399417666051661	0.0249077490774908
1005	0	0	9	46	841	22	17	381	265	1416	20	54	M	M	22.33278955	22.55794194	47.8	50.6	0.171860000021797	0.332809999147796	0	0.015625	0	0.006975446	0.005243279	214.9790687	ref	0.0399417666051661	0.104012915129151
1006	0	0	9	47	842	22	30	449	277	1448	20	26	M	M	22.33278955	25.01560874	47.8	49.7	0.171860000021797	0.566279999142432	0	0.0078125	0	0.004718684	0.004556384	121.6552506	ref	0.0399417666051661	0.0754655788929889
1007	0	0	9	48	843	22	1	21	249	1478	20	22	M	F	22.33278955	25.24333836	47.8	52.1	0.171860000021797	0.197010000027762	0	0.0078125	0	0.006024249	0.005236745	72.69112738	ref	0.0399417666051661	0.060936058597786
1008	0	0	9	49	844	22	18	395	266	1509	20	53	M	M	22.33278955	21.98989237	47.8	45.5	0.171860000021797	0.40252999829703	0	0.015625	0	0.005480708	0.004830211	140.2640367	ref	0.0399417666051661	0.107241697416974
1009	0	0	9	50	845	22	30	449	277	1541	20	19	M	F	22.33278955	23.29881657	47.8	57.4	0.171860000021797	0.566279999142432	0	0	0.0078125	0.004718684	0.004556384	121.6552506	ref	0.0399417666051661	0.00340175276752768
1010	0	0	9	51	846	22	3	80	251	1571	20	19	M	F	22.33278955	23.48966659	47.8	50.3	0.171860000021797	0.182030000064457	0	0.0078125	0	0.006341315	0.004989824	149.8832879	ref	0.0399417666051661	0.0696998962361624
1011	0	0	9	52	847	22	13	315	261	1602	20	24	M	M	22.33278955	24.61064488	47.8	47.1	0.171860000021797	0.184179999948188	0	0.0078125	0	0.079520089	0.089778445	210.2379604	ref	0.0399417666051661	0.0735052467896679
1012	0	1	9	53	848	22	19	408	267	1633	20	73	M	M	22.33278955	20.98794298	47.8	50.5	0.171860000021797	0.164730000008734	0	0	0.03125	0.013950893	0.014996478	176.663522	ref	0.0399417666051661	0.0915302121771218
1013	0	0	9	40	837	22	14	333	262	1230	20	48	M	M	22.33278955	26.2721715	47.8	51.9	0.171860000021797	3.84082998445596	0	0.015625	0	0.009300595	0.005741464	438.0913147	ref	0.0399417666051661	0.115875807195572
1014	0	0	9	103	895	22	31	450	278	3184	20	33	M	M	22.33278955	23.48579692	47.8	45.6	0.171860000021797	1.65206000161561	0	0.015625	0	0.009591239	0.010152302	219.7635093	ref	0.0399417666051661	0.100322878228782
1015	0	0	9	55	850	22	20	420	268	1695	20	38	M	M	22.33278955	25.33184519	47.8	57.4	0.171860000021797	0.851249997061644	0	0	0.0078125	0.003487723	0.003117434	292.5149569	ref	0.0399417666051661	0.00622693726937269
1016	0	0	9	56	851	22	9	233	257	1726	20	22	M	F	22.33278955	24.06290928	47.8	49.8	0.171860000021797	1.11881000511971	0	0.0078125	0	0.006438874	0.00481485	180.0805375	ref	0.0399417666051661	0.0634729589667897
1017	0	0	9	58	853	22	31	450	278	1789	20	25	M	F	22.33278955	31.52017475	47.8	50.1	0.171860000021797	1.65206000161561	0	0	0.015625	0.009591239	0.010152302	219.7635093	ref	0.0399417666051661	0.0156826568265683
1019	0	0	9	60	854	22	24	443	271	1851	20	19	M	F	22.33278955	26.02909	47.8	48.3	0.171860000021797	5.25930997681726	0	0.0078125	0	0.006975446	0.005243279	282.2144575	ref	0.0399417666051661	0.0665359778597786
1020	0	0	9	61	855	22	16	366	264	1881	20	47	M	F	22.33278955	23.3155615	47.8	55.3	0.171860000021797	0.552790000799945	0	0.015625	0	0.0296875	0.078815101	283.3972477	ref	0.0399417666051661	0.106319188191882
1021	0	0	9	62	856	22	16	366	264	1912	20	19	M	F	22.33278955	28.43247288	47.8	67	0.171860000021797	0.552790000799945	0	0.0078125	0	0.0296875	0.078815101	283.3972477	ref	0.0399417666051661	0.0683809963099631
1022	0	0	9	63	857	22	15	350	263	1943	20	27	M	F	22.33278955	30.40403585	47.8	52.6	0.171860000021797	0.323029998657906	0	0	0	0.00046503	0.001986001	134.8925498	ref	0.0399417666051661	0.0248356780442804
1023	0	0	9	64	858	22	27	446	274	1975	20	24	M	F	22.33278955	22.79666192	47.8	58.9	0.171860000021797	0.372609999169798	0	0.0078125	0	0.003487723	0.003117434	254.1593988	ref	0.0399417666051661	0.0711485239852399
1024	0	0	9	65	859	22	28	447	275	2006	20	49	M	F	22.33278955	28.11280207	47.8	46.5	0.171860000021797	0.73950000137625	0	0.015625	0	0.004650298	0.007918399	252.031744	ref	0.0399417666051661	0.04903713099631
1025	0	0	9	66	860	22	5	135	253	2036	20	43	M	F	22.33278955	25.83221224	47.8	50	0.171860000021797	0.314460000619417	0	0.015625	0	0.009300595	0.009680657	226.7972663	ref	0.0399417666051661	0.0518046586715867
1026	0	0	9	67	861	22	1	21	249	2067	20	44	M	F	22.33278955	27.75314343	47.8	49	0.171860000021797	0.197010000027762	0	0.015625	0	0.006024249	0.005236745	72.69112738	ref	0.0399417666051661	0.11725957103321
1027	0	0	9	68	862	22	23	442	270	2099	20	34	M	M	22.33278955	22.38251041	47.8	55.9	0.171860000021797	2.34056998965406	0	0	0.0078125	0.003487723	0.00262164	421.8649073	ref	0.0399417666051661	0.0170664206642066
1028	0	0	9	69	863	22	18	395	266	2129	20	29	M	F	22.33278955	25.4296875	47.8	52.4	0.171860000021797	0.40252999829703	0	0.0078125	0	0.005480708	0.004830211	140.2640367	ref	0.0399417666051661	0.0743773062730627
1029	0	0	9	70	864	22	26	445	273	2161	20	19	M	F	22.33278955	21.85644952	47.8	56.2	0.171860000021797	0.311689999963692	0	0.0078125	0	0.007672991	0.005626618	239.8416144	ref	0.0399417666051661	0.0789249884870849
1030	0	0	9	7	614	22	26	445	273	208	20	23	M	M	22.33278955	23.72099941	47.8	54	0.171860000021797	0.311689999963692	0	0.0078125	0	0.007672991	0.005626618	239.8416144	ref	0.0399417666051661	0.0789249884870849
1031	0	0	9	71	865	22	1	21	249	2191	20	35	M	M	22.33278955	21.86187482	47.8	53.1	0.171860000021797	0.197010000027762	0	0	0.0078125	0.006024249	0.005236745	72.69112738	ref	0.0399417666051661	0.0018450184501845
1032	0	0	9	72	866	22	24	443	271	2223	20	46	M	M	22.33278955	29.82552801	47.8	52	0.171860000021797	5.25930997681726	0	0	0.015625	0.006975446	0.005243279	282.2144575	ref	0.0399417666051661	0.0230627306273063
1033	0	0	9	73	867	22	13	315	261	2253	20	26	M	M	22.33278955	22.9530524	47.8	46.8	0.171860000021797	0.184179999948188	0	0.0078125	0	0.079520089	0.089778445	210.2379604	ref	0.0399417666051661	0.0735052467896679
1034	0	0	9	74	868	22	25	444	272	2285	20	34	M	F	22.33278955	26.39815807	47.8	50.6	0.171860000021797	0.608060001644304	0	0.0078125	0	0.003487723	0.002808028	195.3279294	ref	0.0399417666051661	0.0771448339483395
1035	0	0	9	75	869	22	19	408	267	2315	20	69	M	F	22.33278955	20.59453032	47.8	57.3	0.171860000021797	0.164730000008734	0	0.03125	0	0.013950893	0.014996478	176.663522	ref	0.0399417666051661	0.125461254612546
1036	0	0	9	76	870	22	11	276	259	2346	20	32	M	F	22.33278955	28.69556545	47.8	46.7	0.171860000021797	0.271620000906121	0	0	0.0078125	0.003487723	0.00262164	133.0150367	ref	0.0399417666051661	0.0129151291512915
1037	0	0	9	77	871	22	28	447	275	2378	20	33	M	M	22.33278955	25.70377449	47.8	48	0.171860000021797	0.73950000137625	0	0	0	0.004650298	0.007918399	252.031744	ref	0.0399417666051661	0.000864852398523985
1038	0	0	9	78	872	22	19	408	267	2408	20	36	M	M	22.33278955	23.40753301	47.8	52.2	0.171860000021797	0.164730000008734	0	0.015625	0	0.013950893	0.014996478	176.663522	ref	0.0399417666051661	0.111263261070111
1039	0	0	9	79	873	22	30	449	277	2440	20	18	M	F	22.33278955	23.60497173	47.8	50.3	0.171860000021797	0.566279999142432	0	0.0078125	0	0.004718684	0.004556384	121.6552506	ref	0.0399417666051661	0.0726980512177122
1040	0	0	9	80	874	22	18	395	266	2470	20	36	M	M	22.33278955	23.85951517	47.8	49.2	0.171860000021797	0.40252999829703	0	0	0.0078125	0.005480708	0.004830211	140.2640367	ref	0.0399417666051661	0.014760147601476
1041	0	0	9	81	875	22	7	186	255	2501	20	36	M	F	22.33278955	22.2368401	47.8	49.1	0.171860000021797	0.0489999999951628	0	0.0078125	0	0.003487723	0.003366764	310.9099548	ref	0.0399417666051661	0.0642873616236162
1042	0	0	9	82	876	22	25	444	272	2533	20	36	M	M	22.33278955	25.68211703	47.8	48.4	0.171860000021797	0.608060001644304	0	0	0.0078125	0.003487723	0.002808028	195.3279294	ref	0.0399417666051661	0.00922509225092251
1043	0	0	9	83	877	22	10	255	258	2563	20	31	M	F	22.33278955	25.69504876	47.8	53.8	0.171860000021797	0.650410000483094	0	0.0078125	0	0.002906436	0.003128734	4066.861812	ref	0.0399417666051661	0.0816925161623616
1044	0	0	9	84	878	22	26	445	273	2595	20	54	M	F	22.33278955	25.2999164	47.8	59.7	0.171860000021797	0.311689999963692	0	0.015625	0	0.007672991	0.005626618	239.8416144	ref	0.0399417666051661	0.122794626383764
1045	0	0	9	86	880	22	28	447	275	2657	20	65	M	M	22.33278955	21.36859137	47.8	54.4	0.171860000021797	0.73950000137625	0	0	0.015625	0.004650298	0.007918399	252.031744	ref	0.0399417666051661	0.0104935424354244
1046	0	0	9	87	881	22	15	350	263	2687	20	48	M	F	22.33278955	32.20024674	47.8	60.9	0.171860000021797	0.323029998657906	0	0	0	0.00046503	0.001986001	134.8925498	ref	0.0399417666051661	0.0219960793357934
1047	0	0	9	88	882	22	18	395	266	2718	20	52	M	F	22.33278955	22.57777778	47.8	45.3	0.171860000021797	0.40252999829703	0	0	0.015625	0.005480708	0.004830211	140.2640367	ref	0.0399417666051661	0.0341328413284133
1048	0	0	9	89	883	22	13	315	261	2749	20	20	M	M	22.33278955	22.16573193	47.8	44.3	0.171860000021797	0.184179999948188	0	0	0	0.079520089	0.089778445	210.2379604	ref	0.0399417666051661	0.0183348708487085
1049	0	0	9	90	884	22	12	296	260	2780	20	29	M	F	22.33278955	25.5426795	47.8	48.3	0.171860000021797	0.566839998330792	0	0	0.015625	0.006975446	0.005243279	532.4434242	ref	0.0399417666051661	0.0206988007380074
1050	0	0	9	91	885	22	6	161	254	2811	20	40	M	M	22.33278955	23.44558645	47.8	47.7	0.171860000021797	0.246479999931847	0	0	0.25	0.12755102	0.105395047	98.95453501	ref	0.0399417666051661	0.0018450184501845
1051	0	0	9	92	886	22	29	448	276	2843	20	26	M	M	22.33278955	22.0585864	47.8	50.9	0.171860000021797	0.144200000023225	0	0.0078125	0.5	0.226702009	0.151512986	102.9611577	ref	0.0399417666051661	0.0709683464206642
1052	0	0	9	93	887	22	30	449	277	2874	20	31	M	M	22.33278955	22.61451166	47.8	47.3	0.171860000021797	0.566279999142432	0	0.0078125	0	0.004718684	0.004556384	121.6552506	ref	0.0399417666051661	0.0736205604428044
1054	0	0	9	96	889	22	32	451	279	2967	20	33	M	F	22.33278955	22.6849514	47.8	50.5	0.171860000021797	0.321590000552461	0	0	0.015625	0.006103516	0.005130607	188.4807682	ref	0.0399417666051661	0.0177583025830258
1055	0	0	9	97	890	22	29	448	276	2998	20	22	M	F	22.33278955	22.18072745	47.8	46.4	0.171860000021797	0.144200000023225	0	0.5	0	0.226702009	0.151512986	102.9611577	ref	0.0399417666051661	0.0436318035055351
1056	0	0	9	98	891	22	3	80	251	3028	20	45	M	F	22.33278955	26.75921734	47.8	54.9	0.171860000021797	0.182030000064457	0	0.015625	0	0.006341315	0.004989824	149.8832879	ref	0.0399417666051661	0.120488353321033
1057	0	0	9	99	892	22	30	449	277	3060	20	64	M	M	22.33278955	21.1079069	47.8	55.1	0.171860000021797	0.566279999142432	0	0	0.015625	0.004718684	0.004556384	121.6552506	ref	0.0399417666051661	0.018219557195572
1058	0	0	9	19	816	22	24	443	271	580	20	41	M	F	22.33278955	22.12788277	47.8	48.6	0.171860000021797	5.25930997681726	0	0.015625	0	0.006975446	0.005243279	282.2144575	ref	0.0399417666051661	0.106319188191882
1059	0	0	9	102	894	22	18	395	266	3152	20	20	M	F	22.33278955	23.46388316	47.8	44.9	0.171860000021797	0.40252999829703	0	0.0078125	0	0.005480708	0.004830211	140.2640367	ref	0.0399417666051661	0.0734547970479705
1060	0	0	9	104	896	22	18	395	266	3214	20	25	M	M	22.33278955	21.67940081	47.8	48.4	0.171860000021797	0.40252999829703	0	0.0078125	0	0.005480708	0.004830211	140.2640367	ref	0.0399417666051661	0.0725322878228782
1062	0	0	9	106	897	22	32	451	279	3277	20	33	M	M	22.33278955	22.93333333	47.8	50.5	0.171860000021797	0.321590000552461	0	0.015625	0	0.006103516	0.005130607	188.4807682	ref	0.0399417666051661	0.117720825645756
1063	1	1	9	107	898	22	6	161	254	3307	20	20	M	M	22.33278955	22.15189873	47.8	54.5	0.171860000021797	0.246479999931847	0	0.125	0	0.12755102	0.105395047	98.95453501	ref	0.0399417666051661	0.0201078182656827
1064	0	0	9	108	899	22	2	51	250	3338	20	24	M	F	22.33278955	21.9478738	47.8	53.9	0.171860000021797	0.171219999948218	0	0.0078125	0	0.003487723	0.002940593	3710.570037	ref	0.0399417666051661	0.0826150253874539
1065	0	0	9	54	849	22	15	350	263	1664	20	24	M	M	22.33278955	21.96727804	47.8	53.1	0.171860000021797	0.323029998657906	0	0	0	0.00046503	0.001986001	134.8925498	ref	0.0399417666051661	0
1066	0	0	9	26	823	22	15	350	263	796	20	24	M	M	22.33278955	24.31528125	47.8	51.4	0.171860000021797	0.323029998657906	0	0	0	0.00046503	0.001986001	134.8925498	ref	0.0399417666051661	0.0229906595940959
1067	0	0	9	57	852	22	21	431	269	1757	20	23	M	M	22.33278955	15.88643347	47.8	57.9	0.171860000021797	0.0798600000300939	0	0	0.0078125	0.003487723	0.003366764	200.7710138	ref	0.0399417666051661	0
1070	0	0	9	31	828	22	31	450	278	952	20	73	M	F	22.33278955	21.41203704	47.8	56.2	0.171860000021797	1.65206000161561	0	0.03125	0	0.009591239	0.010152302	219.7635093	ref	0.0399417666051661	0.116005535055351
1071	0	0	10	1	9	32	1	31	280	31	31	35	M	M	22.83633299	25.39642228	46	47.8	0.321590000552461	0.197010000027762	0	0	0	0.094460227	0.086294337	139.9464183	ref	0.00213330258302583	0.0133043127306273
1072	0	0	10	2	111	32	2	61	281	62	31	26	M	M	22.83633299	24.05924093	46	45.6	0.321590000552461	0.171219999948218	0	0	0	0.0546875	0.048568301	3713.441127	ref	0.00213330258302583	0.0201150253690037
1073	0	0	10	100	988	32	1	31	280	3100	31	24	M	M	22.83633299	26.92256151	46	52.1	0.321590000552461	0.197010000027762	0	0	0	0.094460227	0.086294337	139.9464183	ref	0.00213330258302583	0.0595522947601476
1074	0	1	10	3	215	32	5	145	284	93	31	48	M	M	22.83633299	23.66780045	46	51.1	0.321590000552461	0.314460000619417	0	0	0	0.02734375	0.029672317	102.3034701	ref	0.00213330258302583	0.0138376383763838
1076	0	1	10	4	317	32	3	90	282	124	31	45	M	M	22.83633299	21.67505798	46	62.5	0.321590000552461	0.182030000064457	0	0	0	0.099431818	0.082708412	43.01162634	ref	0.00213330258302583	0.0133763837638376
1077	0	0	10	5	416	32	4	118	283	155	31	33	M	M	22.83633299	23.57000197	46	48.8	0.321590000552461	0.0737899999956931	0	0	0	0.017089844	0.016044041	1375.375222	ref	0.00213330258302583	0.00507380073800738
1078	0	0	10	6	517	32	6	171	285	186	31	67	M	F	22.83633299	24.27041046	46	51.3	0.321590000552461	0.246479999931847	0	0	0	0.009765625	0.010939853	138.2353066	ref	0.00213330258302583	0.0416858856088561
1079	0	0	10	8	712	32	13	325	292	248	31	43	M	F	22.83633299	18.24242151	46	45.9	0.321590000552461	0.184179999948188	0	0	0	0.021875	0.052291252	275.3779221	ref	0.00213330258302583	0.0274446494464945
1080	0	0	10	9	807	32	22	451	301	279	31	20	M	M	22.83633299	22.33278955	46	47.8	0.321590000552461	0.171860000021797	0	0	0	0.006103516	0.005130607	188.4807682	ref	0.00213330258302583	0.0399417666051661
1081	0	0	10	11	900	32	15	360	294	341	31	22	M	F	22.83633299	26.68320929	46	56.7	0.321590000552461	0.323029998657906	0	0	0	0.007291667	0.031872296	137.5390854	ref	0.00213330258302583	0.0220681503690037
1082	0	0	10	12	901	32	17	391	296	372	31	41	M	F	22.83633299	26.3844817	46	56.7	0.321590000552461	0.332809999147796	0	0	0	0.034179688	0.027247751	235.3571754	ref	0.00213330258302583	0.0171817343173432
1083	1	0	10	13	902	32	30	495	309	403	31	22	M	M	22.83633299	22.25322593	46	51	0.321590000552461	0.566279999142432	0	0	0	0.084558824	0.085352364	67.62396025	ref	0.00213330258302583	0.0736205604428044
1084	0	0	10	14	903	32	7	196	286	434	31	23	M	M	22.83633299	25.0457922	46	66.5	0.321590000552461	0.0489999999951628	0	0	0	0.017089844	0.017270694	329.0136775	ref	0.00213330258302583	0.003690036900369
1085	0	0	10	16	905	32	30	495	309	490	31	24	M	F	22.83633299	25.41245349	46	50.9	0.321590000552461	0.566279999142432	0	0	0	0.084558824	0.085352364	67.62396025	ref	0.00213330258302583	0.00553505535055351
1086	0	0	10	15	904	32	30	495	309	496	31	25	M	F	22.83633299	23.59558321	46	48	0.321590000552461	0.566279999142432	0	0	0	0.084558824	0.085352364	67.62396025	ref	0.00213330258302583	0.0736205604428044
1087	0	0	10	17	906	32	30	495	309	527	31	25	M	F	22.83633299	22.43714647	46	56.5	0.321590000552461	0.566279999142432	0	0	0	0.084558824	0.085352364	67.62396025	ref	0.00213330258302583	0.0726980512177122
1088	0	0	10	18	907	32	8	220	287	558	31	37	M	M	22.83633299	22.08349443	46	52.2	0.321590000552461	0.846060004175065	0	0	0	0.057291667	0.042554443	89.02246907	ref	0.00213330258302583	0.0276176199261993
1089	0	1	10	20	909	32	23	460	302	620	31	31	M	F	22.83633299	26.6204225	46	54.9	0.321590000552461	2.34056998965406	0	0	0	0.010253906	0.008174325	334.4682347	ref	0.00213330258302583	0.0380679197416974
1090	0	0	10	21	910	32	3	90	282	651	31	25	M	M	22.83633299	22.35751702	46	51.8	0.321590000552461	0.182030000064457	0	0.03125	0	0.099431818	0.082708412	43.01162634	ref	0.00213330258302583	0.0672783095202952
1091	0	0	10	22	911	32	21	441	300	682	31	21	M	F	22.83633299	21.47253459	46	55.1	0.321590000552461	0.0798600000300939	0	0	0	0.017089844	0.017270694	120.2414238	ref	0.00213330258302583	0.0683809963099631
1092	0	0	10	23	912	32	9	243	288	713	31	39	M	M	22.83633299	21.9375338	46	49	0.321590000552461	1.11881000511971	0	0	0	0.100961538	0.080074165	49.47726751	ref	0.00213330258302583	0.0285401291512915
1093	0	0	10	24	913	32	16	376	295	744	31	26	M	F	22.83633299	23.680859	46	52.3	0.321590000552461	0.552790000799945	0	0	0	0.027685547	0.025652089	106.0424443	ref	0.00213330258302583	0.0702260147601476
1094	0	0	10	25	914	32	30	495	309	775	31	52	M	F	22.83633299	30.236996	46	59.4	0.321590000552461	0.566279999142432	0	0	0	0.084558824	0.085352364	67.62396025	ref	0.00213330258302583	0.125100899446494
1095	0	0	10	27	916	32	20	430	299	837	31	24	M	F	22.83633299	23.40192275	46	52.8	0.321590000552461	0.851249997061644	0	0	0	0.017089844	0.016044041	191.1282292	ref	0.00213330258302583	0.0693035055350553
1096	0	0	10	28	917	32	10	265	289	868	31	40	M	M	22.83633299	24.1098876	46	48.6	0.321590000552461	0.650410000483094	0	0	0	0.045572917	0.051103982	4068.605904	ref	0.00213330258302583	0.00645756457564576
1097	0	0	10	29	918	32	6	171	285	899	31	35	M	F	22.83633299	23.99705944	46	49	0.321590000552461	0.246479999931847	0	0	0	0.009765625	0.010939853	138.2353066	ref	0.00213330258302583	0.0346805811808118
1098	0	1	10	30	919	32	14	343	293	930	31	20	M	F	22.83633299	24.13333333	46	50.7	0.321590000552461	3.84082998445596	0	0	0	0.116210938	0.094999061	626.5277328	ref	0.00213330258302583	0.035588676199262
1099	0	0	10	32	921	32	11	286	290	992	31	35	M	M	22.83633299	22.6071525	46	45.1	0.321590000552461	0.271620000906121	0	0	0	0.0546875	0.043596401	103.8460399	ref	0.00213330258302583	0.0853825530627306
1100	0	0	10	33	922	32	5	145	284	1023	31	75	M	F	22.83633299	22.35896149	46	54.9	0.321590000552461	0.314460000619417	0	0	0	0.02734375	0.029672317	102.3034701	ref	0.00213330258302583	0.0750115313653136
1101	0	0	10	34	923	32	8	220	287	1054	31	33	M	F	22.83633299	20.01429309	46	47.7	0.321590000552461	0.846060004175065	0	0	0	0.057291667	0.042554443	89.02246907	ref	0.00213330258302583	0.0874581988191882
1102	0	0	10	35	924	32	12	306	291	1085	31	48	M	M	22.83633299	20.11611691	46	52	0.321590000552461	0.566839998330792	0	0	0	0.034179688	0.027247751	579.5248053	ref	0.00213330258302583	0.102167896678967
1103	0	0	10	36	925	32	13	325	292	1116	31	43	M	M	22.83633299	23.39761249	46	49.7	0.321590000552461	0.184179999948188	0	0	0	0.021875	0.052291252	275.3779221	ref	0.00213330258302583	0.0239852398523985
1104	0	0	10	37	926	32	26	481	305	1147	31	20	M	M	22.83633299	22.86301966	46	49.4	0.321590000552461	0.311689999963692	0	0	0	0.1203125	0.093807362	57.03507693	ref	0.00213330258302583	0.0789249884870849
1105	0	0	10	38	927	32	4	118	283	1178	31	28	M	F	22.83633299	24.47776518	46	54.5	0.321590000552461	0.0737899999956931	0	0	0	0.017089844	0.016044041	1375.375222	ref	0.00213330258302583	0.0702260147601476
1106	0	0	10	39	928	32	9	243	288	1209	31	39	M	F	22.83633299	28.1675972	46	49.8	0.321590000552461	1.11881000511971	0	0	0	0.100961538	0.080074165	49.47726751	ref	0.00213330258302583	0.119565844095941
1107	0	0	10	41	930	32	22	451	301	1271	31	26	M	M	22.83633299	25.42947459	46	50.2	0.321590000552461	0.171860000021797	0	0	0	0.006103516	0.005130607	188.4807682	ref	0.00213330258302583	0.0399417666051661
1108	0	0	10	42	931	32	15	360	294	1302	31	50	M	M	22.83633299	25.20642329	46	54	0.321590000552461	0.323029998657906	0	0	0	0.007291667	0.031872296	137.5390854	ref	0.00213330258302583	0.018450184501845
1109	0	0	10	44	933	32	3	90	282	1364	31	21	M	F	22.83633299	22.6665875	46	53	0.321590000552461	0.182030000064457	0	0	0	0.099431818	0.082708412	43.01162634	ref	0.00213330258302583	0.0696998962361624
1110	0	0	10	45	934	32	16	376	295	1395	31	59	M	M	22.83633299	22.69527123	46	65.3	0.321590000552461	0.552790000799945	0	0	0	0.027685547	0.025652089	106.0424443	ref	0.00213330258302583	0.0249077490774908
1111	0	0	10	43	932	32	22	451	301	1333	31	44	M	F	22.83633299	22.71968369	46	49.7	0.321590000552461	0.171860000021797	0	0	0	0.006103516	0.005130607	188.4807682	ref	0.00213330258302583	0.0439056734317343
1112	1	1	10	46	935	32	17	391	296	1426	31	54	M	M	22.83633299	22.55794194	46	50.6	0.321590000552461	0.332809999147796	0	0	0	0.034179688	0.027247751	235.3571754	ref	0.00213330258302583	0.104012915129151
1113	0	0	10	47	936	32	30	495	309	1457	31	26	M	M	22.83633299	25.01560874	46	49.7	0.321590000552461	0.566279999142432	0	0	0	0.084558824	0.085352364	67.62396025	ref	0.00213330258302583	0.0754655788929889
1114	0	0	10	48	937	32	1	31	280	1488	31	22	M	F	22.83633299	25.24333836	46	52.1	0.321590000552461	0.197010000027762	0	0	0	0.094460227	0.086294337	139.9464183	ref	0.00213330258302583	0.060936058597786
1115	0	1	10	49	938	32	18	405	297	1519	31	53	M	M	22.83633299	21.98989237	46	45.5	0.321590000552461	0.40252999829703	0	0	0.0625	0.026855469	0.024851641	327.4706094	ref	0.00213330258302583	0.107241697416974
1116	0	0	10	50	939	32	30	495	309	1550	31	19	M	F	22.83633299	23.29881657	46	57.4	0.321590000552461	0.566279999142432	0	0	0	0.084558824	0.085352364	67.62396025	ref	0.00213330258302583	0.00340175276752768
1117	0	0	10	51	940	32	3	90	282	1581	31	19	M	F	22.83633299	23.48966659	46	50.3	0.321590000552461	0.182030000064457	0	0	0	0.099431818	0.082708412	43.01162634	ref	0.00213330258302583	0.0696998962361624
1118	0	0	10	52	941	32	13	325	292	1612	31	24	M	M	22.83633299	24.61064488	46	47.1	0.321590000552461	0.184179999948188	0	0	0	0.021875	0.052291252	275.3779221	ref	0.00213330258302583	0.0735052467896679
1119	0	0	10	53	942	32	19	418	298	1643	31	73	M	M	22.83633299	20.98794298	46	50.5	0.321590000552461	0.164730000008734	0	0	0	0.21875	0.128086885	17.4642492	ref	0.00213330258302583	0.0915302121771218
1120	0	1	10	40	929	32	14	343	293	1240	31	48	M	M	22.83633299	26.2721715	46	51.9	0.321590000552461	3.84082998445596	0	0	0	0.116210938	0.094999061	626.5277328	ref	0.00213330258302583	0.115875807195572
1121	0	1	10	103	991	32	31	496	310	3193	31	33	M	M	22.83633299	23.48579692	46	45.6	0.321590000552461	1.65206000161561	0	0	0	0.043579102	0.043202966	71.50524456	ref	0.00213330258302583	0.100322878228782
1122	0	0	10	55	944	32	20	430	299	1705	31	38	M	M	22.83633299	25.33184519	46	57.4	0.321590000552461	0.851249997061644	0	0	0	0.017089844	0.016044041	191.1282292	ref	0.00213330258302583	0.00622693726937269
1123	0	0	10	56	945	32	9	243	288	1736	31	22	M	F	22.83633299	24.06290928	46	49.8	0.321590000552461	1.11881000511971	0	0	0	0.100961538	0.080074165	49.47726751	ref	0.00213330258302583	0.0634729589667897
1124	0	0	10	58	947	32	31	496	310	1798	31	25	M	F	22.83633299	31.52017475	46	50.1	0.321590000552461	1.65206000161561	0	0	0	0.043579102	0.043202966	71.50524456	ref	0.00213330258302583	0.0156826568265683
1125	0	0	10	59	948	32	22	451	301	1829	31	48	M	M	22.83633299	22.53592684	46	49.1	0.321590000552461	0.171860000021797	0	0	0	0.006103516	0.005130607	188.4807682	ref	0.00213330258302583	0.0322878228782288
1126	0	0	10	60	949	32	24	468	303	1860	31	19	M	F	22.83633299	26.02909	46	48.3	0.321590000552461	5.25930997681726	0	0	0	0.034179688	0.027247751	208.5425616	ref	0.00213330258302583	0.0665359778597786
1127	0	0	10	61	950	32	16	376	295	1891	31	47	M	F	22.83633299	23.3155615	46	55.3	0.321590000552461	0.552790000799945	0	0	0	0.027685547	0.025652089	106.0424443	ref	0.00213330258302583	0.106319188191882
1128	0	0	10	62	951	32	16	376	295	1922	31	19	M	F	22.83633299	28.43247288	46	67	0.321590000552461	0.552790000799945	0	0	0	0.027685547	0.025652089	106.0424443	ref	0.00213330258302583	0.0683809963099631
1129	0	0	10	63	952	32	15	360	294	1953	31	27	M	F	22.83633299	30.40403585	46	52.6	0.321590000552461	0.323029998657906	0	0	0	0.007291667	0.031872296	137.5390854	ref	0.00213330258302583	0.0248356780442804
1130	0	0	10	64	953	32	27	486	306	1984	31	24	M	F	22.83633299	22.79666192	46	58.9	0.321590000552461	0.372609999169798	0	0	0	0.018457031	0.015633998	215.6756824	ref	0.00213330258302583	0.0711485239852399
1131	0	0	10	65	954	32	28	490	307	2015	31	49	M	F	22.83633299	28.11280207	46	46.5	0.321590000552461	0.73950000137625	0	0	0	0.013671875	0.024016291	130.8319533	ref	0.00213330258302583	0.04903713099631
1132	0	0	10	66	955	32	5	145	284	2046	31	43	M	F	22.83633299	25.83221224	46	50	0.321590000552461	0.314460000619417	0	0	0	0.02734375	0.029672317	102.3034701	ref	0.00213330258302583	0.0518046586715867
1133	0	0	10	67	956	32	1	31	280	2077	31	44	M	F	22.83633299	27.75314343	46	49	0.321590000552461	0.197010000027762	0	0	0	0.094460227	0.086294337	139.9464183	ref	0.00213330258302583	0.11725957103321
1134	0	0	10	68	957	32	23	460	302	2108	31	34	M	M	22.83633299	22.38251041	46	55.9	0.321590000552461	2.34056998965406	0	0	0	0.010253906	0.008174325	334.4682347	ref	0.00213330258302583	0.0170664206642066
1135	0	0	10	69	958	32	18	405	297	2139	31	29	M	F	22.83633299	25.4296875	46	52.4	0.321590000552461	0.40252999829703	0	0.03125	0	0.026855469	0.024851641	327.4706094	ref	0.00213330258302583	0.0743773062730627
1136	0	0	10	70	959	32	26	481	305	2170	31	19	M	F	22.83633299	21.85644952	46	56.2	0.321590000552461	0.311689999963692	0	0	0	0.1203125	0.093807362	57.03507693	ref	0.00213330258302583	0.0789249884870849
1137	0	0	10	7	615	32	26	481	305	217	31	23	M	M	22.83633299	23.72099941	46	54	0.321590000552461	0.311689999963692	0	0	0	0.1203125	0.093807362	57.03507693	ref	0.00213330258302583	0.0789249884870849
1138	0	0	10	71	960	32	1	31	280	2201	31	35	M	M	22.83633299	21.86187482	46	53.1	0.321590000552461	0.197010000027762	0	0	0	0.094460227	0.086294337	139.9464183	ref	0.00213330258302583	0.0018450184501845
1139	0	1	10	72	961	32	24	468	303	2232	31	46	M	M	22.83633299	29.82552801	46	52	0.321590000552461	5.25930997681726	0	0	0	0.034179688	0.027247751	208.5425616	ref	0.00213330258302583	0.0230627306273063
1140	0	0	10	73	962	32	13	325	292	2263	31	26	M	M	22.83633299	22.9530524	46	46.8	0.321590000552461	0.184179999948188	0	0	0	0.021875	0.052291252	275.3779221	ref	0.00213330258302583	0.0735052467896679
1141	0	1	10	74	963	32	25	475	304	2294	31	34	M	F	22.83633299	26.39815807	46	50.6	0.321590000552461	0.608060001644304	0	0.03125	0	0.017089844	0.014530303	153.3949152	ref	0.00213330258302583	0.0771448339483395
1142	0	0	10	75	964	32	19	418	298	2325	31	69	M	F	22.83633299	20.59453032	46	57.3	0.321590000552461	0.164730000008734	0	0	0	0.21875	0.128086885	17.4642492	ref	0.00213330258302583	0.125461254612546
1143	0	0	10	76	965	32	11	286	290	2356	31	32	M	F	22.83633299	28.69556545	46	46.7	0.321590000552461	0.271620000906121	0	0	0	0.0546875	0.043596401	103.8460399	ref	0.00213330258302583	0.0129151291512915
1144	0	0	10	77	966	32	28	490	307	2387	31	33	M	M	22.83633299	25.70377449	46	48	0.321590000552461	0.73950000137625	0	0	0	0.013671875	0.024016291	130.8319533	ref	0.00213330258302583	0.000864852398523985
1145	0	0	10	78	967	32	19	418	298	2418	31	36	M	M	22.83633299	23.40753301	46	52.2	0.321590000552461	0.164730000008734	0	0	0	0.21875	0.128086885	17.4642492	ref	0.00213330258302583	0.111263261070111
1146	0	0	10	79	968	32	30	495	309	2449	31	18	M	F	22.83633299	23.60497173	46	50.3	0.321590000552461	0.566279999142432	0	0	0	0.084558824	0.085352364	67.62396025	ref	0.00213330258302583	0.0726980512177122
1147	0	0	10	80	969	32	18	405	297	2480	31	36	M	M	22.83633299	23.85951517	46	49.2	0.321590000552461	0.40252999829703	0	0	0.03125	0.026855469	0.024851641	327.4706094	ref	0.00213330258302583	0.014760147601476
1148	0	0	10	81	970	32	7	196	286	2511	31	36	M	F	22.83633299	22.2368401	46	49.1	0.321590000552461	0.0489999999951628	0	0	0	0.017089844	0.017270694	329.0136775	ref	0.00213330258302583	0.0642873616236162
1149	0	1	10	82	971	32	25	475	304	2542	31	36	M	M	22.83633299	25.68211703	46	48.4	0.321590000552461	0.608060001644304	0	0	0.03125	0.017089844	0.014530303	153.3949152	ref	0.00213330258302583	0.00922509225092251
1150	0	0	10	83	972	32	10	265	289	2573	31	31	M	F	22.83633299	25.69504876	46	53.8	0.321590000552461	0.650410000483094	0	0	0	0.045572917	0.051103982	4068.605904	ref	0.00213330258302583	0.0816925161623616
1151	0	0	10	84	973	32	26	481	305	2604	31	54	M	F	22.83633299	25.2999164	46	59.7	0.321590000552461	0.311689999963692	0	0	0	0.1203125	0.093807362	57.03507693	ref	0.00213330258302583	0.122794626383764
1152	0	0	10	86	975	32	28	490	307	2666	31	65	M	M	22.83633299	21.36859137	46	54.4	0.321590000552461	0.73950000137625	0	0	0	0.013671875	0.024016291	130.8319533	ref	0.00213330258302583	0.0104935424354244
1153	0	0	10	87	976	32	15	360	294	2697	31	48	M	F	22.83633299	32.20024674	46	60.9	0.321590000552461	0.323029998657906	0	0	0	0.007291667	0.031872296	137.5390854	ref	0.00213330258302583	0.0219960793357934
1154	1	0	10	88	977	32	18	405	297	2728	31	52	M	F	22.83633299	22.57777778	46	45.3	0.321590000552461	0.40252999829703	0	0.0625	0	0.026855469	0.024851641	327.4706094	ref	0.00213330258302583	0.0341328413284133
1155	0	0	10	89	978	32	13	325	292	2759	31	20	M	M	22.83633299	22.16573193	46	44.3	0.321590000552461	0.184179999948188	0	0	0	0.021875	0.052291252	275.3779221	ref	0.00213330258302583	0.0183348708487085
1156	0	0	10	90	979	32	12	306	291	2790	31	29	M	F	22.83633299	25.5426795	46	48.3	0.321590000552461	0.566839998330792	0	0	0	0.034179688	0.027247751	579.5248053	ref	0.00213330258302583	0.0206988007380074
1157	0	0	10	91	980	32	6	171	285	2821	31	40	M	M	22.83633299	23.44558645	46	47.7	0.321590000552461	0.246479999931847	0	0	0	0.009765625	0.010939853	138.2353066	ref	0.00213330258302583	0.0018450184501845
1158	0	0	10	92	981	32	29	493	308	2852	31	26	M	M	22.83633299	22.0585864	46	50.9	0.321590000552461	0.144200000023225	0	0.03125	0	0.058105469	0.048228325	269.0018587	ref	0.00213330258302583	0.0709683464206642
1159	0	0	10	93	982	32	30	495	309	2883	31	31	M	M	22.83633299	22.61451166	46	47.3	0.321590000552461	0.566279999142432	0	0	0	0.084558824	0.085352364	67.62396025	ref	0.00213330258302583	0.0736205604428044
1162	0	0	10	97	985	32	29	493	308	3007	31	22	M	F	22.83633299	22.18072745	46	46.4	0.321590000552461	0.144200000023225	0	0	0.03125	0.058105469	0.048228325	269.0018587	ref	0.00213330258302583	0.0436318035055351
1163	0	0	10	98	986	32	3	90	282	3038	31	45	M	F	22.83633299	26.75921734	46	54.9	0.321590000552461	0.182030000064457	0	0	0	0.099431818	0.082708412	43.01162634	ref	0.00213330258302583	0.120488353321033
1164	0	0	10	99	987	32	30	495	309	3069	31	64	M	M	22.83633299	21.1079069	46	55.1	0.321590000552461	0.566279999142432	0	0	0	0.084558824	0.085352364	67.62396025	ref	0.00213330258302583	0.018219557195572
1165	0	0	10	19	908	32	24	468	303	589	31	41	M	F	22.83633299	22.12788277	46	48.6	0.321590000552461	5.25930997681726	0	0	0	0.034179688	0.027247751	208.5425616	ref	0.00213330258302583	0.106319188191882
1166	0	0	10	102	990	32	18	405	297	3162	31	20	M	F	22.83633299	23.46388316	46	44.9	0.321590000552461	0.40252999829703	0	0.03125	0	0.026855469	0.024851641	327.4706094	ref	0.00213330258302583	0.0734547970479705
1167	0	0	10	104	992	32	18	405	297	3224	31	25	M	M	22.83633299	21.67940081	46	48.4	0.321590000552461	0.40252999829703	0	0.03125	0	0.026855469	0.024851641	327.4706094	ref	0.00213330258302583	0.0725322878228782
1168	0	0	10	105	993	32	22	451	301	3255	31	24	M	M	22.83633299	24.60215404	46	49	0.321590000552461	0.171860000021797	0	0	0	0.006103516	0.005130607	188.4807682	ref	0.00213330258302583	0.0408642758302583
1170	0	0	10	107	994	32	6	171	285	3317	31	20	M	M	22.83633299	22.15189873	46	54.5	0.321590000552461	0.246479999931847	0	0	0	0.009765625	0.010939853	138.2353066	ref	0.00213330258302583	0.0201078182656827
1171	0	0	10	108	995	32	2	61	281	3348	31	24	M	F	22.83633299	21.9478738	46	53.9	0.321590000552461	0.171219999948218	0	0	0	0.0546875	0.048568301	3713.441127	ref	0.00213330258302583	0.0826150253874539
1172	0	0	10	54	943	32	15	360	294	1674	31	24	M	M	22.83633299	21.96727804	46	53.1	0.321590000552461	0.323029998657906	0	0	0	0.007291667	0.031872296	137.5390854	ref	0.00213330258302583	0
1173	0	0	10	26	915	32	15	360	294	806	31	24	M	M	22.83633299	24.31528125	46	51.4	0.321590000552461	0.323029998657906	0	0	0	0.007291667	0.031872296	137.5390854	ref	0.00213330258302583	0.0229906595940959
1174	0	0	10	57	946	32	21	441	300	1767	31	23	M	M	22.83633299	15.88643347	46	57.9	0.321590000552461	0.0798600000300939	0	0	0	0.017089844	0.017270694	120.2414238	ref	0.00213330258302583	0
1175	0	0	10	95	984	32	22	451	301	2945	31	18	M	F	22.83633299	22.04278285	46	45.7	0.321590000552461	0.171860000021797	0	0	0	0.006103516	0.005130607	188.4807682	ref	0.00213330258302583	0.0408642758302583
1176	0	0	10	101	989	32	22	451	301	3131	31	25	M	M	22.83633299	19.82173467	46	52.1	0.321590000552461	0.171860000021797	0	0	0	0.006103516	0.005130607	188.4807682	ref	0.00213330258302583	0.00299815498154982
1177	0	0	10	31	920	32	31	496	310	961	31	73	M	F	22.83633299	21.41203704	46	56.2	0.321590000552461	1.65206000161561	0	0	0	0.043579102	0.043202966	71.50524456	ref	0.00213330258302583	0.116005535055351
1178	0	0	11	1	10	15	1	14	311	14	22	35	F	M	26.68320929	25.39642228	56.7	47.8	0.323029998657906	0.197010000027762	0	0.125	0	0.034469697	0.05043922	63.56099433	ref	0.0220681503690037	0.0133043127306273
1179	0	0	11	2	112	15	2	44	312	45	22	26	F	M	26.68320929	24.05924093	56.7	45.6	0.323029998657906	0.171219999948218	0	0	0	0.004166667	0.018263828	3809.114595	ref	0.0220681503690037	0.0201150253690037
1180	0	0	11	100	1079	15	1	14	311	3083	22	24	F	M	26.68320929	26.92256151	56.7	52.1	0.323029998657906	0.197010000027762	0	0	0	0.034469697	0.05043922	63.56099433	ref	0.0220681503690037	0.0595522947601476
1181	0	0	11	3	216	15	5	128	315	76	22	48	F	M	26.68320929	23.66780045	56.7	51.1	0.323029998657906	0.314460000619417	0	0	0	0.002083333	0.010109951	110.6390528	ref	0.0220681503690037	0.0138376383763838
1183	0	0	11	4	318	15	3	73	313	107	22	45	F	M	26.68320929	21.67505798	56.7	62.5	0.323029998657906	0.182030000064457	0	0	0	0.007575758	0.032216664	99.18165153	ref	0.0220681503690037	0.0133763837638376
1184	0	0	11	5	417	15	4	101	314	138	22	33	F	M	26.68320929	23.57000197	56.7	48.8	0.323029998657906	0.0737899999956931	0	0	0	0.001302083	0.005862307	1453.861754	ref	0.0220681503690037	0.00507380073800738
1185	0	0	11	6	518	15	6	154	316	169	22	67	F	F	26.68320929	24.27041046	56.7	51.3	0.323029998657906	0.246479999931847	0	0	0	0.000744048	0.003677785	36.05551275	ref	0.0220681503690037	0.0416858856088561
1186	0	0	11	8	713	15	13	308	323	231	22	43	F	F	26.68320929	18.24242151	56.7	45.9	0.323029998657906	0.184179999948188	0	0	0	0.001666667	0.01438524	138.5207566	ref	0.0220681503690037	0.0274446494464945
1187	0	0	11	9	808	15	22	350	331	263	22	20	F	M	26.68320929	22.33278955	56.7	47.8	0.323029998657906	0.171860000021797	0	0	0	0.00046503	0.001986001	134.8925498	ref	0.0220681503690037	0.0399417666051661
1188	0	0	11	10	900	15	32	360	341	294	22	31	F	M	26.68320929	22.83633299	56.7	46	0.323029998657906	0.321590000552461	0	0	0	0.007291667	0.031872296	137.5390854	ref	0.0220681503690037	0.00213330258302583
1189	0	0	11	12	996	15	17	345	326	356	22	41	F	F	26.68320929	26.3844817	56.7	56.7	0.323029998657906	0.332809999147796	0	0	0	0.002604167	0.01088239	302.4764454	ref	0.0220681503690037	0.0171817343173432
1190	1	0	11	13	997	15	30	358	339	387	22	22	F	M	26.68320929	22.25322593	56.7	51	0.323029998657906	0.566279999142432	0	0	0	0.005637255	0.026285096	94.59386872	ref	0.0220681503690037	0.0736205604428044
1191	0	0	11	14	998	15	7	179	317	417	22	23	F	M	26.68320929	25.0457922	56.7	66.5	0.323029998657906	0.0489999999951628	0	0	0	0.001302083	0.006088462	403.7288694	ref	0.0220681503690037	0.003690036900369
1192	0	0	11	16	1000	15	30	358	339	474	22	24	F	F	26.68320929	25.41245349	56.7	50.9	0.323029998657906	0.566279999142432	0	0	0	0.005637255	0.026285096	94.59386872	ref	0.0220681503690037	0.00553505535055351
1193	0	0	11	15	999	15	30	358	339	449	22	25	F	F	26.68320929	23.59558321	56.7	48	0.323029998657906	0.566279999142432	0	0	0	0.005637255	0.026285096	94.59386872	ref	0.0220681503690037	0.0736205604428044
1194	0	0	11	17	1001	15	30	358	339	511	22	25	F	F	26.68320929	22.43714647	56.7	56.5	0.323029998657906	0.566279999142432	0	0	0	0.005637255	0.026285096	94.59386872	ref	0.0220681503690037	0.0726980512177122
1195	0	0	11	18	1002	15	8	203	318	541	22	37	F	M	26.68320929	22.08349443	56.7	52.2	0.323029998657906	0.846060004175065	0	0	0	0.004166667	0.01723716	88.10221337	ref	0.0220681503690037	0.0276176199261993
1196	0	0	11	20	1004	15	23	351	332	604	22	31	F	F	26.68320929	26.6204225	56.7	54.9	0.323029998657906	2.34056998965406	0	0.015625	0	0.00078125	0.003264717	287.3360402	ref	0.0220681503690037	0.0380679197416974
1197	0	0	11	21	1005	15	3	73	313	634	22	25	F	M	26.68320929	22.35751702	56.7	51.8	0.323029998657906	0.182030000064457	0	0	0	0.007575758	0.032216664	99.18165153	ref	0.0220681503690037	0.0672783095202952
1198	0	0	11	22	1006	15	21	349	330	666	22	21	F	F	26.68320929	21.47253459	56.7	55.1	0.323029998657906	0.0798600000300939	0	0	0	0.001302083	0.006088462	227.0352396	ref	0.0220681503690037	0.0683809963099631
1199	0	0	11	23	1007	15	9	226	319	696	22	39	F	M	26.68320929	21.9375338	56.7	49	0.323029998657906	1.11881000511971	0	0	0	0.007692308	0.032059789	96.15092303	ref	0.0220681503690037	0.0285401291512915
1200	0	0	11	24	1008	15	16	344	325	728	22	26	F	F	26.68320929	23.680859	56.7	52.3	0.323029998657906	0.552790000799945	0	0	0	0.002109375	0.009424136	189.5521037	ref	0.0220681503690037	0.0702260147601476
1201	0	0	11	25	1009	15	30	358	339	759	22	52	F	F	26.68320929	30.236996	56.7	59.4	0.323029998657906	0.566279999142432	0	0	0	0.005637255	0.026285096	94.59386872	ref	0.0220681503690037	0.125100899446494
1202	0	0	11	27	1010	15	20	348	329	821	22	24	F	F	26.68320929	23.40192275	56.7	52.8	0.323029998657906	0.851249997061644	0	0	0	0.001302083	0.005862307	315.0634857	ref	0.0220681503690037	0.0693035055350553
1203	0	0	11	28	1011	15	10	248	320	851	22	40	F	M	26.68320929	24.1098876	56.7	48.6	0.323029998657906	0.650410000483094	0	0	0	0.003472222	0.017176768	4164.965426	ref	0.0220681503690037	0.00645756457564576
1204	1	0	11	29	1012	15	6	154	316	882	22	35	F	F	26.68320929	23.99705944	56.7	49	0.323029998657906	0.246479999931847	0	0	0	0.000744048	0.003677785	36.05551275	ref	0.0220681503690037	0.0346805811808118
1205	0	0	11	30	1013	15	14	326	324	913	22	20	F	F	26.68320929	24.13333333	56.7	50.7	0.323029998657906	3.84082998445596	0	0	0	0.008854167	0.037420731	541.5016159	ref	0.0220681503690037	0.035588676199262
1206	0	0	11	32	1015	15	11	269	321	975	22	35	F	M	26.68320929	22.6071525	56.7	45.1	0.323029998657906	0.271620000906121	0	0	0	0.004166667	0.017411825	34.13209633	ref	0.0220681503690037	0.0853825530627306
1207	0	0	11	33	1016	15	5	128	315	1006	22	75	F	F	26.68320929	22.35896149	56.7	54.9	0.323029998657906	0.314460000619417	0	0	0	0.002083333	0.010109951	110.6390528	ref	0.0220681503690037	0.0750115313653136
1208	0	0	11	34	1017	15	8	203	318	1037	22	33	F	F	26.68320929	20.01429309	56.7	47.7	0.323029998657906	0.846060004175065	0	0	0	0.004166667	0.01723716	88.10221337	ref	0.0220681503690037	0.0874581988191882
1209	0	0	11	35	1018	15	12	289	322	1068	22	48	F	M	26.68320929	20.11611691	56.7	52	0.323029998657906	0.566839998330792	0	0	0	0.002604167	0.01088239	643.6551872	ref	0.0220681503690037	0.102167896678967
1210	0	0	11	36	1019	15	13	308	323	1099	22	43	F	M	26.68320929	23.39761249	56.7	49.7	0.323029998657906	0.184179999948188	0	0	0	0.001666667	0.01438524	138.5207566	ref	0.0220681503690037	0.0239852398523985
1211	0	0	11	37	1020	15	26	354	335	1131	22	20	F	M	26.68320929	22.86301966	56.7	49.4	0.323029998657906	0.311689999963692	0	0	0	0.009166667	0.038021894	161.9876539	ref	0.0220681503690037	0.0789249884870849
1212	0	0	11	38	1021	15	4	101	314	1161	22	28	F	F	26.68320929	24.47776518	56.7	54.5	0.323029998657906	0.0737899999956931	0	0	0	0.001302083	0.005862307	1453.861754	ref	0.0220681503690037	0.0702260147601476
1213	0	0	11	39	1022	15	9	226	319	1192	22	39	F	F	26.68320929	28.1675972	56.7	49.8	0.323029998657906	1.11881000511971	0	0	0	0.007692308	0.032059789	96.15092303	ref	0.0220681503690037	0.119565844095941
1214	0	0	11	41	1024	15	22	350	331	1255	22	26	F	M	26.68320929	25.42947459	56.7	50.2	0.323029998657906	0.171860000021797	0	0	0	0.00046503	0.001986001	134.8925498	ref	0.0220681503690037	0.0399417666051661
1216	0	0	11	44	1026	15	3	73	313	1347	22	21	F	F	26.68320929	22.6665875	56.7	53	0.323029998657906	0.182030000064457	0	0	0	0.007575758	0.032216664	99.18165153	ref	0.0220681503690037	0.0696998962361624
1217	0	0	11	45	1027	15	16	344	325	1379	22	59	F	M	26.68320929	22.69527123	56.7	65.3	0.323029998657906	0.552790000799945	0	0	0	0.002109375	0.009424136	189.5521037	ref	0.0220681503690037	0.0249077490774908
1218	0	0	11	43	1025	15	22	350	331	1317	22	44	F	F	26.68320929	22.71968369	56.7	49.7	0.323029998657906	0.171860000021797	0	0	0	0.00046503	0.001986001	134.8925498	ref	0.0220681503690037	0.0439056734317343
1219	0	0	11	46	1028	15	17	345	326	1410	22	54	F	M	26.68320929	22.55794194	56.7	50.6	0.323029998657906	0.332809999147796	0	0	0	0.002604167	0.01088239	302.4764454	ref	0.0220681503690037	0.104012915129151
1220	0	0	11	47	1029	15	30	358	339	1441	22	26	F	M	26.68320929	25.01560874	56.7	49.7	0.323029998657906	0.566279999142432	0	0	0	0.005637255	0.026285096	94.59386872	ref	0.0220681503690037	0.0754655788929889
1221	0	0	11	48	1030	15	1	14	311	1471	22	22	F	F	26.68320929	25.24333836	56.7	52.1	0.323029998657906	0.197010000027762	0	0	0	0.034469697	0.05043922	63.56099433	ref	0.0220681503690037	0.060936058597786
1222	0	0	11	49	1031	15	18	346	327	1503	22	53	F	M	26.68320929	21.98989237	56.7	45.5	0.323029998657906	0.40252999829703	0	0	0	0.002046131	0.009132557	241.8139781	ref	0.0220681503690037	0.107241697416974
1223	0	0	11	50	1032	15	30	358	339	1534	22	19	F	F	26.68320929	23.29881657	56.7	57.4	0.323029998657906	0.566279999142432	0	0	0	0.005637255	0.026285096	94.59386872	ref	0.0220681503690037	0.00340175276752768
1224	0	0	11	51	1033	15	3	73	313	1564	22	19	F	F	26.68320929	23.48966659	56.7	50.3	0.323029998657906	0.182030000064457	0	0	0.0078125	0.007575758	0.032216664	99.18165153	ref	0.0220681503690037	0.0696998962361624
1225	0	0	11	52	1034	15	13	308	323	1595	22	24	F	M	26.68320929	24.61064488	56.7	47.1	0.323029998657906	0.184179999948188	0	0	0	0.001666667	0.01438524	138.5207566	ref	0.0220681503690037	0.0735052467896679
1226	0	0	11	53	1035	15	19	347	328	1627	22	73	F	M	26.68320929	20.98794298	56.7	50.5	0.323029998657906	0.164730000008734	0	0	0	0.022222222	0.089541481	120.0749766	ref	0.0220681503690037	0.0915302121771218
1227	0	0	11	40	1023	15	14	326	324	1223	22	48	F	M	26.68320929	26.2721715	56.7	51.9	0.323029998657906	3.84082998445596	0	0	0	0.008854167	0.037420731	541.5016159	ref	0.0220681503690037	0.115875807195572
1228	0	0	11	103	1082	15	31	359	340	3177	22	33	F	M	26.68320929	23.48579692	56.7	45.6	0.323029998657906	1.65206000161561	0	0	0	0.003320313	0.015348876	120.2164714	ref	0.0220681503690037	0.100322878228782
1229	0	0	11	55	1036	15	20	348	329	1689	22	38	F	M	26.68320929	25.33184519	56.7	57.4	0.323029998657906	0.851249997061644	0	0	0	0.001302083	0.005862307	315.0634857	ref	0.0220681503690037	0.00622693726937269
1230	0	0	11	56	1037	15	9	226	319	1719	22	22	F	F	26.68320929	24.06290928	56.7	49.8	0.323029998657906	1.11881000511971	0	0	0	0.007692308	0.032059789	96.15092303	ref	0.0220681503690037	0.0634729589667897
1231	0	0	11	58	1039	15	31	359	340	1782	22	25	F	F	26.68320929	31.52017475	56.7	50.1	0.323029998657906	1.65206000161561	0	0	0	0.003320313	0.015348876	120.2164714	ref	0.0220681503690037	0.0156826568265683
1232	0	0	11	59	1040	15	22	350	331	1813	22	48	F	M	26.68320929	22.53592684	56.7	49.1	0.323029998657906	0.171860000021797	0	0	0	0.00046503	0.001986001	134.8925498	ref	0.0220681503690037	0.0322878228782288
1233	0	0	11	60	1041	15	24	352	333	1844	22	19	F	F	26.68320929	26.02909	56.7	48.3	0.323029998657906	5.25930997681726	0	0	0	0.002604167	0.01088239	322.0947066	ref	0.0220681503690037	0.0665359778597786
1234	0	0	11	61	1042	15	16	344	325	1875	22	47	F	F	26.68320929	23.3155615	56.7	55.3	0.323029998657906	0.552790000799945	0	0	0	0.002109375	0.009424136	189.5521037	ref	0.0220681503690037	0.106319188191882
1235	0	0	11	62	1043	15	16	344	325	1906	22	19	F	F	26.68320929	28.43247288	56.7	67	0.323029998657906	0.552790000799945	0	0	0	0.002109375	0.009424136	189.5521037	ref	0.0220681503690037	0.0683809963099631
1237	0	0	11	64	1044	15	27	355	336	1968	22	24	F	F	26.68320929	22.79666192	56.7	58.9	0.323029998657906	0.372609999169798	0	0	0	0.00140625	0.00603755	122.8861261	ref	0.0220681503690037	0.0711485239852399
1238	0	0	11	65	1045	15	28	356	337	1999	22	49	F	F	26.68320929	28.11280207	56.7	46.5	0.323029998657906	0.73950000137625	0	0	0.03125	0.001041667	0.006987712	128.3900308	ref	0.0220681503690037	0.04903713099631
1239	0	0	11	66	1046	15	5	128	315	2029	22	43	F	F	26.68320929	25.83221224	56.7	50	0.323029998657906	0.314460000619417	0	0	0	0.002083333	0.010109951	110.6390528	ref	0.0220681503690037	0.0518046586715867
1240	0	0	11	67	1047	15	1	14	311	2060	22	44	F	F	26.68320929	27.75314343	56.7	49	0.323029998657906	0.197010000027762	0	0	0.125	0.034469697	0.05043922	63.56099433	ref	0.0220681503690037	0.11725957103321
1241	0	0	11	68	1048	15	23	351	332	2092	22	34	F	M	26.68320929	22.38251041	56.7	55.9	0.323029998657906	2.34056998965406	0	0	0.015625	0.00078125	0.003264717	287.3360402	ref	0.0220681503690037	0.0170664206642066
1242	0	0	11	69	1049	15	18	346	327	2123	22	29	F	F	26.68320929	25.4296875	56.7	52.4	0.323029998657906	0.40252999829703	0	0	0	0.002046131	0.009132557	241.8139781	ref	0.0220681503690037	0.0743773062730627
1243	0	0	11	70	1050	15	26	354	335	2154	22	19	F	F	26.68320929	21.85644952	56.7	56.2	0.323029998657906	0.311689999963692	0	0	0	0.009166667	0.038021894	161.9876539	ref	0.0220681503690037	0.0789249884870849
1244	0	0	11	7	616	15	26	354	335	201	22	23	F	M	26.68320929	23.72099941	56.7	54	0.323029998657906	0.311689999963692	0	0	0	0.009166667	0.038021894	161.9876539	ref	0.0220681503690037	0.0789249884870849
1245	0	0	11	71	1051	15	1	14	311	2184	22	35	F	M	26.68320929	21.86187482	56.7	53.1	0.323029998657906	0.197010000027762	0	0	0	0.034469697	0.05043922	63.56099433	ref	0.0220681503690037	0.0018450184501845
1246	0	0	11	72	1052	15	24	352	333	2216	22	46	F	M	26.68320929	29.82552801	56.7	52	0.323029998657906	5.25930997681726	0	0	0	0.002604167	0.01088239	322.0947066	ref	0.0220681503690037	0.0230627306273063
1247	0	0	11	73	1053	15	13	308	323	2246	22	26	F	M	26.68320929	22.9530524	56.7	46.8	0.323029998657906	0.184179999948188	0	0	0	0.001666667	0.01438524	138.5207566	ref	0.0220681503690037	0.0735052467896679
1248	0	0	11	74	1054	15	25	353	334	2278	22	34	F	F	26.68320929	26.39815807	56.7	50.6	0.323029998657906	0.608060001644304	0	0	0	0.001302083	0.005594647	60.44005295	ref	0.0220681503690037	0.0771448339483395
1249	0	0	11	75	1055	15	19	347	328	2309	22	69	F	F	26.68320929	20.59453032	56.7	57.3	0.323029998657906	0.164730000008734	0	0	0	0.022222222	0.089541481	120.0749766	ref	0.0220681503690037	0.125461254612546
1250	0	0	11	76	1056	15	11	269	321	2339	22	32	F	F	26.68320929	28.69556545	56.7	46.7	0.323029998657906	0.271620000906121	0	0	0	0.004166667	0.017411825	34.13209633	ref	0.0220681503690037	0.0129151291512915
1251	1	0	11	77	1057	15	28	356	337	2371	22	33	F	M	26.68320929	25.70377449	56.7	48	0.323029998657906	0.73950000137625	0	0	0	0.001041667	0.006987712	128.3900308	ref	0.0220681503690037	0.000864852398523985
1252	0	0	11	78	1058	15	19	347	328	2402	22	36	F	M	26.68320929	23.40753301	56.7	52.2	0.323029998657906	0.164730000008734	0	0	0	0.022222222	0.089541481	120.0749766	ref	0.0220681503690037	0.111263261070111
1253	0	0	11	79	1059	15	30	358	339	2433	22	18	F	F	26.68320929	23.60497173	56.7	50.3	0.323029998657906	0.566279999142432	0	0	0	0.005637255	0.026285096	94.59386872	ref	0.0220681503690037	0.0726980512177122
1254	0	0	11	80	1060	15	18	346	327	2464	22	36	F	M	26.68320929	23.85951517	56.7	49.2	0.323029998657906	0.40252999829703	0	0	0	0.002046131	0.009132557	241.8139781	ref	0.0220681503690037	0.014760147601476
1255	0	0	11	81	1061	15	7	179	317	2494	22	36	F	F	26.68320929	22.2368401	56.7	49.1	0.323029998657906	0.0489999999951628	0	0	0	0.001302083	0.006088462	403.7288694	ref	0.0220681503690037	0.0642873616236162
1256	0	0	11	82	1062	15	25	353	334	2526	22	36	F	M	26.68320929	25.68211703	56.7	48.4	0.323029998657906	0.608060001644304	0	0	0	0.001302083	0.005594647	60.44005295	ref	0.0220681503690037	0.00922509225092251
1257	0	0	11	83	1063	15	10	248	320	2556	22	31	F	F	26.68320929	25.69504876	56.7	53.8	0.323029998657906	0.650410000483094	0	0	0	0.003472222	0.017176768	4164.965426	ref	0.0220681503690037	0.0816925161623616
1258	0	0	11	84	1064	15	26	354	335	2588	22	54	F	F	26.68320929	25.2999164	56.7	59.7	0.323029998657906	0.311689999963692	0	0	0	0.009166667	0.038021894	161.9876539	ref	0.0220681503690037	0.122794626383764
1259	0	0	11	86	1066	15	28	356	337	2650	22	65	F	M	26.68320929	21.36859137	56.7	54.4	0.323029998657906	0.73950000137625	0	0.03125	0	0.001041667	0.006987712	128.3900308	ref	0.0220681503690037	0.0104935424354244
1261	1	0	11	88	1067	15	18	346	327	2712	22	52	F	F	26.68320929	22.57777778	56.7	45.3	0.323029998657906	0.40252999829703	0	0	0	0.002046131	0.009132557	241.8139781	ref	0.0220681503690037	0.0341328413284133
1262	0	0	11	89	1068	15	13	308	323	2742	22	20	F	M	26.68320929	22.16573193	56.7	44.3	0.323029998657906	0.184179999948188	0	0	0	0.001666667	0.01438524	138.5207566	ref	0.0220681503690037	0.0183348708487085
1263	0	0	11	90	1069	15	12	289	322	2773	22	29	F	F	26.68320929	25.5426795	56.7	48.3	0.323029998657906	0.566839998330792	0	0	0	0.002604167	0.01088239	643.6551872	ref	0.0220681503690037	0.0206988007380074
1264	0	0	11	91	1070	15	6	154	316	2804	22	40	F	M	26.68320929	23.44558645	56.7	47.7	0.323029998657906	0.246479999931847	0	0	0	0.000744048	0.003677785	36.05551275	ref	0.0220681503690037	0.0018450184501845
1265	0	0	11	92	1071	15	29	357	338	2836	22	26	F	M	26.68320929	22.0585864	56.7	50.9	0.323029998657906	0.144200000023225	0	0	0	0.004427083	0.018831386	163.4778272	ref	0.0220681503690037	0.0709683464206642
1266	0	0	11	93	1072	15	30	358	339	2867	22	31	F	M	26.68320929	22.61451166	56.7	47.3	0.323029998657906	0.566279999142432	0	0	0	0.005637255	0.026285096	94.59386872	ref	0.0220681503690037	0.0736205604428044
1268	0	0	11	96	1075	15	32	360	341	2960	22	33	F	F	26.68320929	22.6849514	56.7	50.5	0.323029998657906	0.321590000552461	0	0	0	0.007291667	0.031872296	137.5390854	ref	0.0220681503690037	0.0177583025830258
1269	0	0	11	97	1076	15	29	357	338	2991	22	22	F	F	26.68320929	22.18072745	56.7	46.4	0.323029998657906	0.144200000023225	0	0	0	0.004427083	0.018831386	163.4778272	ref	0.0220681503690037	0.0436318035055351
1270	0	0	11	98	1077	15	3	73	313	3021	22	45	F	F	26.68320929	26.75921734	56.7	54.9	0.323029998657906	0.182030000064457	0	0	0	0.007575758	0.032216664	99.18165153	ref	0.0220681503690037	0.120488353321033
1271	0	0	11	99	1078	15	30	358	339	3053	22	64	F	M	26.68320929	21.1079069	56.7	55.1	0.323029998657906	0.566279999142432	0	0	0	0.005637255	0.026285096	94.59386872	ref	0.0220681503690037	0.018219557195572
1272	0	0	11	19	1003	15	24	352	333	573	22	41	F	F	26.68320929	22.12788277	56.7	48.6	0.323029998657906	5.25930997681726	0	0	0	0.002604167	0.01088239	322.0947066	ref	0.0220681503690037	0.106319188191882
1273	0	0	11	102	1081	15	18	346	327	3146	22	20	F	F	26.68320929	23.46388316	56.7	44.9	0.323029998657906	0.40252999829703	0	0	0	0.002046131	0.009132557	241.8139781	ref	0.0220681503690037	0.0734547970479705
1274	0	0	11	104	1083	15	18	346	327	3208	22	25	F	M	26.68320929	21.67940081	56.7	48.4	0.323029998657906	0.40252999829703	0	0	0	0.002046131	0.009132557	241.8139781	ref	0.0220681503690037	0.0725322878228782
1275	0	0	11	105	1084	15	22	350	331	3239	22	24	F	M	26.68320929	24.60215404	56.7	49	0.323029998657906	0.171860000021797	0	0	0	0.00046503	0.001986001	134.8925498	ref	0.0220681503690037	0.0408642758302583
1276	0	0	11	106	1085	15	32	360	341	3270	22	33	F	M	26.68320929	22.93333333	56.7	50.5	0.323029998657906	0.321590000552461	0	0	0	0.007291667	0.031872296	137.5390854	ref	0.0220681503690037	0.117720825645756
1277	0	0	11	107	1086	15	6	154	316	3300	22	20	F	M	26.68320929	22.15189873	56.7	54.5	0.323029998657906	0.246479999931847	0	0	0	0.000744048	0.003677785	36.05551275	ref	0.0220681503690037	0.0201078182656827
1278	0	0	11	108	1087	15	2	44	312	3331	22	24	F	F	26.68320929	21.9478738	56.7	53.9	0.323029998657906	0.171219999948218	0	0	0	0.004166667	0.018263828	3809.114595	ref	0.0220681503690037	0.0826150253874539
1281	0	0	11	57	1038	15	21	349	330	1751	22	23	F	M	26.68320929	15.88643347	56.7	57.9	0.323029998657906	0.0798600000300939	0	0	0	0.001302083	0.006088462	227.0352396	ref	0.0220681503690037	0
1282	0	0	11	95	1074	15	22	350	331	2929	22	18	F	F	26.68320929	22.04278285	56.7	45.7	0.323029998657906	0.171860000021797	0	0	0	0.00046503	0.001986001	134.8925498	ref	0.0220681503690037	0.0408642758302583
1283	0	0	11	101	1080	15	22	350	331	3115	22	25	F	M	26.68320929	19.82173467	56.7	52.1	0.323029998657906	0.171860000021797	0	0	0	0.00046503	0.001986001	134.8925498	ref	0.0220681503690037	0.00299815498154982
1284	0	0	11	31	1014	15	31	359	340	945	22	73	F	F	26.68320929	21.41203704	56.7	56.2	0.323029998657906	1.65206000161561	0	0	0	0.003320313	0.015348876	120.2164714	ref	0.0220681503690037	0.116005535055351
1285	0	0	12	1	11	17	1	16	342	16	41	35	F	M	26.3844817	25.39642228	56.7	47.8	0.332809999147796	0.197010000027762	0	0	0	0.033735795	0.027876409	249.6477518	ref	0.0171817343173432	0.0133043127306273
1286	0	0	12	2	113	17	2	46	343	47	41	26	F	M	26.3844817	24.05924093	56.7	45.6	0.332809999147796	0.171219999948218	0	0	0.015625	0.01953125	0.015643415	3507.22711	ref	0.0171817343173432	0.0201150253690037
1287	0	0	12	100	1174	17	1	16	342	3085	41	24	F	M	26.3844817	26.92256151	56.7	52.1	0.332809999147796	0.197010000027762	0	0	0.078125	0.033735795	0.027876409	249.6477518	ref	0.0171817343173432	0.0595522947601476
1288	0	1	12	3	217	17	5	130	346	78	41	48	F	M	26.3844817	23.66780045	56.7	51.1	0.332809999147796	0.314460000619417	0	0	0	0.03125	0.031225576	332.3627536	ref	0.0171817343173432	0.0138376383763838
1290	0	1	12	4	319	17	3	75	344	109	41	45	F	M	26.3844817	21.67505798	56.7	62.5	0.332809999147796	0.182030000064457	0	0	0	0.035511364	0.026376211	233.9508495	ref	0.0171817343173432	0.0133763837638376
1291	1	0	12	5	418	17	4	103	345	140	41	33	F	M	26.3844817	23.57000197	56.7	48.8	0.332809999147796	0.0737899999956931	0	0.0625	0	0.0625	0.053300179	1152.479935	ref	0.0171817343173432	0.00507380073800738
1292	1	1	12	6	519	17	6	156	347	171	41	67	F	F	26.3844817	24.27041046	56.7	51.3	0.332809999147796	0.246479999931847	1	0	0.0625	0.011160714	0.011546473	273.7151804	ref	0.0171817343173432	0.0416858856088561
1293	0	0	12	8	714	17	13	310	354	233	41	43	F	F	26.3844817	18.24242151	56.7	45.9	0.332809999147796	0.184179999948188	0	0	0	0.0078125	0.017761267	417.5547868	ref	0.0171817343173432	0.0274446494464945
1294	0	0	12	9	809	17	22	381	362	265	41	20	F	M	26.3844817	22.33278955	56.7	47.8	0.332809999147796	0.171860000021797	0	0	0.015625	0.006975446	0.005243279	214.9790687	ref	0.0171817343173432	0.0399417666051661
1295	1	0	12	10	901	17	32	391	372	296	41	31	F	M	26.3844817	22.83633299	56.7	46	0.332809999147796	0.321590000552461	0	0	0	0.034179688	0.027247751	235.3571754	ref	0.0171817343173432	0.00213330258302583
1296	0	0	12	11	996	17	15	345	356	326	41	22	F	F	26.3844817	26.68320929	56.7	56.7	0.332809999147796	0.323029998657906	0	0	0	0.002604167	0.01088239	302.4764454	ref	0.0171817343173432	0.0220681503690037
1297	0	0	12	13	1088	17	30	389	370	389	41	22	F	M	26.3844817	22.25322593	56.7	51	0.332809999147796	0.566279999142432	0	0	0.078125	0.026424632	0.024385323	217.7888886	ref	0.0171817343173432	0.0736205604428044
1298	1	1	12	14	1089	17	7	181	348	419	41	23	F	M	26.3844817	25.0457922	56.7	66.5	0.332809999147796	0.0489999999951628	0	0	0.5	0.25	0.179284291	101.2570985	ref	0.0171817343173432	0.003690036900369
1299	0	0	12	16	1091	17	30	389	370	476	41	24	F	F	26.3844817	25.41245349	56.7	50.9	0.332809999147796	0.566279999142432	0	0	0	0.026424632	0.024385323	217.7888886	ref	0.0171817343173432	0.00553505535055351
1300	0	0	12	15	1090	17	30	389	370	451	41	25	F	F	26.3844817	23.59558321	56.7	48	0.332809999147796	0.566279999142432	0	0	0.078125	0.026424632	0.024385323	217.7888886	ref	0.0171817343173432	0.0736205604428044
1301	0	0	12	17	1092	17	30	389	370	513	41	25	F	F	26.3844817	22.43714647	56.7	56.5	0.332809999147796	0.566279999142432	0	0	0.078125	0.026424632	0.024385323	217.7888886	ref	0.0171817343173432	0.0726980512177122
1302	0	0	12	18	1093	17	8	205	349	543	41	37	F	M	26.3844817	22.08349443	56.7	52.2	0.332809999147796	0.846060004175065	0	0	0	0.01953125	0.013417132	216.0046296	ref	0.0171817343173432	0.0276176199261993
1303	0	0	12	20	1095	17	23	382	363	606	41	31	F	F	26.3844817	26.6204225	56.7	54.9	0.332809999147796	2.34056998965406	0	0	0.046875	0.01171875	0.008286408	564.2995658	ref	0.0171817343173432	0.0380679197416974
1304	0	0	12	21	1096	17	3	75	344	636	41	25	F	M	26.3844817	22.35751702	56.7	51.8	0.332809999147796	0.182030000064457	0	0	0.078125	0.035511364	0.026376211	233.9508495	ref	0.0171817343173432	0.0672783095202952
1305	1	1	12	22	1097	17	21	380	361	668	41	21	F	F	26.3844817	21.47253459	56.7	55.1	0.332809999147796	0.0798600000300939	0	0	0.25	0.0625	0.057863756	126.4950592	ref	0.0171817343173432	0.0683809963099631
1306	1	1	12	23	1098	17	9	228	350	698	41	39	F	M	26.3844817	21.9375338	56.7	49	0.332809999147796	1.11881000511971	1	0	0	0.036057692	0.025338166	271.2213118	ref	0.0171817343173432	0.0285401291512915
1307	0	0	12	24	1099	17	16	361	357	729	41	26	F	F	26.3844817	23.680859	56.7	52.3	0.332809999147796	0.552790000799945	0	0	0.25	0.100390625	0.08515478	333.4576435	ref	0.0171817343173432	0.0702260147601476
1308	0	0	12	25	1100	17	30	389	370	761	41	52	F	F	26.3844817	30.236996	56.7	59.4	0.332809999147796	0.566279999142432	0	0	0.15625	0.026424632	0.024385323	217.7888886	ref	0.0171817343173432	0.125100899446494
1309	1	1	12	27	1102	17	20	379	360	823	41	24	F	F	26.3844817	23.40192275	56.7	52.8	0.332809999147796	0.851249997061644	0	0	0.25	0.0625	0.053300179	155.2063143	ref	0.0171817343173432	0.0693035055350553
1310	0	0	12	28	1103	17	10	250	351	853	41	40	F	M	26.3844817	24.1098876	56.7	48.6	0.332809999147796	0.650410000483094	0	0	0	0.016276042	0.016861284	3863.191556	ref	0.0171817343173432	0.00645756457564576
1311	1	1	12	29	1104	17	6	156	347	884	41	35	F	F	26.3844817	23.99705944	56.7	49	0.332809999147796	0.246479999931847	0	0	0.03125	0.011160714	0.011546473	273.7151804	ref	0.0171817343173432	0.0346805811808118
1312	1	0	12	30	1105	17	14	328	355	915	41	20	F	F	26.3844817	24.13333333	56.7	50.7	0.332809999147796	3.84082998445596	0	0	0.046875	0.046875	0.029083589	542.8996224	ref	0.0171817343173432	0.035588676199262
1313	0	0	12	32	1107	17	11	271	352	977	41	35	F	M	26.3844817	22.6071525	56.7	45.1	0.332809999147796	0.271620000906121	0	0	0.078125	0.01953125	0.013810679	277.4617091	ref	0.0171817343173432	0.0853825530627306
1314	1	1	12	33	1108	17	5	130	346	1008	41	75	F	F	26.3844817	22.35896149	56.7	54.9	0.332809999147796	0.314460000619417	0	0	0.1875	0.03125	0.031225576	332.3627536	ref	0.0171817343173432	0.0750115313653136
1315	0	0	12	34	1109	17	8	205	349	1039	41	33	F	F	26.3844817	20.01429309	56.7	47.7	0.332809999147796	0.846060004175065	0	0	0.078125	0.01953125	0.013417132	216.0046296	ref	0.0171817343173432	0.0874581988191882
1316	0	1	12	35	1110	17	12	291	353	1070	41	48	F	M	26.3844817	20.11611691	56.7	52	0.332809999147796	0.566839998330792	1	0	0.5	0.125	0.088388348	346.7333269	ref	0.0171817343173432	0.102167896678967
1317	0	0	12	36	1111	17	13	310	354	1101	41	43	F	M	26.3844817	23.39761249	56.7	49.7	0.332809999147796	0.184179999948188	0	0	0	0.0078125	0.017761267	417.5547868	ref	0.0171817343173432	0.0239852398523985
1318	0	0	12	37	1112	17	26	385	366	1133	41	20	F	M	26.3844817	22.86301966	56.7	49.4	0.332809999147796	0.311689999963692	0	0	0.078125	0.04296875	0.029620607	286	ref	0.0171817343173432	0.0789249884870849
1319	1	1	12	38	1113	17	4	103	345	1163	41	28	F	F	26.3844817	24.47776518	56.7	54.5	0.332809999147796	0.0737899999956931	0	0	0.25	0.0625	0.053300179	1152.479935	ref	0.0171817343173432	0.0702260147601476
1320	1	1	12	39	1114	17	9	228	350	1194	41	39	F	F	26.3844817	28.1675972	56.7	49.8	0.332809999147796	1.11881000511971	0	0	0.15625	0.036057692	0.025338166	271.2213118	ref	0.0171817343173432	0.119565844095941
1321	1	0	12	41	1116	17	22	381	362	1257	41	26	F	M	26.3844817	25.42947459	56.7	50.2	0.332809999147796	0.171860000021797	0	0	0.015625	0.006975446	0.005243279	214.9790687	ref	0.0171817343173432	0.0399417666051661
1322	0	0	12	42	1117	17	15	345	356	1287	41	50	F	M	26.3844817	25.20642329	56.7	54	0.332809999147796	0.323029998657906	0	0	0	0.002604167	0.01088239	302.4764454	ref	0.0171817343173432	0.018450184501845
1323	0	0	12	44	1119	17	3	75	344	1349	41	21	F	F	26.3844817	22.6665875	56.7	53	0.332809999147796	0.182030000064457	0	0	0.078125	0.035511364	0.026376211	233.9508495	ref	0.0171817343173432	0.0696998962361624
1324	1	1	12	45	1120	17	16	361	357	1380	41	59	F	M	26.3844817	22.69527123	56.7	65.3	0.332809999147796	0.552790000799945	1	0	0	0.100390625	0.08515478	333.4576435	ref	0.0171817343173432	0.0249077490774908
1325	1	1	12	43	1118	17	22	381	362	1319	41	44	F	F	26.3844817	22.71968369	56.7	49.7	0.332809999147796	0.171860000021797	0	0	0.03125	0.006975446	0.005243279	214.9790687	ref	0.0171817343173432	0.0439056734317343
1327	0	0	12	47	1121	17	30	389	370	1443	41	26	F	M	26.3844817	25.01560874	56.7	49.7	0.332809999147796	0.566279999142432	0	0	0.078125	0.026424632	0.024385323	217.7888886	ref	0.0171817343173432	0.0754655788929889
1328	0	0	12	48	1122	17	1	16	342	1473	41	22	F	F	26.3844817	25.24333836	56.7	52.1	0.332809999147796	0.197010000027762	0	0	0.078125	0.033735795	0.027876409	249.6477518	ref	0.0171817343173432	0.060936058597786
1329	1	1	12	49	1123	17	18	377	358	1505	41	53	F	M	26.3844817	21.98989237	56.7	45.5	0.332809999147796	0.40252999829703	0	0	0.5	0.098214286	0.082321235	308.6907838	ref	0.0171817343173432	0.107241697416974
1330	0	0	12	50	1124	17	30	389	370	1536	41	19	F	F	26.3844817	23.29881657	56.7	57.4	0.332809999147796	0.566279999142432	0	0	0	0.026424632	0.024385323	217.7888886	ref	0.0171817343173432	0.00340175276752768
1331	0	0	12	51	1125	17	3	75	344	1566	41	19	F	F	26.3844817	23.48966659	56.7	50.3	0.332809999147796	0.182030000064457	0	0	0.078125	0.035511364	0.026376211	233.9508495	ref	0.0171817343173432	0.0696998962361624
1332	0	0	12	52	1126	17	13	310	354	1597	41	24	F	M	26.3844817	24.61064488	56.7	47.1	0.332809999147796	0.184179999948188	0	0	0.078125	0.0078125	0.017761267	417.5547868	ref	0.0171817343173432	0.0735052467896679
1333	1	1	12	53	1127	17	19	378	359	1629	41	73	F	M	26.3844817	20.98794298	56.7	50.5	0.332809999147796	0.164730000008734	0	0	0.0625	0.078125	0.057164048	240.5202694	ref	0.0171817343173432	0.0915302121771218
1334	0	0	12	40	1115	17	14	328	355	1225	41	48	F	M	26.3844817	26.2721715	56.7	51.9	0.332809999147796	3.84082998445596	1	0	0.15625	0.046875	0.029083589	542.8996224	ref	0.0171817343173432	0.115875807195572
1335	0	1	12	103	1177	17	31	390	371	3179	41	33	F	M	26.3844817	23.48579692	56.7	45.6	0.332809999147796	1.65206000161561	0	0	0.5	0.140625	0.1068464	305.2867504	ref	0.0171817343173432	0.100322878228782
1336	0	1	12	55	1129	17	20	379	360	1691	41	38	F	M	26.3844817	25.33184519	56.7	57.4	0.332809999147796	0.851249997061644	0	0	0	0.0625	0.053300179	155.2063143	ref	0.0171817343173432	0.00622693726937269
1337	1	0	12	56	1130	17	9	228	350	1721	41	22	F	F	26.3844817	24.06290928	56.7	49.8	0.332809999147796	1.11881000511971	0	0	0.078125	0.036057692	0.025338166	271.2213118	ref	0.0171817343173432	0.0634729589667897
1338	0	1	12	58	1132	17	31	390	371	1784	41	25	F	F	26.3844817	31.52017475	56.7	50.1	0.332809999147796	1.65206000161561	0	0	0	0.140625	0.1068464	305.2867504	ref	0.0171817343173432	0.0156826568265683
1339	0	1	12	59	1133	17	22	381	362	1815	41	48	F	M	26.3844817	22.53592684	56.7	49.1	0.332809999147796	0.171860000021797	0	0	0	0.006975446	0.005243279	214.9790687	ref	0.0171817343173432	0.0322878228782288
1340	0	0	12	60	1134	17	24	383	364	1846	41	19	F	F	26.3844817	26.02909	56.7	48.3	0.332809999147796	5.25930997681726	0	0	0.25	0.125	0.088388348	120.3702621	ref	0.0171817343173432	0.0665359778597786
1341	1	1	12	61	1135	17	16	361	357	1876	41	47	F	F	26.3844817	23.3155615	56.7	55.3	0.332809999147796	0.552790000799945	1	0	0.5	0.100390625	0.08515478	333.4576435	ref	0.0171817343173432	0.106319188191882
1342	1	0	12	62	1136	17	16	361	357	1907	41	19	F	F	26.3844817	28.43247288	56.7	67	0.332809999147796	0.552790000799945	0	0	0.25	0.100390625	0.08515478	333.4576435	ref	0.0171817343173432	0.0683809963099631
1343	0	0	12	63	1137	17	15	345	356	1938	41	27	F	F	26.3844817	30.40403585	56.7	52.6	0.332809999147796	0.323029998657906	0	0	0	0.002604167	0.01088239	302.4764454	ref	0.0171817343173432	0.0248356780442804
1344	1	0	12	64	1138	17	27	386	367	1970	41	24	F	F	26.3844817	22.79666192	56.7	58.9	0.332809999147796	0.372609999169798	0	0	0.25	0.075	0.049253122	420.2201804	ref	0.0171817343173432	0.0711485239852399
1345	0	0	12	65	1139	17	28	387	368	2001	41	49	F	F	26.3844817	28.11280207	56.7	46.5	0.332809999147796	0.73950000137625	0	0	0.09375	0.015625	0.026001572	362.2706171	ref	0.0171817343173432	0.04903713099631
1346	1	0	12	66	1140	17	5	130	346	2031	41	43	F	F	26.3844817	25.83221224	56.7	50	0.332809999147796	0.314460000619417	0	0	0.09375	0.03125	0.031225576	332.3627536	ref	0.0171817343173432	0.0518046586715867
1347	0	0	12	67	1141	17	1	16	342	2062	41	44	F	F	26.3844817	27.75314343	56.7	49	0.332809999147796	0.197010000027762	0	0	0.15625	0.033735795	0.027876409	249.6477518	ref	0.0171817343173432	0.11725957103321
1348	0	0	12	68	1142	17	23	382	363	2094	41	34	F	M	26.3844817	22.38251041	56.7	55.9	0.332809999147796	2.34056998965406	0	0	0	0.01171875	0.008286408	564.2995658	ref	0.0171817343173432	0.0170664206642066
1349	1	0	12	69	1143	17	18	377	358	2125	41	29	F	F	26.3844817	25.4296875	56.7	52.4	0.332809999147796	0.40252999829703	0	0	0.25	0.098214286	0.082321235	308.6907838	ref	0.0171817343173432	0.0743773062730627
1350	0	0	12	70	1144	17	26	385	366	2156	41	19	F	F	26.3844817	21.85644952	56.7	56.2	0.332809999147796	0.311689999963692	0	0	0.078125	0.04296875	0.029620607	286	ref	0.0171817343173432	0.0789249884870849
1351	0	0	12	7	617	17	26	385	366	203	41	23	F	M	26.3844817	23.72099941	56.7	54	0.332809999147796	0.311689999963692	0	0	0.078125	0.04296875	0.029620607	286	ref	0.0171817343173432	0.0789249884870849
1352	0	0	12	71	1145	17	1	16	342	2186	41	35	F	M	26.3844817	21.86187482	56.7	53.1	0.332809999147796	0.197010000027762	0	0	0	0.033735795	0.027876409	249.6477518	ref	0.0171817343173432	0.0018450184501845
1353	1	1	12	72	1146	17	24	383	364	2218	41	46	F	M	26.3844817	29.82552801	56.7	52	0.332809999147796	5.25930997681726	0	0	0	0.125	0.088388348	120.3702621	ref	0.0171817343173432	0.0230627306273063
1354	0	0	12	73	1147	17	13	310	354	2248	41	26	F	M	26.3844817	22.9530524	56.7	46.8	0.332809999147796	0.184179999948188	0	0	0.078125	0.0078125	0.017761267	417.5547868	ref	0.0171817343173432	0.0735052467896679
1355	0	1	12	74	1148	17	25	384	365	2280	41	34	F	F	26.3844817	26.39815807	56.7	50.6	0.332809999147796	0.608060001644304	0	0	0.25	0.0625	0.047625048	352.0298283	ref	0.0171817343173432	0.0771448339483395
1356	0	1	12	75	1149	17	19	378	359	2311	41	69	F	F	26.3844817	20.59453032	56.7	57.3	0.332809999147796	0.164730000008734	0	0	0.25	0.078125	0.057164048	240.5202694	ref	0.0171817343173432	0.125461254612546
1357	0	0	12	76	1150	17	11	271	352	2341	41	32	F	F	26.3844817	28.69556545	56.7	46.7	0.332809999147796	0.271620000906121	0	0	0	0.01953125	0.013810679	277.4617091	ref	0.0171817343173432	0.0129151291512915
1358	1	1	12	77	1151	17	28	387	368	2373	41	33	F	M	26.3844817	25.70377449	56.7	48	0.332809999147796	0.73950000137625	0	0.03125	0	0.015625	0.026001572	362.2706171	ref	0.0171817343173432	0.000864852398523985
1359	0	0	12	78	1152	17	19	378	359	2404	41	36	F	M	26.3844817	23.40753301	56.7	52.2	0.332809999147796	0.164730000008734	0	0	0.15625	0.078125	0.057164048	240.5202694	ref	0.0171817343173432	0.111263261070111
1360	0	0	12	79	1153	17	30	389	370	2435	41	18	F	F	26.3844817	23.60497173	56.7	50.3	0.332809999147796	0.566279999142432	0	0	0.078125	0.026424632	0.024385323	217.7888886	ref	0.0171817343173432	0.0726980512177122
1361	1	0	12	80	1154	17	18	377	358	2466	41	36	F	M	26.3844817	23.85951517	56.7	49.2	0.332809999147796	0.40252999829703	0	0	0	0.098214286	0.082321235	308.6907838	ref	0.0171817343173432	0.014760147601476
1362	1	1	12	81	1155	17	7	181	348	2496	41	36	F	F	26.3844817	22.2368401	56.7	49.1	0.332809999147796	0.0489999999951628	0	0.5	0	0.25	0.179284291	101.2570985	ref	0.0171817343173432	0.0642873616236162
1363	1	1	12	82	1156	17	25	384	365	2528	41	36	F	M	26.3844817	25.68211703	56.7	48.4	0.332809999147796	0.608060001644304	0	0	0	0.0625	0.047625048	352.0298283	ref	0.0171817343173432	0.00922509225092251
1364	0	0	12	83	1157	17	10	250	351	2558	41	31	F	F	26.3844817	25.69504876	56.7	53.8	0.332809999147796	0.650410000483094	0	0	0.078125	0.016276042	0.016861284	3863.191556	ref	0.0171817343173432	0.0816925161623616
1365	0	0	12	84	1158	17	26	385	366	2590	41	54	F	F	26.3844817	25.2999164	56.7	59.7	0.332809999147796	0.311689999963692	0	0	0.15625	0.04296875	0.029620607	286	ref	0.0171817343173432	0.122794626383764
1366	0	0	12	86	1160	17	28	387	368	2652	41	65	F	M	26.3844817	21.36859137	56.7	54.4	0.332809999147796	0.73950000137625	0	0	0	0.015625	0.026001572	362.2706171	ref	0.0171817343173432	0.0104935424354244
1367	0	0	12	87	1161	17	15	345	356	2682	41	48	F	F	26.3844817	32.20024674	56.7	60.9	0.332809999147796	0.323029998657906	0	0	0	0.002604167	0.01088239	302.4764454	ref	0.0171817343173432	0.0219960793357934
1368	1	1	12	88	1162	17	18	377	358	2714	41	52	F	F	26.3844817	22.57777778	56.7	45.3	0.332809999147796	0.40252999829703	0	0	0	0.098214286	0.082321235	308.6907838	ref	0.0171817343173432	0.0341328413284133
1369	0	0	12	89	1163	17	13	310	354	2744	41	20	F	M	26.3844817	22.16573193	56.7	44.3	0.332809999147796	0.184179999948188	0	0	0	0.0078125	0.017761267	417.5547868	ref	0.0171817343173432	0.0183348708487085
1370	0	1	12	90	1164	17	12	291	353	2775	41	29	F	F	26.3844817	25.5426795	56.7	48.3	0.332809999147796	0.566839998330792	1	0	0	0.125	0.088388348	346.7333269	ref	0.0171817343173432	0.0206988007380074
1371	1	0	12	91	1165	17	6	156	347	2806	41	40	F	M	26.3844817	23.44558645	56.7	47.7	0.332809999147796	0.246479999931847	0	0	0	0.011160714	0.011546473	273.7151804	ref	0.0171817343173432	0.0018450184501845
1372	0	0	12	92	1166	17	29	388	369	2838	41	26	F	M	26.3844817	22.0585864	56.7	50.9	0.332809999147796	0.144200000023225	0	0	0.078125	0.0234375	0.015023812	312.0849243	ref	0.0171817343173432	0.0709683464206642
1373	0	0	12	93	1167	17	30	389	370	2869	41	31	F	M	26.3844817	22.61451166	56.7	47.3	0.332809999147796	0.566279999142432	0	0	0.078125	0.026424632	0.024385323	217.7888886	ref	0.0171817343173432	0.0736205604428044
1375	0	0	12	96	1170	17	32	391	372	2962	41	33	F	F	26.3844817	22.6849514	56.7	50.5	0.332809999147796	0.321590000552461	0	0	0	0.034179688	0.027247751	235.3571754	ref	0.0171817343173432	0.0177583025830258
1376	0	0	12	97	1171	17	29	388	369	2993	41	22	F	F	26.3844817	22.18072745	56.7	46.4	0.332809999147796	0.144200000023225	0	0	0.015625	0.0234375	0.015023812	312.0849243	ref	0.0171817343173432	0.0436318035055351
1377	0	0	12	98	1172	17	3	75	344	3023	41	45	F	F	26.3844817	26.75921734	56.7	54.9	0.332809999147796	0.182030000064457	0	0	0.15625	0.035511364	0.026376211	233.9508495	ref	0.0171817343173432	0.120488353321033
1378	0	1	12	99	1173	17	30	389	370	3055	41	64	F	M	26.3844817	21.1079069	56.7	55.1	0.332809999147796	0.566279999142432	0	0	0	0.026424632	0.024385323	217.7888886	ref	0.0171817343173432	0.018219557195572
1379	1	1	12	19	1094	17	24	383	364	575	41	41	F	F	26.3844817	22.12788277	56.7	48.6	0.332809999147796	5.25930997681726	0	0	0.5	0.125	0.088388348	120.3702621	ref	0.0171817343173432	0.106319188191882
1380	1	0	12	102	1176	17	18	377	358	3148	41	20	F	F	26.3844817	23.46388316	56.7	44.9	0.332809999147796	0.40252999829703	0	0	0.25	0.098214286	0.082321235	308.6907838	ref	0.0171817343173432	0.0734547970479705
1381	1	1	12	104	1178	17	18	377	358	3210	41	25	F	M	26.3844817	21.67940081	56.7	48.4	0.332809999147796	0.40252999829703	0	0	0.25	0.098214286	0.082321235	308.6907838	ref	0.0171817343173432	0.0725322878228782
1382	0	0	12	105	1179	17	22	381	362	3241	41	24	F	M	26.3844817	24.60215404	56.7	49	0.332809999147796	0.171860000021797	0	0	0.015625	0.006975446	0.005243279	214.9790687	ref	0.0171817343173432	0.0408642758302583
1383	0	0	12	106	1180	17	32	391	372	3272	41	33	F	M	26.3844817	22.93333333	56.7	50.5	0.332809999147796	0.321590000552461	0	0	0.15625	0.034179688	0.027247751	235.3571754	ref	0.0171817343173432	0.117720825645756
1384	0	0	12	107	1181	17	6	156	347	3302	41	20	F	M	26.3844817	22.15189873	56.7	54.5	0.332809999147796	0.246479999931847	0	0	0.015625	0.011160714	0.011546473	273.7151804	ref	0.0171817343173432	0.0201078182656827
1385	0	0	12	108	1182	17	2	46	343	3333	41	24	F	F	26.3844817	21.9478738	56.7	53.9	0.332809999147796	0.171219999948218	0	0	0.078125	0.01953125	0.015643415	3507.22711	ref	0.0171817343173432	0.0826150253874539
1386	0	0	12	54	1128	17	15	345	356	1659	41	24	F	M	26.3844817	21.96727804	56.7	53.1	0.332809999147796	0.323029998657906	0	0	0	0.002604167	0.01088239	302.4764454	ref	0.0171817343173432	0
1387	1	0	12	26	1101	17	15	345	356	791	41	24	F	M	26.3844817	24.31528125	56.7	51.4	0.332809999147796	0.323029998657906	0	0	0	0.002604167	0.01088239	302.4764454	ref	0.0171817343173432	0.0229906595940959
1388	1	1	12	57	1131	17	21	380	361	1753	41	23	F	M	26.3844817	15.88643347	56.7	57.9	0.332809999147796	0.0798600000300939	0	0	0	0.0625	0.057863756	126.4950592	ref	0.0171817343173432	0
1389	1	1	12	95	1169	17	22	381	362	2931	41	18	F	F	26.3844817	22.04278285	56.7	45.7	0.332809999147796	0.171860000021797	0	0	0.015625	0.006975446	0.005243279	214.9790687	ref	0.0171817343173432	0.0408642758302583
1390	0	0	12	101	1175	17	22	381	362	3117	41	25	F	M	26.3844817	19.82173467	56.7	52.1	0.332809999147796	0.171860000021797	0	0	0	0.006975446	0.005243279	214.9790687	ref	0.0171817343173432	0.00299815498154982
1391	1	1	12	31	1106	17	31	390	371	947	41	73	F	F	26.3844817	21.41203704	56.7	56.2	0.332809999147796	1.65206000161561	0	0	0.5	0.140625	0.1068464	305.2867504	ref	0.0171817343173432	0.116005535055351
1392	0	0	13	1	12	30	1	29	373	29	22	35	M	M	22.25322593	25.39642228	51	47.8	0.566279999142432	0.197010000027762	0	0	0.25	0.073028075	0.075780528	75.17978452	ref	0.0736205604428044	0.0133043127306273
1393	0	1	13	2	114	30	2	59	374	60	22	26	M	M	22.25322593	24.05924093	51	45.6	0.566279999142432	0.171219999948218	0	0.03125	0.125	0.042279412	0.042781686	3719.638961	ref	0.0736205604428044	0.0201150253690037
1394	0	0	13	100	1260	30	1	29	373	3098	22	24	M	M	22.25322593	26.92256151	51	52.1	0.566279999142432	0.197010000027762	0	0.125	0	0.073028075	0.075780528	75.17978452	ref	0.0736205604428044	0.0595522947601476
1395	0	0	13	3	218	30	5	143	377	91	22	48	M	M	22.25322593	23.66780045	51	51.1	0.566279999142432	0.314460000619417	0	0	0.046875	0.021139706	0.025577851	123.6648697	ref	0.0736205604428044	0.0138376383763838
1397	0	0	13	4	320	30	3	88	375	122	22	45	M	M	22.25322593	21.67505798	51	62.5	0.566279999142432	0.182030000064457	0	0	0.25	0.076871658	0.073554093	28.86173938	ref	0.0736205604428044	0.0133763837638376
1398	0	0	13	5	419	30	4	116	376	153	22	33	M	M	22.25322593	23.57000197	51	48.8	0.566279999142432	0.0737899999956931	0	0	0.0390625	0.013212316	0.014031357	1369.835757	ref	0.0736205604428044	0.00507380073800738
1399	0	1	13	6	520	30	6	169	378	184	22	67	M	F	22.25322593	24.27041046	51	51.3	0.566279999142432	0.246479999931847	0	0.03125	0	0.007549895	0.009401048	80.89499366	ref	0.0736205604428044	0.0416858856088561
1400	0	0	13	8	715	30	13	323	385	246	22	43	M	F	22.25322593	18.24242151	51	45.9	0.566279999142432	0.184179999948188	0	0	0	0.024264706	0.051864388	230.2172887	ref	0.0736205604428044	0.0274446494464945
1401	0	0	13	9	810	30	22	449	394	277	22	20	M	M	22.25322593	22.33278955	51	47.8	0.566279999142432	0.171860000021797	0	0.0078125	0	0.004718684	0.004556384	121.6552506	ref	0.0736205604428044	0.0399417666051661
1402	0	1	13	10	902	30	32	495	403	309	22	31	M	M	22.25322593	22.83633299	51	46	0.566279999142432	0.321590000552461	0	0	0	0.084558824	0.085352364	67.62396025	ref	0.0736205604428044	0.00213330258302583
1403	0	0	13	11	997	30	15	358	387	339	22	22	M	F	22.25322593	26.68320929	51	56.7	0.566279999142432	0.323029998657906	0	0	0	0.005637255	0.026285096	94.59386872	ref	0.0736205604428044	0.0220681503690037
1404	0	0	13	12	1088	30	17	389	389	370	22	41	M	F	22.25322593	26.3844817	51	56.7	0.566279999142432	0.332809999147796	0	0	0.078125	0.026424632	0.024385323	217.7888886	ref	0.0736205604428044	0.0171817343173432
1405	0	1	13	14	1183	30	7	194	379	432	22	23	M	M	22.25322593	25.0457922	51	66.5	0.566279999142432	0.0489999999951628	0	0	0.0390625	0.013212316	0.014974194	317.9827039	ref	0.0736205604428044	0.003690036900369
1409	0	1	13	18	1184	30	8	218	380	556	22	37	M	M	22.25322593	22.08349443	51	52.2	0.566279999142432	0.846060004175065	0	0	0.25	0.087867647	0.074324205	21.40093456	ref	0.0736205604428044	0.0276176199261993
1410	0	0	13	20	1186	30	23	458	395	618	22	31	M	F	22.25322593	26.6204225	51	54.9	0.566279999142432	2.34056998965406	0	0.0234375	0	0.00792739	0.007315597	349.1847648	ref	0.0736205604428044	0.0380679197416974
1411	1	0	13	21	1187	30	3	88	375	649	22	25	M	M	22.25322593	22.35751702	51	51.8	0.566279999142432	0.182030000064457	0	0.125	0	0.076871658	0.073554093	28.86173938	ref	0.0736205604428044	0.0672783095202952
1412	0	0	13	22	1188	30	21	439	393	680	22	21	M	F	22.25322593	21.47253459	51	55.1	0.566279999142432	0.0798600000300939	0	0.0390625	0	0.013212316	0.014974194	132.4424403	ref	0.0736205604428044	0.0683809963099631
1413	0	1	13	23	1189	30	9	241	381	711	22	39	M	M	22.25322593	21.9375338	51	49	0.566279999142432	1.11881000511971	0	0	0.25	0.081447964	0.069646503	65.27633568	ref	0.0736205604428044	0.0285401291512915
1414	0	0	13	24	1190	30	16	374	388	742	22	26	M	F	22.25322593	23.680859	51	52.3	0.566279999142432	0.552790000799945	0	0.0390625	0	0.021403952	0.022486279	163.7131638	ref	0.0736205604428044	0.0702260147601476
1416	0	0	13	27	1192	30	20	428	392	835	22	24	M	F	22.25322593	23.40192275	51	52.8	0.566279999142432	0.851249997061644	0	0.0390625	0	0.013212316	0.014031357	221.4429949	ref	0.0736205604428044	0.0693035055350553
1417	0	1	13	28	1193	30	10	263	382	866	22	40	M	M	22.25322593	24.1098876	51	48.6	0.566279999142432	0.650410000483094	0	0	0.125	0.035232843	0.043902574	4075.301829	ref	0.0736205604428044	0.00645756457564576
1418	1	1	13	29	1194	30	6	169	378	897	22	35	M	F	22.25322593	23.99705944	51	49	0.566279999142432	0.246479999931847	0	0.015625	0	0.007549895	0.009401048	80.89499366	ref	0.0736205604428044	0.0346805811808118
1419	0	0	13	30	1195	30	14	341	386	928	22	20	M	F	22.25322593	24.13333333	51	50.7	0.566279999142432	3.84082998445596	0	0.0234375	0.25	0.08984375	0.084662733	559.6606114	ref	0.0736205604428044	0.035588676199262
1420	0	1	13	32	1197	30	11	284	383	990	22	35	M	M	22.25322593	22.6071525	51	45.1	0.566279999142432	0.271620000906121	0	0.125	0	0.042279412	0.039016517	63.1585307	ref	0.0736205604428044	0.0853825530627306
1421	0	1	13	33	1198	30	5	143	377	1021	22	75	M	F	22.25322593	22.35896149	51	54.9	0.566279999142432	0.314460000619417	0	0.09375	0	0.021139706	0.025577851	123.6648697	ref	0.0736205604428044	0.0750115313653136
1422	1	1	13	34	1199	30	8	218	380	1052	22	33	M	F	22.25322593	20.01429309	51	47.7	0.566279999142432	0.846060004175065	0	0.25	0	0.087867647	0.074324205	21.40093456	ref	0.0736205604428044	0.0874581988191882
1423	0	0	13	35	1200	30	12	304	384	1083	22	48	M	M	22.25322593	20.11611691	51	52	0.566279999142432	0.566839998330792	0	0.078125	0	0.030101103	0.025848612	563.8794197	ref	0.0736205604428044	0.102167896678967
1424	0	0	13	36	1201	30	13	323	385	1114	22	43	M	M	22.25322593	23.39761249	51	49.7	0.566279999142432	0.184179999948188	0	0	0	0.024264706	0.051864388	230.2172887	ref	0.0736205604428044	0.0239852398523985
1425	0	0	13	37	1202	30	26	479	398	1145	22	20	M	M	22.25322593	22.86301966	51	49.4	0.566279999142432	0.311689999963692	0	0.125	0	0.093014706	0.084209006	118.4736258	ref	0.0736205604428044	0.0789249884870849
1426	0	0	13	38	1203	30	4	116	376	1176	22	28	M	F	22.25322593	24.47776518	51	54.5	0.566279999142432	0.0737899999956931	0	0.0390625	0	0.013212316	0.014031357	1369.835757	ref	0.0736205604428044	0.0702260147601476
1427	0	1	13	39	1204	30	9	241	381	1207	22	39	M	F	22.25322593	28.1675972	51	49.8	0.566279999142432	1.11881000511971	0	0.25	0	0.081447964	0.069646503	65.27633568	ref	0.0736205604428044	0.119565844095941
1428	0	0	13	41	1206	30	22	449	394	1269	22	26	M	M	22.25322593	25.42947459	51	50.2	0.566279999142432	0.171860000021797	0	0.0078125	0	0.004718684	0.004556384	121.6552506	ref	0.0736205604428044	0.0399417666051661
1429	0	0	13	42	1207	30	15	358	387	1300	22	50	M	M	22.25322593	25.20642329	51	54	0.566279999142432	0.323029998657906	0	0	0	0.005637255	0.026285096	94.59386872	ref	0.0736205604428044	0.018450184501845
1430	1	1	13	44	1209	30	3	88	375	1362	22	21	M	F	22.25322593	22.6665875	51	53	0.566279999142432	0.182030000064457	0	0.125	0	0.076871658	0.073554093	28.86173938	ref	0.0736205604428044	0.0696998962361624
1431	0	0	13	45	1210	30	16	374	388	1393	22	59	M	M	22.25322593	22.69527123	51	65.3	0.566279999142432	0.552790000799945	1	0	0.078125	0.021403952	0.022486279	163.7131638	ref	0.0736205604428044	0.0249077490774908
1432	0	0	13	43	1208	30	22	449	394	1331	22	44	M	F	22.25322593	22.71968369	51	49.7	0.566279999142432	0.171860000021797	0	0.015625	0	0.004718684	0.004556384	121.6552506	ref	0.0736205604428044	0.0439056734317343
1433	0	1	13	46	1211	30	17	389	389	1424	22	54	M	M	22.25322593	22.55794194	51	50.6	0.566279999142432	0.332809999147796	0	0.078125	0	0.026424632	0.024385323	217.7888886	ref	0.0736205604428044	0.104012915129151
1435	0	0	13	48	1212	30	1	29	373	1486	22	22	M	F	22.25322593	25.24333836	51	52.1	0.566279999142432	0.197010000027762	0	0.125	0	0.073028075	0.075780528	75.17978452	ref	0.0736205604428044	0.060936058597786
1436	0	0	13	49	1213	30	18	403	390	1517	22	53	M	M	22.25322593	21.98989237	51	45.5	0.566279999142432	0.40252999829703	0	0.078125	0	0.026539522	0.031490037	259.9423013	ref	0.0736205604428044	0.107241697416974
1438	0	0	13	51	1214	30	3	88	375	1579	22	19	M	F	22.25322593	23.48966659	51	50.3	0.566279999142432	0.182030000064457	0	0.125	0	0.076871658	0.073554093	28.86173938	ref	0.0736205604428044	0.0696998962361624
1439	0	0	13	52	1215	30	13	323	385	1610	22	24	M	M	22.25322593	24.61064488	51	47.1	0.566279999142432	0.184179999948188	0	0.125	0	0.024264706	0.051864388	230.2172887	ref	0.0736205604428044	0.0735052467896679
1440	0	0	13	53	1216	30	19	416	391	1641	22	73	M	M	22.25322593	20.98794298	51	50.5	0.566279999142432	0.164730000008734	0	0.25	0	0.169117647	0.122023383	55.00909016	ref	0.0736205604428044	0.0915302121771218
1441	0	1	13	40	1205	30	14	341	386	1238	22	48	M	M	22.25322593	26.2721715	51	51.9	0.566279999142432	3.84082998445596	0	0.25	0	0.08984375	0.084662733	559.6606114	ref	0.0736205604428044	0.115875807195572
1442	0	0	13	103	1263	30	31	494	402	3192	22	33	M	M	22.25322593	23.48579692	51	45.6	0.566279999142432	1.65206000161561	0	0.078125	0	0.033691406	0.037572682	106.1696755	ref	0.0736205604428044	0.100322878228782
1443	0	0	13	55	1218	30	20	428	392	1703	22	38	M	M	22.25322593	25.33184519	51	57.4	0.566279999142432	0.851249997061644	0	0	0.0390625	0.013212316	0.014031357	221.4429949	ref	0.0736205604428044	0.00622693726937269
1444	0	0	13	56	1219	30	9	241	381	1734	22	22	M	F	22.25322593	24.06290928	51	49.8	0.566279999142432	1.11881000511971	0	0.125	0	0.081447964	0.069646503	65.27633568	ref	0.0736205604428044	0.0634729589667897
1445	0	0	13	58	1221	30	31	494	402	1797	22	25	M	F	22.25322593	31.52017475	51	50.1	0.566279999142432	1.65206000161561	0	0	0.078125	0.033691406	0.037572682	106.1696755	ref	0.0736205604428044	0.0156826568265683
1446	0	0	13	59	1222	30	22	449	394	1827	22	48	M	M	22.25322593	22.53592684	51	49.1	0.566279999142432	0.171860000021797	0	0	0.015625	0.004718684	0.004556384	121.6552506	ref	0.0736205604428044	0.0322878228782288
1447	0	0	13	60	1223	30	24	466	396	1858	22	19	M	F	22.25322593	26.02909	51	48.3	0.566279999142432	5.25930997681726	0	0.0390625	0	0.026424632	0.024385323	227.5016483	ref	0.0736205604428044	0.0665359778597786
1448	0	0	13	61	1224	30	16	374	388	1889	22	47	M	F	22.25322593	23.3155615	51	55.3	0.566279999142432	0.552790000799945	0	0.078125	0	0.021403952	0.022486279	163.7131638	ref	0.0736205604428044	0.106319188191882
1449	0	0	13	62	1225	30	16	374	388	1920	22	19	M	F	22.25322593	28.43247288	51	67	0.566279999142432	0.552790000799945	1	0.0390625	0	0.021403952	0.022486279	163.7131638	ref	0.0736205604428044	0.0683809963099631
1450	0	0	13	63	1226	30	15	358	387	1951	22	27	M	F	22.25322593	30.40403585	51	52.6	0.566279999142432	0.323029998657906	0	0	0	0.005637255	0.026285096	94.59386872	ref	0.0736205604428044	0.0248356780442804
1451	0	0	13	64	1227	30	27	484	399	1982	22	24	M	F	22.25322593	22.79666192	51	58.9	0.566279999142432	0.372609999169798	0	0.0390625	0	0.014269301	0.013857535	203.4035398	ref	0.0736205604428044	0.0711485239852399
1452	0	0	13	65	1228	30	28	488	400	2013	22	49	M	F	22.25322593	28.11280207	51	46.5	0.566279999142432	0.73950000137625	0	0.046875	0	0.010569853	0.02005994	153.1012737	ref	0.0736205604428044	0.04903713099631
1453	0	1	13	66	1229	30	5	143	377	2044	22	43	M	F	22.25322593	25.83221224	51	50	0.566279999142432	0.314460000619417	0	0.046875	0	0.021139706	0.025577851	123.6648697	ref	0.0736205604428044	0.0518046586715867
1454	0	1	13	67	1230	30	1	29	373	2075	22	44	M	F	22.25322593	27.75314343	51	49	0.566279999142432	0.197010000027762	0	0.25	0	0.073028075	0.075780528	75.17978452	ref	0.0736205604428044	0.11725957103321
1455	0	0	13	68	1231	30	23	458	395	2106	22	34	M	M	22.25322593	22.38251041	51	55.9	0.566279999142432	2.34056998965406	0	0	0.0234375	0.00792739	0.007315597	349.1847648	ref	0.0736205604428044	0.0170664206642066
1456	0	0	13	69	1232	30	18	403	390	2137	22	29	M	F	22.25322593	25.4296875	51	52.4	0.566279999142432	0.40252999829703	0	0.0390625	0	0.026539522	0.031490037	259.9423013	ref	0.0736205604428044	0.0743773062730627
1457	1	0	13	70	1233	30	26	479	398	2168	22	19	M	F	22.25322593	21.85644952	51	56.2	0.566279999142432	0.311689999963692	0	0.125	0	0.093014706	0.084209006	118.4736258	ref	0.0736205604428044	0.0789249884870849
1458	0	0	13	7	618	30	26	479	398	215	22	23	M	M	22.25322593	23.72099941	51	54	0.566279999142432	0.311689999963692	0	0.125	0	0.093014706	0.084209006	118.4736258	ref	0.0736205604428044	0.0789249884870849
1459	0	0	13	71	1234	30	1	29	373	2199	22	35	M	M	22.25322593	21.86187482	51	53.1	0.566279999142432	0.197010000027762	0	0	0.125	0.073028075	0.075780528	75.17978452	ref	0.0736205604428044	0.0018450184501845
1460	0	0	13	72	1235	30	24	466	396	2230	22	46	M	M	22.25322593	29.82552801	51	52	0.566279999142432	5.25930997681726	0	0	0.078125	0.026424632	0.024385323	227.5016483	ref	0.0736205604428044	0.0230627306273063
1461	0	0	13	73	1236	30	13	323	385	2261	22	26	M	M	22.25322593	22.9530524	51	46.8	0.566279999142432	0.184179999948188	0	0.125	0	0.024264706	0.051864388	230.2172887	ref	0.0736205604428044	0.0735052467896679
1462	0	0	13	74	1237	30	25	473	397	2292	22	34	M	F	22.25322593	26.39815807	51	50.6	0.566279999142432	0.608060001644304	0	0.0390625	0	0.016888787	0.018765766	135.2072483	ref	0.0736205604428044	0.0771448339483395
1463	0	1	13	75	1238	30	19	416	391	2323	22	69	M	F	22.25322593	20.59453032	51	57.3	0.566279999142432	0.164730000008734	0	0.25	0	0.169117647	0.122023383	55.00909016	ref	0.0736205604428044	0.125461254612546
1464	0	1	13	76	1239	30	11	284	383	2354	22	32	M	F	22.25322593	28.69556545	51	46.7	0.566279999142432	0.271620000906121	0	0	0.125	0.042279412	0.039016517	63.1585307	ref	0.0736205604428044	0.0129151291512915
1465	0	0	13	77	1240	30	28	488	400	2385	22	33	M	M	22.25322593	25.70377449	51	48	0.566279999142432	0.73950000137625	0	0	0	0.010569853	0.02005994	153.1012737	ref	0.0736205604428044	0.000864852398523985
1466	0	1	13	78	1241	30	19	416	391	2416	22	36	M	M	22.25322593	23.40753301	51	52.2	0.566279999142432	0.164730000008734	0	0.25	0	0.169117647	0.122023383	55.00909016	ref	0.0736205604428044	0.111263261070111
1468	0	0	13	80	1242	30	18	403	390	2478	22	36	M	M	22.25322593	23.85951517	51	49.2	0.566279999142432	0.40252999829703	0	0	0.0390625	0.026539522	0.031490037	259.9423013	ref	0.0736205604428044	0.014760147601476
1469	0	0	13	81	1243	30	7	194	379	2509	22	36	M	F	22.25322593	22.2368401	51	49.1	0.566279999142432	0.0489999999951628	0	0.0390625	0	0.013212316	0.014974194	317.9827039	ref	0.0736205604428044	0.0642873616236162
1470	0	0	13	82	1244	30	25	473	397	2540	22	36	M	M	22.25322593	25.68211703	51	48.4	0.566279999142432	0.608060001644304	0	0	0.0390625	0.016888787	0.018765766	135.2072483	ref	0.0736205604428044	0.00922509225092251
1471	0	1	13	83	1245	30	10	263	382	2571	22	31	M	F	22.25322593	25.69504876	51	53.8	0.566279999142432	0.650410000483094	0	0.125	0	0.035232843	0.043902574	4075.301829	ref	0.0736205604428044	0.0816925161623616
1472	1	0	13	84	1246	30	26	479	398	2602	22	54	M	F	22.25322593	25.2999164	51	59.7	0.566279999142432	0.311689999963692	0	0.25	0	0.093014706	0.084209006	118.4736258	ref	0.0736205604428044	0.122794626383764
1473	0	0	13	86	1248	30	28	488	400	2664	22	65	M	M	22.25322593	21.36859137	51	54.4	0.566279999142432	0.73950000137625	0	0	0.046875	0.010569853	0.02005994	153.1012737	ref	0.0736205604428044	0.0104935424354244
1474	0	0	13	87	1249	30	15	358	387	2695	22	48	M	F	22.25322593	32.20024674	51	60.9	0.566279999142432	0.323029998657906	0	0	0	0.005637255	0.026285096	94.59386872	ref	0.0736205604428044	0.0219960793357934
1475	0	0	13	88	1250	30	18	403	390	2726	22	52	M	F	22.25322593	22.57777778	51	45.3	0.566279999142432	0.40252999829703	0	0	0.078125	0.026539522	0.031490037	259.9423013	ref	0.0736205604428044	0.0341328413284133
1476	0	0	13	89	1251	30	13	323	385	2757	22	20	M	M	22.25322593	22.16573193	51	44.3	0.566279999142432	0.184179999948188	0	0	0	0.024264706	0.051864388	230.2172887	ref	0.0736205604428044	0.0183348708487085
1477	0	0	13	90	1252	30	12	304	384	2788	22	29	M	F	22.25322593	25.5426795	51	48.3	0.566279999142432	0.566839998330792	0	0	0.078125	0.030101103	0.025848612	563.8794197	ref	0.0736205604428044	0.0206988007380074
1478	0	0	13	91	1253	30	6	169	378	2819	22	40	M	M	22.25322593	23.44558645	51	47.7	0.566279999142432	0.246479999931847	0	0	0.015625	0.007549895	0.009401048	80.89499366	ref	0.0736205604428044	0.0018450184501845
1479	0	0	13	92	1254	30	29	491	401	2850	22	26	M	M	22.25322593	22.0585864	51	50.9	0.566279999142432	0.144200000023225	0	0.125	0	0.044921875	0.042883403	202.5660386	ref	0.0736205604428044	0.0709683464206642
1482	0	0	13	96	1257	30	32	495	403	2975	22	33	M	F	22.25322593	22.6849514	51	50.5	0.566279999142432	0.321590000552461	0	0	0.25	0.084558824	0.085352364	67.62396025	ref	0.0736205604428044	0.0177583025830258
1483	0	0	13	97	1258	30	29	491	401	3005	22	22	M	F	22.25322593	22.18072745	51	46.4	0.566279999142432	0.144200000023225	0	0.0078125	0.125	0.044921875	0.042883403	202.5660386	ref	0.0736205604428044	0.0436318035055351
1484	0	1	13	98	1259	30	3	88	375	3036	22	45	M	F	22.25322593	26.75921734	51	54.9	0.566279999142432	0.182030000064457	0	0.25	0	0.076871658	0.073554093	28.86173938	ref	0.0736205604428044	0.120488353321033
1486	0	0	13	19	1185	30	24	466	396	587	22	41	M	F	22.25322593	22.12788277	51	48.6	0.566279999142432	5.25930997681726	0	0.078125	0	0.026424632	0.024385323	227.5016483	ref	0.0736205604428044	0.106319188191882
1487	0	1	13	102	1262	30	18	403	390	3160	22	20	M	F	22.25322593	23.46388316	51	44.9	0.566279999142432	0.40252999829703	0	0.0390625	0	0.026539522	0.031490037	259.9423013	ref	0.0736205604428044	0.0734547970479705
1488	0	0	13	104	1264	30	18	403	390	3222	22	25	M	M	22.25322593	21.67940081	51	48.4	0.566279999142432	0.40252999829703	0	0.0390625	0	0.026539522	0.031490037	259.9423013	ref	0.0736205604428044	0.0725322878228782
1489	0	0	13	105	1265	30	22	449	394	3253	22	24	M	M	22.25322593	24.60215404	51	49	0.566279999142432	0.171860000021797	0	0.0078125	0	0.004718684	0.004556384	121.6552506	ref	0.0736205604428044	0.0408642758302583
1490	0	1	13	106	1266	30	32	495	403	3285	22	33	M	M	22.25322593	22.93333333	51	50.5	0.566279999142432	0.321590000552461	0	0.25	0	0.084558824	0.085352364	67.62396025	ref	0.0736205604428044	0.117720825645756
1491	0	0	13	107	1267	30	6	169	378	3315	22	20	M	M	22.25322593	22.15189873	51	54.5	0.566279999142432	0.246479999931847	0	0.0078125	0	0.007549895	0.009401048	80.89499366	ref	0.0736205604428044	0.0201078182656827
1492	0	1	13	108	1268	30	2	59	374	3346	22	24	M	F	22.25322593	21.9478738	51	53.9	0.566279999142432	0.171219999948218	0	0.125	0	0.042279412	0.042781686	3719.638961	ref	0.0736205604428044	0.0826150253874539
1493	0	0	13	54	1217	30	15	358	387	1672	22	24	M	M	22.25322593	21.96727804	51	53.1	0.566279999142432	0.323029998657906	0	0	0	0.005637255	0.026285096	94.59386872	ref	0.0736205604428044	0
1494	0	0	13	26	1191	30	15	358	387	804	22	24	M	M	22.25322593	24.31528125	51	51.4	0.566279999142432	0.323029998657906	0	0	0	0.005637255	0.026285096	94.59386872	ref	0.0736205604428044	0.0229906595940959
1495	0	0	13	57	1220	30	21	439	393	1765	22	23	M	M	22.25322593	15.88643347	51	57.9	0.566279999142432	0.0798600000300939	0	0	0.0390625	0.013212316	0.014974194	132.4424403	ref	0.0736205604428044	0
1496	1	0	13	95	1256	30	22	449	394	2943	22	18	M	F	22.25322593	22.04278285	51	45.7	0.566279999142432	0.171860000021797	0	0.0078125	0	0.004718684	0.004556384	121.6552506	ref	0.0736205604428044	0.0408642758302583
1497	0	1	13	101	1261	30	22	449	394	3129	22	25	M	M	22.25322593	19.82173467	51	52.1	0.566279999142432	0.171860000021797	0	0	0.0078125	0.004718684	0.004556384	121.6552506	ref	0.0736205604428044	0.00299815498154982
1498	0	0	13	31	1196	30	31	494	402	960	22	73	M	F	22.25322593	21.41203704	51	56.2	0.566279999142432	1.65206000161561	0	0.125	0	0.033691406	0.037572682	106.1696755	ref	0.0736205604428044	0.116005535055351
1499	0	0	14	1	13	7	1	6	404	6	23	35	M	M	25.0457922	25.39642228	66.5	47.8	0.0489999999951628	0.197010000027762	0	0	0	0.016867898	0.017540693	350.4069063	ref	0.003690036900369	0.0133043127306273
1500	0	0	14	2	115	7	2	36	405	37	23	26	M	M	25.0457922	24.05924093	66.5	45.6	0.0489999999951628	0.171219999948218	0	0	0.0078125	0.009765625	0.009975662	3406.121695	ref	0.003690036900369	0.0201150253690037
1501	0	0	14	100	1353	7	1	6	404	3075	23	24	M	M	25.0457922	26.92256151	66.5	52.1	0.0489999999951628	0.197010000027762	0	0	0.0390625	0.016867898	0.017540693	350.4069063	ref	0.003690036900369	0.0595522947601476
1502	0	0	14	3	219	7	5	120	408	68	23	48	M	M	25.0457922	23.66780045	66.5	51.1	0.0489999999951628	0.314460000619417	0	0	0	0.015625	0.018999457	428.9242357	ref	0.003690036900369	0.0138376383763838
1504	0	0	14	4	321	7	3	65	406	99	23	45	M	M	25.0457922	21.67505798	66.5	62.5	0.0489999999951628	0.182030000064457	0	0	0	0.017755682	0.017015577	332.4154028	ref	0.003690036900369	0.0133763837638376
1505	0	1	14	5	420	7	4	93	407	130	23	33	M	M	25.0457922	23.57000197	66.5	48.8	0.0489999999951628	0.0737899999956931	0	0	0.03125	0.03125	0.033626724	1051.854077	ref	0.003690036900369	0.00507380073800738
1506	1	0	14	6	521	7	6	146	409	161	23	67	M	F	25.0457922	24.27041046	66.5	51.3	0.0489999999951628	0.246479999931847	0	0	0.03125	0.005580357	0.007006174	374.8186228	ref	0.003690036900369	0.0416858856088561
1507	0	0	14	8	716	7	13	177	415	224	23	43	M	F	25.0457922	18.24242151	66.5	45.9	0.0489999999951628	0.184179999948188	0	0	0	0.00390625	0.010085894	517.0812315	ref	0.003690036900369	0.0274446494464945
1508	0	0	14	9	811	7	22	186	424	255	23	20	M	M	25.0457922	22.33278955	66.5	47.8	0.0489999999951628	0.171860000021797	0	0	0.0078125	0.003487723	0.003366764	310.9099548	ref	0.003690036900369	0.0399417666051661
1509	1	0	14	10	903	7	32	196	434	286	23	31	M	M	25.0457922	22.83633299	66.5	46	0.0489999999951628	0.321590000552461	0	0	0	0.017089844	0.017270694	329.0136775	ref	0.003690036900369	0.00213330258302583
1510	0	0	14	11	998	7	15	179	417	317	23	22	M	F	25.0457922	26.68320929	66.5	56.7	0.0489999999951628	0.323029998657906	0	0	0	0.001302083	0.006088462	403.7288694	ref	0.003690036900369	0.0220681503690037
1511	1	1	14	12	1089	7	17	181	419	348	23	41	M	F	25.0457922	26.3844817	66.5	56.7	0.0489999999951628	0.332809999147796	0	0	0.5	0.25	0.179284291	101.2570985	ref	0.003690036900369	0.0171817343173432
1512	0	0	14	13	1183	7	30	194	432	379	23	22	M	M	25.0457922	22.25322593	66.5	51	0.0489999999951628	0.566279999142432	0	0	0.0390625	0.013212316	0.014974194	317.9827039	ref	0.003690036900369	0.0736205604428044
1513	0	0	14	16	1270	7	30	194	432	466	23	24	M	F	25.0457922	25.41245349	66.5	50.9	0.0489999999951628	0.566279999142432	0	0	0	0.013212316	0.014974194	317.9827039	ref	0.003690036900369	0.00553505535055351
1514	0	0	14	15	1269	7	30	194	432	441	23	25	M	F	25.0457922	23.59558321	66.5	48	0.0489999999951628	0.566279999142432	0	0	0.0390625	0.013212316	0.014974194	317.9827039	ref	0.003690036900369	0.0736205604428044
1515	0	0	14	17	1271	7	30	194	432	503	23	25	M	F	25.0457922	22.43714647	66.5	56.5	0.0489999999951628	0.566279999142432	0	0	0.0390625	0.013212316	0.014974194	317.9827039	ref	0.003690036900369	0.0726980512177122
1516	0	0	14	18	1272	7	8	172	410	534	23	37	M	M	25.0457922	22.08349443	66.5	52.2	0.0489999999951628	0.846060004175065	0	0	0	0.009765625	0.008845914	317.0567772	ref	0.003690036900369	0.0276176199261993
1517	0	0	14	20	1274	7	23	187	425	596	23	31	M	F	25.0457922	26.6204225	66.5	54.9	0.0489999999951628	2.34056998965406	0	0	0.0234375	0.005859375	0.005424727	661.7469305	ref	0.003690036900369	0.0380679197416974
1518	0	0	14	21	1275	7	3	65	406	626	23	25	M	M	25.0457922	22.35751702	66.5	51.8	0.0489999999951628	0.182030000064457	0	0	0.0390625	0.017755682	0.017015577	332.4154028	ref	0.003690036900369	0.0672783095202952
1519	0	0	14	22	1276	7	21	185	423	658	23	21	M	F	25.0457922	21.47253459	66.5	55.1	0.0489999999951628	0.0798600000300939	0	0	0.125	0.03125	0.036084392	211.6317557	ref	0.003690036900369	0.0683809963099631
1520	0	0	14	23	1277	7	9	173	411	689	23	39	M	M	25.0457922	21.9375338	66.5	49	0.0489999999951628	1.11881000511971	0	0	0	0.018028846	0.016566565	368.4806644	ref	0.003690036900369	0.0285401291512915
1521	0	0	14	24	1278	7	16	180	418	720	23	26	M	F	25.0457922	23.680859	66.5	52.3	0.0489999999951628	0.552790000799945	0	0	0.125	0.050195313	0.053327732	420.5294282	ref	0.003690036900369	0.0702260147601476
1522	0	0	14	25	1279	7	30	194	432	751	23	52	M	F	25.0457922	30.236996	66.5	59.4	0.0489999999951628	0.566279999142432	0	0	0.078125	0.013212316	0.014974194	317.9827039	ref	0.003690036900369	0.125100899446494
1523	0	0	14	27	1281	7	20	184	422	813	23	24	M	F	25.0457922	23.40192275	66.5	52.8	0.0489999999951628	0.851249997061644	0	0	0.125	0.03125	0.033626724	198.6454127	ref	0.003690036900369	0.0693035055350553
1524	0	0	14	28	1282	7	10	174	412	844	23	40	M	M	25.0457922	24.1098876	66.5	48.6	0.0489999999951628	0.650410000483094	0	0	0	0.008138021	0.010249019	3762.119615	ref	0.003690036900369	0.00645756457564576
1525	1	0	14	29	1283	7	6	146	409	874	23	35	M	F	25.0457922	23.99705944	66.5	49	0.0489999999951628	0.246479999931847	0	0	0.015625	0.005580357	0.007006174	374.8186228	ref	0.003690036900369	0.0346805811808118
1526	1	0	14	30	1284	7	14	178	416	906	23	20	M	F	25.0457922	24.13333333	66.5	50.7	0.0489999999951628	3.84082998445596	0	0	0.0234375	0.0234375	0.019901384	580.7727611	ref	0.003690036900369	0.035588676199262
1527	0	0	14	32	1286	7	11	175	413	968	23	35	M	M	25.0457922	22.6071525	66.5	45.1	0.0489999999951628	0.271620000906121	0	0	0.0390625	0.009765625	0.009041212	378.4098307	ref	0.003690036900369	0.0853825530627306
1528	0	0	14	33	1287	7	5	120	408	998	23	75	M	F	25.0457922	22.35896149	66.5	54.9	0.0489999999951628	0.314460000619417	0	0	0.09375	0.015625	0.018999457	428.9242357	ref	0.003690036900369	0.0750115313653136
1529	0	0	14	34	1288	7	8	172	410	1030	23	33	M	F	25.0457922	20.01429309	66.5	47.7	0.0489999999951628	0.846060004175065	0	0	0.0390625	0.009765625	0.008845914	317.0567772	ref	0.003690036900369	0.0874581988191882
1530	0	1	14	35	1289	7	12	176	414	1061	23	48	M	M	25.0457922	20.11611691	66.5	52	0.0489999999951628	0.566839998330792	0	0	0.25	0.0625	0.057863756	250.7369139	ref	0.003690036900369	0.102167896678967
1531	0	0	14	36	1290	7	13	177	415	1092	23	43	M	M	25.0457922	23.39761249	66.5	49.7	0.0489999999951628	0.184179999948188	0	0	0	0.00390625	0.010085894	517.0812315	ref	0.003690036900369	0.0239852398523985
1532	0	0	14	37	1291	7	26	190	428	1123	23	20	M	M	25.0457922	22.86301966	66.5	49.4	0.0489999999951628	0.311689999963692	0	0	0.0390625	0.021484375	0.01968484	375.410442	ref	0.003690036900369	0.0789249884870849
1533	0	0	14	38	1292	7	4	93	407	1153	23	28	M	F	25.0457922	24.47776518	66.5	54.5	0.0489999999951628	0.0737899999956931	0	0	0.125	0.03125	0.033626724	1051.854077	ref	0.003690036900369	0.0702260147601476
1534	0	0	14	39	1293	7	9	173	411	1185	23	39	M	F	25.0457922	28.1675972	66.5	49.8	0.0489999999951628	1.11881000511971	0	0	0.078125	0.018028846	0.016566565	368.4806644	ref	0.003690036900369	0.119565844095941
1535	1	0	14	41	1295	7	22	186	424	1247	23	26	M	M	25.0457922	25.42947459	66.5	50.2	0.0489999999951628	0.171860000021797	0	0	0.0078125	0.003487723	0.003366764	310.9099548	ref	0.003690036900369	0.0399417666051661
1536	0	0	14	42	1296	7	15	179	417	1278	23	50	M	M	25.0457922	25.20642329	66.5	54	0.0489999999951628	0.323029998657906	0	0	0	0.001302083	0.006088462	403.7288694	ref	0.003690036900369	0.018450184501845
1537	0	0	14	44	1298	7	3	65	406	1339	23	21	M	F	25.0457922	22.6665875	66.5	53	0.0489999999951628	0.182030000064457	0	0	0.0390625	0.017755682	0.017015577	332.4154028	ref	0.003690036900369	0.0696998962361624
1538	0	0	14	45	1299	7	16	180	418	1371	23	59	M	M	25.0457922	22.69527123	66.5	65.3	0.0489999999951628	0.552790000799945	0	0	0	0.050195313	0.053327732	420.5294282	ref	0.003690036900369	0.0249077490774908
1539	0	0	14	43	1297	7	22	186	424	1309	23	44	M	F	25.0457922	22.71968369	66.5	49.7	0.0489999999951628	0.171860000021797	0	0	0.015625	0.003487723	0.003366764	310.9099548	ref	0.003690036900369	0.0439056734317343
1540	1	1	14	46	1300	7	17	181	419	1402	23	54	M	M	25.0457922	22.55794194	66.5	50.6	0.0489999999951628	0.332809999147796	0	0	0.5	0.25	0.179284291	101.2570985	ref	0.003690036900369	0.104012915129151
1541	0	0	14	47	1301	7	30	194	432	1433	23	26	M	M	25.0457922	25.01560874	66.5	49.7	0.0489999999951628	0.566279999142432	0	0	0.0390625	0.013212316	0.014974194	317.9827039	ref	0.003690036900369	0.0754655788929889
1542	0	0	14	48	1302	7	1	6	404	1463	23	22	M	F	25.0457922	25.24333836	66.5	52.1	0.0489999999951628	0.197010000027762	0	0	0.0390625	0.016867898	0.017540693	350.4069063	ref	0.003690036900369	0.060936058597786
1543	0	0	14	49	1303	7	18	182	420	1495	23	53	M	M	25.0457922	21.98989237	66.5	45.5	0.0489999999951628	0.40252999829703	0	0	0.25	0.049107143	0.051558503	386.0012953	ref	0.003690036900369	0.107241697416974
1544	0	0	14	50	1304	7	30	194	432	1526	23	19	M	F	25.0457922	23.29881657	66.5	57.4	0.0489999999951628	0.566279999142432	0	0	0	0.013212316	0.014974194	317.9827039	ref	0.003690036900369	0.00340175276752768
1545	0	0	14	51	1305	7	3	65	406	1556	23	19	M	F	25.0457922	23.48966659	66.5	50.3	0.0489999999951628	0.182030000064457	0	0	0.0390625	0.017755682	0.017015577	332.4154028	ref	0.003690036900369	0.0696998962361624
1546	0	0	14	52	1306	7	13	177	415	1588	23	24	M	M	25.0457922	24.61064488	66.5	47.1	0.0489999999951628	0.184179999948188	0	0	0.0390625	0.00390625	0.010085894	517.0812315	ref	0.003690036900369	0.0735052467896679
1547	0	0	14	53	1307	7	19	183	421	1619	23	73	M	M	25.0457922	20.98794298	66.5	50.5	0.0489999999951628	0.164730000008734	0	0	0.03125	0.0390625	0.037835854	336.251394	ref	0.003690036900369	0.0915302121771218
1548	0	0	14	40	1294	7	14	178	416	1216	23	48	M	M	25.0457922	26.2721715	66.5	51.9	0.0489999999951628	3.84082998445596	0	0	0.078125	0.0234375	0.019901384	580.7727611	ref	0.003690036900369	0.115875807195572
1549	0	0	14	103	1356	7	31	195	433	3169	23	33	M	M	25.0457922	23.48579692	66.5	45.6	0.0489999999951628	1.65206000161561	1	0	0.25	0.0703125	0.068740835	400.2161916	ref	0.003690036900369	0.100322878228782
1550	0	0	14	55	1309	7	20	184	422	1681	23	38	M	M	25.0457922	25.33184519	66.5	57.4	0.0489999999951628	0.851249997061644	0	0	0	0.03125	0.033626724	198.6454127	ref	0.003690036900369	0.00622693726937269
1551	0	0	14	56	1310	7	9	173	411	1712	23	22	M	F	25.0457922	24.06290928	66.5	49.8	0.0489999999951628	1.11881000511971	0	0	0.0390625	0.018028846	0.016566565	368.4806644	ref	0.003690036900369	0.0634729589667897
1552	0	1	14	58	1312	7	31	195	433	1774	23	25	M	F	25.0457922	31.52017475	66.5	50.1	0.0489999999951628	1.65206000161561	1	0	0	0.0703125	0.068740835	400.2161916	ref	0.003690036900369	0.0156826568265683
1553	0	0	14	59	1313	7	22	186	424	1805	23	48	M	M	25.0457922	22.53592684	66.5	49.1	0.0489999999951628	0.171860000021797	0	0	0	0.003487723	0.003366764	310.9099548	ref	0.003690036900369	0.0322878228782288
1554	0	0	14	60	1314	7	24	188	426	1836	23	19	M	F	25.0457922	26.02909	66.5	48.3	0.0489999999951628	5.25930997681726	0	0	0.125	0.0625	0.057863756	158.8080602	ref	0.003690036900369	0.0665359778597786
1555	0	0	14	61	1315	7	16	180	418	1867	23	47	M	F	25.0457922	23.3155615	66.5	55.3	0.0489999999951628	0.552790000799945	0	0	0.25	0.050195313	0.053327732	420.5294282	ref	0.003690036900369	0.106319188191882
1556	0	0	14	62	1316	7	16	180	418	1898	23	19	M	F	25.0457922	28.43247288	66.5	67	0.0489999999951628	0.552790000799945	0	0	0.125	0.050195313	0.053327732	420.5294282	ref	0.003690036900369	0.0683809963099631
1557	0	0	14	63	1317	7	15	179	417	1929	23	27	M	F	25.0457922	30.40403585	66.5	52.6	0.0489999999951628	0.323029998657906	0	0	0	0.001302083	0.006088462	403.7288694	ref	0.003690036900369	0.0248356780442804
1558	1	0	14	64	1318	7	27	191	429	1960	23	24	M	F	25.0457922	22.79666192	66.5	58.9	0.0489999999951628	0.372609999169798	0	0	0.125	0.0375	0.03320373	520.9856044	ref	0.003690036900369	0.0711485239852399
1559	0	0	14	65	1319	7	28	192	430	1991	23	49	M	F	25.0457922	28.11280207	66.5	46.5	0.0489999999951628	0.73950000137625	0	0	0.046875	0.0078125	0.015265757	458.5378937	ref	0.003690036900369	0.04903713099631
1560	0	0	14	66	1320	7	5	120	408	2021	23	43	M	F	25.0457922	25.83221224	66.5	50	0.0489999999951628	0.314460000619417	0	0	0.046875	0.015625	0.018999457	428.9242357	ref	0.003690036900369	0.0518046586715867
1561	0	0	14	67	1321	7	1	6	404	2052	23	44	M	F	25.0457922	27.75314343	66.5	49	0.0489999999951628	0.197010000027762	0	0	0.078125	0.016867898	0.017540693	350.4069063	ref	0.003690036900369	0.11725957103321
1562	0	0	14	68	1322	7	23	187	425	2084	23	34	M	M	25.0457922	22.38251041	66.5	55.9	0.0489999999951628	2.34056998965406	0	0	0	0.005859375	0.005424727	661.7469305	ref	0.003690036900369	0.0170664206642066
1563	0	0	14	69	1323	7	18	182	420	2115	23	29	M	F	25.0457922	25.4296875	66.5	52.4	0.0489999999951628	0.40252999829703	0	0	0.125	0.049107143	0.051558503	386.0012953	ref	0.003690036900369	0.0743773062730627
1564	0	0	14	70	1324	7	26	190	428	2146	23	19	M	F	25.0457922	21.85644952	66.5	56.2	0.0489999999951628	0.311689999963692	0	0	0.0390625	0.021484375	0.01968484	375.410442	ref	0.003690036900369	0.0789249884870849
1565	0	0	14	7	619	7	26	190	428	193	23	23	M	M	25.0457922	23.72099941	66.5	54	0.0489999999951628	0.311689999963692	0	0	0.0390625	0.021484375	0.01968484	375.410442	ref	0.003690036900369	0.0789249884870849
1566	1	1	14	71	1325	7	1	6	404	2176	23	35	M	M	25.0457922	21.86187482	66.5	53.1	0.0489999999951628	0.197010000027762	0	0	0	0.016867898	0.017540693	350.4069063	ref	0.003690036900369	0.0018450184501845
1567	0	0	14	72	1326	7	24	188	426	2208	23	46	M	M	25.0457922	29.82552801	66.5	52	0.0489999999951628	5.25930997681726	0	0	0	0.0625	0.057863756	158.8080602	ref	0.003690036900369	0.0230627306273063
1568	0	0	14	73	1327	7	13	177	415	2239	23	26	M	M	25.0457922	22.9530524	66.5	46.8	0.0489999999951628	0.184179999948188	0	0	0.0390625	0.00390625	0.010085894	517.0812315	ref	0.003690036900369	0.0735052467896679
1569	0	0	14	74	1328	7	25	189	427	2270	23	34	M	F	25.0457922	26.39815807	66.5	50.6	0.0489999999951628	0.608060001644304	0	0	0.125	0.03125	0.030665836	452.7471701	ref	0.003690036900369	0.0771448339483395
1570	0	0	14	75	1329	7	19	183	421	2301	23	69	M	F	25.0457922	20.59453032	66.5	57.3	0.0489999999951628	0.164730000008734	0	0	0.125	0.0390625	0.037835854	336.251394	ref	0.003690036900369	0.125461254612546
1571	0	0	14	76	1330	7	11	175	413	2332	23	32	M	F	25.0457922	28.69556545	66.5	46.7	0.0489999999951628	0.271620000906121	0	0	0	0.009765625	0.009041212	378.4098307	ref	0.003690036900369	0.0129151291512915
1572	0	0	14	77	1331	7	28	192	430	2363	23	33	M	M	25.0457922	25.70377449	66.5	48	0.0489999999951628	0.73950000137625	0	0	0.015625	0.0078125	0.015265757	458.5378937	ref	0.003690036900369	0.000864852398523985
1573	0	0	14	78	1332	7	19	183	421	2394	23	36	M	M	25.0457922	23.40753301	66.5	52.2	0.0489999999951628	0.164730000008734	0	0	0.078125	0.0390625	0.037835854	336.251394	ref	0.003690036900369	0.111263261070111
1574	0	0	14	79	1333	7	30	194	432	2425	23	18	M	F	25.0457922	23.60497173	66.5	50.3	0.0489999999951628	0.566279999142432	0	0	0.0390625	0.013212316	0.014974194	317.9827039	ref	0.003690036900369	0.0726980512177122
1575	0	0	14	80	1334	7	18	182	420	2456	23	36	M	M	25.0457922	23.85951517	66.5	49.2	0.0489999999951628	0.40252999829703	0	0	0	0.049107143	0.051558503	386.0012953	ref	0.003690036900369	0.014760147601476
1577	0	0	14	82	1335	7	25	189	427	2518	23	36	M	M	25.0457922	25.68211703	66.5	48.4	0.0489999999951628	0.608060001644304	0	0	0	0.03125	0.030665836	452.7471701	ref	0.003690036900369	0.00922509225092251
1578	0	0	14	83	1336	7	10	174	412	2549	23	31	M	F	25.0457922	25.69504876	66.5	53.8	0.0489999999951628	0.650410000483094	0	0	0.0390625	0.008138021	0.010249019	3762.119615	ref	0.003690036900369	0.0816925161623616
1579	0	0	14	84	1337	7	26	190	428	2580	23	54	M	F	25.0457922	25.2999164	66.5	59.7	0.0489999999951628	0.311689999963692	0	0	0.078125	0.021484375	0.01968484	375.410442	ref	0.003690036900369	0.122794626383764
1580	0	0	14	86	1339	7	28	192	430	2642	23	65	M	M	25.0457922	21.36859137	66.5	54.4	0.0489999999951628	0.73950000137625	0	0	0	0.0078125	0.015265757	458.5378937	ref	0.003690036900369	0.0104935424354244
1581	0	0	14	87	1340	7	15	179	417	2673	23	48	M	F	25.0457922	32.20024674	66.5	60.9	0.0489999999951628	0.323029998657906	0	0	0	0.001302083	0.006088462	403.7288694	ref	0.003690036900369	0.0219960793357934
1582	0	0	14	88	1341	7	18	182	420	2704	23	52	M	F	25.0457922	22.57777778	66.5	45.3	0.0489999999951628	0.40252999829703	0	0	0	0.049107143	0.051558503	386.0012953	ref	0.003690036900369	0.0341328413284133
1583	0	0	14	89	1342	7	13	177	415	2735	23	20	M	M	25.0457922	22.16573193	66.5	44.3	0.0489999999951628	0.184179999948188	0	0	0	0.00390625	0.010085894	517.0812315	ref	0.003690036900369	0.0183348708487085
1584	0	1	14	90	1343	7	12	176	414	2766	23	29	M	F	25.0457922	25.5426795	66.5	48.3	0.0489999999951628	0.566839998330792	0	0	0	0.0625	0.057863756	250.7369139	ref	0.003690036900369	0.0206988007380074
1585	1	1	14	91	1344	7	6	146	409	2796	23	40	M	M	25.0457922	23.44558645	66.5	47.7	0.0489999999951628	0.246479999931847	0	0	0	0.005580357	0.007006174	374.8186228	ref	0.003690036900369	0.0018450184501845
1586	0	0	14	92	1345	7	29	193	431	2828	23	26	M	M	25.0457922	22.0585864	66.5	50.9	0.0489999999951628	0.144200000023225	0	0	0.0390625	0.01171875	0.01017322	402.8548126	ref	0.003690036900369	0.0709683464206642
1587	0	0	14	93	1346	7	30	194	432	2859	23	31	M	M	25.0457922	22.61451166	66.5	47.3	0.0489999999951628	0.566279999142432	0	0	0.0390625	0.013212316	0.014974194	317.9827039	ref	0.003690036900369	0.0736205604428044
1589	0	0	14	96	1349	7	32	196	434	2952	23	33	M	F	25.0457922	22.6849514	66.5	50.5	0.0489999999951628	0.321590000552461	0	0	0	0.017089844	0.017270694	329.0136775	ref	0.003690036900369	0.0177583025830258
1590	0	0	14	97	1350	7	29	193	431	2983	23	22	M	F	25.0457922	22.18072745	66.5	46.4	0.0489999999951628	0.144200000023225	0	0	0.0078125	0.01171875	0.01017322	402.8548126	ref	0.003690036900369	0.0436318035055351
1591	0	0	14	98	1351	7	3	65	406	3013	23	45	M	F	25.0457922	26.75921734	66.5	54.9	0.0489999999951628	0.182030000064457	0	0	0.078125	0.017755682	0.017015577	332.4154028	ref	0.003690036900369	0.120488353321033
1592	0	0	14	99	1352	7	30	194	432	3045	23	64	M	M	25.0457922	21.1079069	66.5	55.1	0.0489999999951628	0.566279999142432	0	0	0	0.013212316	0.014974194	317.9827039	ref	0.003690036900369	0.018219557195572
1593	1	0	14	19	1273	7	24	188	426	565	23	41	M	F	25.0457922	22.12788277	66.5	48.6	0.0489999999951628	5.25930997681726	0	0	0.25	0.0625	0.057863756	158.8080602	ref	0.003690036900369	0.106319188191882
1594	0	0	14	102	1355	7	18	182	420	3138	23	20	M	F	25.0457922	23.46388316	66.5	44.9	0.0489999999951628	0.40252999829703	0	0	0.125	0.049107143	0.051558503	386.0012953	ref	0.003690036900369	0.0734547970479705
1595	0	0	14	104	1357	7	18	182	420	3200	23	25	M	M	25.0457922	21.67940081	66.5	48.4	0.0489999999951628	0.40252999829703	0	0	0.125	0.049107143	0.051558503	386.0012953	ref	0.003690036900369	0.0725322878228782
1596	0	0	14	105	1358	7	22	186	424	3231	23	24	M	M	25.0457922	24.60215404	66.5	49	0.0489999999951628	0.171860000021797	0	0	0.0078125	0.003487723	0.003366764	310.9099548	ref	0.003690036900369	0.0408642758302583
1597	0	0	14	106	1359	7	32	196	434	3262	23	33	M	M	25.0457922	22.93333333	66.5	50.5	0.0489999999951628	0.321590000552461	0	0	0.078125	0.017089844	0.017270694	329.0136775	ref	0.003690036900369	0.117720825645756
1598	0	0	14	107	1360	7	6	146	409	3292	23	20	M	M	25.0457922	22.15189873	66.5	54.5	0.0489999999951628	0.246479999931847	0	0	0.0078125	0.005580357	0.007006174	374.8186228	ref	0.003690036900369	0.0201078182656827
1599	0	0	14	108	1361	7	2	36	405	3323	23	24	M	F	25.0457922	21.9478738	66.5	53.9	0.0489999999951628	0.171219999948218	0	0	0.0390625	0.009765625	0.009975662	3406.121695	ref	0.003690036900369	0.0826150253874539
1600	0	0	14	54	1308	7	15	179	417	1650	23	24	M	M	25.0457922	21.96727804	66.5	53.1	0.0489999999951628	0.323029998657906	0	0	0	0.001302083	0.006088462	403.7288694	ref	0.003690036900369	0
1601	0	0	14	26	1280	7	15	179	417	782	23	24	M	M	25.0457922	24.31528125	66.5	51.4	0.0489999999951628	0.323029998657906	0	0	0	0.001302083	0.006088462	403.7288694	ref	0.003690036900369	0.0229906595940959
1602	0	0	14	57	1311	7	21	185	423	1743	23	23	M	M	25.0457922	15.88643347	66.5	57.9	0.0489999999951628	0.0798600000300939	0	0	0	0.03125	0.036084392	211.6317557	ref	0.003690036900369	0
1603	1	0	14	95	1348	7	22	186	424	2921	23	18	M	F	25.0457922	22.04278285	66.5	45.7	0.0489999999951628	0.171860000021797	0	0	0.0078125	0.003487723	0.003366764	310.9099548	ref	0.003690036900369	0.0408642758302583
1604	0	0	14	101	1354	7	22	186	424	3107	23	25	M	M	25.0457922	19.82173467	66.5	52.1	0.0489999999951628	0.171860000021797	0	0	0	0.003487723	0.003366764	310.9099548	ref	0.003690036900369	0.00299815498154982
1605	1	0	14	31	1285	7	31	195	433	937	23	73	M	F	25.0457922	21.41203704	66.5	56.2	0.0489999999951628	1.65206000161561	0	0	0.25	0.0703125	0.068740835	400.2161916	ref	0.003690036900369	0.116005535055351
1606	0	1	16	1	15	30	1	29	460	29	24	35	F	M	25.41245349	25.39642228	50.9	47.8	0.566279999142432	0.197010000027762	0	0	0	0.073028075	0.075780528	75.17978452	ref	0.00553505535055351	0.0133043127306273
1607	0	0	16	2	117	30	2	59	461	60	24	26	F	M	25.41245349	24.05924093	50.9	45.6	0.566279999142432	0.171219999948218	0	0	0.03125	0.042279412	0.042781686	3719.638961	ref	0.00553505535055351	0.0201150253690037
1608	0	0	16	100	1438	30	1	29	460	3098	24	24	F	M	25.41245349	26.92256151	50.9	52.1	0.566279999142432	0.197010000027762	0	0	0.125	0.073028075	0.075780528	75.17978452	ref	0.00553505535055351	0.0595522947601476
1609	0	1	16	3	221	30	5	143	464	91	24	48	F	M	25.41245349	23.66780045	50.9	51.1	0.566279999142432	0.314460000619417	0	0	0	0.021139706	0.025577851	123.6648697	ref	0.00553505535055351	0.0138376383763838
1611	1	0	16	4	323	30	3	88	462	122	24	45	F	M	25.41245349	21.67505798	50.9	62.5	0.566279999142432	0.182030000064457	0	0	0	0.076871658	0.073554093	28.86173938	ref	0.00553505535055351	0.0133763837638376
1612	0	1	16	5	422	30	4	116	463	153	24	33	F	M	25.41245349	23.57000197	50.9	48.8	0.566279999142432	0.0737899999956931	0	0	0	0.013212316	0.014031357	1369.835757	ref	0.00553505535055351	0.00507380073800738
1613	0	1	16	6	523	30	6	169	465	184	24	67	F	F	25.41245349	24.27041046	50.9	51.3	0.566279999142432	0.246479999931847	1	0	0.03125	0.007549895	0.009401048	80.89499366	ref	0.00553505535055351	0.0416858856088561
1614	0	0	16	8	718	30	13	323	472	246	24	43	F	F	25.41245349	18.24242151	50.9	45.9	0.566279999142432	0.184179999948188	0	0	0	0.024264706	0.051864388	230.2172887	ref	0.00553505535055351	0.0274446494464945
1615	0	0	16	9	813	30	22	449	481	277	24	20	F	M	25.41245349	22.33278955	50.9	47.8	0.566279999142432	0.171860000021797	0	0	0.0078125	0.004718684	0.004556384	121.6552506	ref	0.00553505535055351	0.0399417666051661
1616	0	0	16	10	905	30	32	495	490	309	24	31	F	M	25.41245349	22.83633299	50.9	46	0.566279999142432	0.321590000552461	0	0	0	0.084558824	0.085352364	67.62396025	ref	0.00553505535055351	0.00213330258302583
1617	0	0	16	11	1000	30	15	358	474	339	24	22	F	F	25.41245349	26.68320929	50.9	56.7	0.566279999142432	0.323029998657906	0	0	0	0.005637255	0.026285096	94.59386872	ref	0.00553505535055351	0.0220681503690037
1618	0	0	16	12	1091	30	17	389	476	370	24	41	F	F	25.41245349	26.3844817	50.9	56.7	0.566279999142432	0.332809999147796	0	0	0	0.026424632	0.024385323	217.7888886	ref	0.00553505535055351	0.0171817343173432
1620	0	0	16	14	1270	30	7	194	466	432	24	23	F	M	25.41245349	25.0457922	50.9	66.5	0.566279999142432	0.0489999999951628	0	0	0	0.013212316	0.014974194	317.9827039	ref	0.00553505535055351	0.003690036900369
1623	0	1	16	18	1362	30	8	218	467	556	24	37	F	M	25.41245349	22.08349443	50.9	52.2	0.566279999142432	0.846060004175065	0	0	0	0.087867647	0.074324205	21.40093456	ref	0.00553505535055351	0.0276176199261993
1624	0	0	16	20	1364	30	23	458	482	618	24	31	F	F	25.41245349	26.6204225	50.9	54.9	0.566279999142432	2.34056998965406	0	0	0.0234375	0.00792739	0.007315597	349.1847648	ref	0.00553505535055351	0.0380679197416974
1625	0	1	16	21	1365	30	3	88	462	649	24	25	F	M	25.41245349	22.35751702	50.9	51.8	0.566279999142432	0.182030000064457	0	0	0.125	0.076871658	0.073554093	28.86173938	ref	0.00553505535055351	0.0672783095202952
1626	0	0	16	22	1366	30	21	439	480	680	24	21	F	F	25.41245349	21.47253459	50.9	55.1	0.566279999142432	0.0798600000300939	0	0	0.0390625	0.013212316	0.014974194	132.4424403	ref	0.00553505535055351	0.0683809963099631
1627	1	1	16	23	1367	30	9	241	468	711	24	39	F	M	25.41245349	21.9375338	50.9	49	0.566279999142432	1.11881000511971	1	0	0	0.081447964	0.069646503	65.27633568	ref	0.00553505535055351	0.0285401291512915
1628	0	0	16	24	1368	30	16	374	475	742	24	26	F	F	25.41245349	23.680859	50.9	52.3	0.566279999142432	0.552790000799945	0	0	0.0390625	0.021403952	0.022486279	163.7131638	ref	0.00553505535055351	0.0702260147601476
1630	0	0	16	27	1370	30	20	428	479	835	24	24	F	F	25.41245349	23.40192275	50.9	52.8	0.566279999142432	0.851249997061644	0	0	0.0390625	0.013212316	0.014031357	221.4429949	ref	0.00553505535055351	0.0693035055350553
1631	1	0	16	28	1371	30	10	263	469	866	24	40	F	M	25.41245349	24.1098876	50.9	48.6	0.566279999142432	0.650410000483094	0	0	0	0.035232843	0.043902574	4075.301829	ref	0.00553505535055351	0.00645756457564576
1632	1	1	16	29	1372	30	6	169	465	897	24	35	F	F	25.41245349	23.99705944	50.9	49	0.566279999142432	0.246479999931847	0	0	0.015625	0.007549895	0.009401048	80.89499366	ref	0.00553505535055351	0.0346805811808118
1633	0	0	16	30	1373	30	14	341	473	928	24	20	F	F	25.41245349	24.13333333	50.9	50.7	0.566279999142432	3.84082998445596	0	0	0.0234375	0.08984375	0.084662733	559.6606114	ref	0.00553505535055351	0.035588676199262
1634	0	0	16	32	1375	30	11	284	470	990	24	35	F	M	25.41245349	22.6071525	50.9	45.1	0.566279999142432	0.271620000906121	0	0	0.125	0.042279412	0.039016517	63.1585307	ref	0.00553505535055351	0.0853825530627306
1635	0	0	16	33	1376	30	5	143	464	1021	24	75	F	F	25.41245349	22.35896149	50.9	54.9	0.566279999142432	0.314460000619417	0	0	0.09375	0.021139706	0.025577851	123.6648697	ref	0.00553505535055351	0.0750115313653136
1636	1	1	16	34	1377	30	8	218	467	1052	24	33	F	F	25.41245349	20.01429309	50.9	47.7	0.566279999142432	0.846060004175065	0	0	0.25	0.087867647	0.074324205	21.40093456	ref	0.00553505535055351	0.0874581988191882
1637	0	0	16	35	1378	30	12	304	471	1083	24	48	F	M	25.41245349	20.11611691	50.9	52	0.566279999142432	0.566839998330792	0	0	0.078125	0.030101103	0.025848612	563.8794197	ref	0.00553505535055351	0.102167896678967
1638	0	0	16	36	1379	30	13	323	472	1114	24	43	F	M	25.41245349	23.39761249	50.9	49.7	0.566279999142432	0.184179999948188	0	0	0	0.024264706	0.051864388	230.2172887	ref	0.00553505535055351	0.0239852398523985
1639	0	0	16	37	1380	30	26	479	485	1145	24	20	F	M	25.41245349	22.86301966	50.9	49.4	0.566279999142432	0.311689999963692	0	0	0.125	0.093014706	0.084209006	118.4736258	ref	0.00553505535055351	0.0789249884870849
1640	0	0	16	38	1381	30	4	116	463	1176	24	28	F	F	25.41245349	24.47776518	50.9	54.5	0.566279999142432	0.0737899999956931	0	0	0.0390625	0.013212316	0.014031357	1369.835757	ref	0.00553505535055351	0.0702260147601476
1641	0	1	16	39	1382	30	9	241	468	1207	24	39	F	F	25.41245349	28.1675972	50.9	49.8	0.566279999142432	1.11881000511971	1	0	0.25	0.081447964	0.069646503	65.27633568	ref	0.00553505535055351	0.119565844095941
1642	0	0	16	41	1384	30	22	449	481	1269	24	26	F	M	25.41245349	25.42947459	50.9	50.2	0.566279999142432	0.171860000021797	0	0	0.0078125	0.004718684	0.004556384	121.6552506	ref	0.00553505535055351	0.0399417666051661
1643	0	0	16	42	1385	30	15	358	474	1300	24	50	F	M	25.41245349	25.20642329	50.9	54	0.566279999142432	0.323029998657906	0	0	0	0.005637255	0.026285096	94.59386872	ref	0.00553505535055351	0.018450184501845
1644	1	1	16	44	1387	30	3	88	462	1362	24	21	F	F	25.41245349	22.6665875	50.9	53	0.566279999142432	0.182030000064457	0	0	0.125	0.076871658	0.073554093	28.86173938	ref	0.00553505535055351	0.0696998962361624
1645	0	0	16	45	1388	30	16	374	475	1393	24	59	F	M	25.41245349	22.69527123	50.9	65.3	0.566279999142432	0.552790000799945	0	0	0	0.021403952	0.022486279	163.7131638	ref	0.00553505535055351	0.0249077490774908
1646	0	0	16	43	1386	30	22	449	481	1331	24	44	F	F	25.41245349	22.71968369	50.9	49.7	0.566279999142432	0.171860000021797	0	0	0.015625	0.004718684	0.004556384	121.6552506	ref	0.00553505535055351	0.0439056734317343
1647	0	1	16	46	1389	30	17	389	476	1424	24	54	F	M	25.41245349	22.55794194	50.9	50.6	0.566279999142432	0.332809999147796	0	0	0.078125	0.026424632	0.024385323	217.7888886	ref	0.00553505535055351	0.104012915129151
1649	0	0	16	48	1390	30	1	29	460	1486	24	22	F	F	25.41245349	25.24333836	50.9	52.1	0.566279999142432	0.197010000027762	0	0	0.125	0.073028075	0.075780528	75.17978452	ref	0.00553505535055351	0.060936058597786
1650	1	0	16	49	1391	30	18	403	477	1517	24	53	F	M	25.41245349	21.98989237	50.9	45.5	0.566279999142432	0.40252999829703	0	0	0.078125	0.026539522	0.031490037	259.9423013	ref	0.00553505535055351	0.107241697416974
1652	1	0	16	51	1392	30	3	88	462	1579	24	19	F	F	25.41245349	23.48966659	50.9	50.3	0.566279999142432	0.182030000064457	0	0	0.125	0.076871658	0.073554093	28.86173938	ref	0.00553505535055351	0.0696998962361624
1653	0	0	16	52	1393	30	13	323	472	1610	24	24	F	M	25.41245349	24.61064488	50.9	47.1	0.566279999142432	0.184179999948188	0	0	0.125	0.024264706	0.051864388	230.2172887	ref	0.00553505535055351	0.0735052467896679
1654	1	1	16	53	1394	30	19	416	478	1641	24	73	F	M	25.41245349	20.98794298	50.9	50.5	0.566279999142432	0.164730000008734	0	0	0.25	0.169117647	0.122023383	55.00909016	ref	0.00553505535055351	0.0915302121771218
1655	0	1	16	40	1383	30	14	341	473	1238	24	48	F	M	25.41245349	26.2721715	50.9	51.9	0.566279999142432	3.84082998445596	0	0	0.25	0.08984375	0.084662733	559.6606114	ref	0.00553505535055351	0.115875807195572
1656	0	0	16	103	1441	30	31	494	489	3192	24	33	F	M	25.41245349	23.48579692	50.9	45.6	0.566279999142432	1.65206000161561	0	0	0.078125	0.033691406	0.037572682	106.1696755	ref	0.00553505535055351	0.100322878228782
1657	0	0	16	55	1396	30	20	428	479	1703	24	38	F	M	25.41245349	25.33184519	50.9	57.4	0.566279999142432	0.851249997061644	0	0	0	0.013212316	0.014031357	221.4429949	ref	0.00553505535055351	0.00622693726937269
1658	0	1	16	56	1397	30	9	241	468	1734	24	22	F	F	25.41245349	24.06290928	50.9	49.8	0.566279999142432	1.11881000511971	0	0	0.125	0.081447964	0.069646503	65.27633568	ref	0.00553505535055351	0.0634729589667897
1659	0	0	16	58	1399	30	31	494	489	1797	24	25	F	F	25.41245349	31.52017475	50.9	50.1	0.566279999142432	1.65206000161561	0	0	0	0.033691406	0.037572682	106.1696755	ref	0.00553505535055351	0.0156826568265683
1660	0	0	16	59	1400	30	22	449	481	1827	24	48	F	M	25.41245349	22.53592684	50.9	49.1	0.566279999142432	0.171860000021797	0	0	0	0.004718684	0.004556384	121.6552506	ref	0.00553505535055351	0.0322878228782288
1661	0	0	16	60	1401	30	24	466	483	1858	24	19	F	F	25.41245349	26.02909	50.9	48.3	0.566279999142432	5.25930997681726	0	0	0.0390625	0.026424632	0.024385323	227.5016483	ref	0.00553505535055351	0.0665359778597786
1662	0	1	16	61	1402	30	16	374	475	1889	24	47	F	F	25.41245349	23.3155615	50.9	55.3	0.566279999142432	0.552790000799945	0	0	0.078125	0.021403952	0.022486279	163.7131638	ref	0.00553505535055351	0.106319188191882
1663	0	0	16	62	1403	30	16	374	475	1920	24	19	F	F	25.41245349	28.43247288	50.9	67	0.566279999142432	0.552790000799945	0	0	0.0390625	0.021403952	0.022486279	163.7131638	ref	0.00553505535055351	0.0683809963099631
1664	0	0	16	63	1404	30	15	358	474	1951	24	27	F	F	25.41245349	30.40403585	50.9	52.6	0.566279999142432	0.323029998657906	0	0	0	0.005637255	0.026285096	94.59386872	ref	0.00553505535055351	0.0248356780442804
1665	0	0	16	64	1405	30	27	484	486	1982	24	24	F	F	25.41245349	22.79666192	50.9	58.9	0.566279999142432	0.372609999169798	0	0	0.0390625	0.014269301	0.013857535	203.4035398	ref	0.00553505535055351	0.0711485239852399
1666	0	0	16	65	1406	30	28	488	487	2013	24	49	F	F	25.41245349	28.11280207	50.9	46.5	0.566279999142432	0.73950000137625	0	0	0.046875	0.010569853	0.02005994	153.1012737	ref	0.00553505535055351	0.04903713099631
1667	0	0	16	66	1407	30	5	143	464	2044	24	43	F	F	25.41245349	25.83221224	50.9	50	0.566279999142432	0.314460000619417	0	0	0.046875	0.021139706	0.025577851	123.6648697	ref	0.00553505535055351	0.0518046586715867
1668	0	1	16	67	1408	30	1	29	460	2075	24	44	F	F	25.41245349	27.75314343	50.9	49	0.566279999142432	0.197010000027762	0	0	0.25	0.073028075	0.075780528	75.17978452	ref	0.00553505535055351	0.11725957103321
1669	0	0	16	68	1409	30	23	458	482	2106	24	34	F	M	25.41245349	22.38251041	50.9	55.9	0.566279999142432	2.34056998965406	0	0	0	0.00792739	0.007315597	349.1847648	ref	0.00553505535055351	0.0170664206642066
1670	0	0	16	69	1410	30	18	403	477	2137	24	29	F	F	25.41245349	25.4296875	50.9	52.4	0.566279999142432	0.40252999829703	0	0	0.0390625	0.026539522	0.031490037	259.9423013	ref	0.00553505535055351	0.0743773062730627
1671	0	0	16	70	1411	30	26	479	485	2168	24	19	F	F	25.41245349	21.85644952	50.9	56.2	0.566279999142432	0.311689999963692	0	0	0.125	0.093014706	0.084209006	118.4736258	ref	0.00553505535055351	0.0789249884870849
1672	0	0	16	7	621	30	26	479	485	215	24	23	F	M	25.41245349	23.72099941	50.9	54	0.566279999142432	0.311689999963692	0	0	0.125	0.093014706	0.084209006	118.4736258	ref	0.00553505535055351	0.0789249884870849
1673	0	0	16	71	1412	30	1	29	460	2199	24	35	F	M	25.41245349	21.86187482	50.9	53.1	0.566279999142432	0.197010000027762	0	0	0	0.073028075	0.075780528	75.17978452	ref	0.00553505535055351	0.0018450184501845
1674	0	0	16	72	1413	30	24	466	483	2230	24	46	F	M	25.41245349	29.82552801	50.9	52	0.566279999142432	5.25930997681726	0	0	0	0.026424632	0.024385323	227.5016483	ref	0.00553505535055351	0.0230627306273063
1675	0	0	16	73	1414	30	13	323	472	2261	24	26	F	M	25.41245349	22.9530524	50.9	46.8	0.566279999142432	0.184179999948188	0	0	0.125	0.024264706	0.051864388	230.2172887	ref	0.00553505535055351	0.0735052467896679
1676	0	0	16	74	1415	30	25	473	484	2292	24	34	F	F	25.41245349	26.39815807	50.9	50.6	0.566279999142432	0.608060001644304	0	0	0.0390625	0.016888787	0.018765766	135.2072483	ref	0.00553505535055351	0.0771448339483395
1677	0	1	16	75	1416	30	19	416	478	2323	24	69	F	F	25.41245349	20.59453032	50.9	57.3	0.566279999142432	0.164730000008734	0	0	0.25	0.169117647	0.122023383	55.00909016	ref	0.00553505535055351	0.125461254612546
1678	0	0	16	76	1417	30	11	284	470	2354	24	32	F	F	25.41245349	28.69556545	50.9	46.7	0.566279999142432	0.271620000906121	0	0	0	0.042279412	0.039016517	63.1585307	ref	0.00553505535055351	0.0129151291512915
1679	0	0	16	77	1418	30	28	488	487	2385	24	33	F	M	25.41245349	25.70377449	50.9	48	0.566279999142432	0.73950000137625	0	0	0	0.010569853	0.02005994	153.1012737	ref	0.00553505535055351	0.000864852398523985
1680	0	0	16	78	1419	30	19	416	478	2416	24	36	F	M	25.41245349	23.40753301	50.9	52.2	0.566279999142432	0.164730000008734	0	0	0.25	0.169117647	0.122023383	55.00909016	ref	0.00553505535055351	0.111263261070111
1682	0	0	16	80	1420	30	18	403	477	2478	24	36	F	M	25.41245349	23.85951517	50.9	49.2	0.566279999142432	0.40252999829703	0	0	0	0.026539522	0.031490037	259.9423013	ref	0.00553505535055351	0.014760147601476
1683	0	0	16	81	1421	30	7	194	466	2509	24	36	F	F	25.41245349	22.2368401	50.9	49.1	0.566279999142432	0.0489999999951628	0	0	0.0390625	0.013212316	0.014974194	317.9827039	ref	0.00553505535055351	0.0642873616236162
1684	0	0	16	82	1422	30	25	473	484	2540	24	36	F	M	25.41245349	25.68211703	50.9	48.4	0.566279999142432	0.608060001644304	0	0	0	0.016888787	0.018765766	135.2072483	ref	0.00553505535055351	0.00922509225092251
1685	0	0	16	83	1423	30	10	263	469	2571	24	31	F	F	25.41245349	25.69504876	50.9	53.8	0.566279999142432	0.650410000483094	0	0	0.125	0.035232843	0.043902574	4075.301829	ref	0.00553505535055351	0.0816925161623616
1686	1	1	16	84	1424	30	26	479	485	2602	24	54	F	F	25.41245349	25.2999164	50.9	59.7	0.566279999142432	0.311689999963692	0	0	0.25	0.093014706	0.084209006	118.4736258	ref	0.00553505535055351	0.122794626383764
1687	0	0	16	86	1426	30	28	488	487	2664	24	65	F	M	25.41245349	21.36859137	50.9	54.4	0.566279999142432	0.73950000137625	0	0	0	0.010569853	0.02005994	153.1012737	ref	0.00553505535055351	0.0104935424354244
1688	0	0	16	87	1427	30	15	358	474	2695	24	48	F	F	25.41245349	32.20024674	50.9	60.9	0.566279999142432	0.323029998657906	0	0	0	0.005637255	0.026285096	94.59386872	ref	0.00553505535055351	0.0219960793357934
1689	0	0	16	88	1428	30	18	403	477	2726	24	52	F	F	25.41245349	22.57777778	50.9	45.3	0.566279999142432	0.40252999829703	0	0	0	0.026539522	0.031490037	259.9423013	ref	0.00553505535055351	0.0341328413284133
1690	0	0	16	89	1429	30	13	323	472	2757	24	20	F	M	25.41245349	22.16573193	50.9	44.3	0.566279999142432	0.184179999948188	0	0	0	0.024264706	0.051864388	230.2172887	ref	0.00553505535055351	0.0183348708487085
1691	0	1	16	90	1430	30	12	304	471	2788	24	29	F	F	25.41245349	25.5426795	50.9	48.3	0.566279999142432	0.566839998330792	0	0	0	0.030101103	0.025848612	563.8794197	ref	0.00553505535055351	0.0206988007380074
1692	0	1	16	91	1431	30	6	169	465	2819	24	40	F	M	25.41245349	23.44558645	50.9	47.7	0.566279999142432	0.246479999931847	0	0	0	0.007549895	0.009401048	80.89499366	ref	0.00553505535055351	0.0018450184501845
1693	0	0	16	92	1432	30	29	491	488	2850	24	26	F	M	25.41245349	22.0585864	50.9	50.9	0.566279999142432	0.144200000023225	0	0	0.125	0.044921875	0.042883403	202.5660386	ref	0.00553505535055351	0.0709683464206642
1696	0	1	16	96	1435	30	32	495	490	2975	24	33	F	F	25.41245349	22.6849514	50.9	50.5	0.566279999142432	0.321590000552461	0	0	0	0.084558824	0.085352364	67.62396025	ref	0.00553505535055351	0.0177583025830258
1697	1	0	16	97	1436	30	29	491	488	3005	24	22	F	F	25.41245349	22.18072745	50.9	46.4	0.566279999142432	0.144200000023225	0	0	0.0078125	0.044921875	0.042883403	202.5660386	ref	0.00553505535055351	0.0436318035055351
1698	1	1	16	98	1437	30	3	88	462	3036	24	45	F	F	25.41245349	26.75921734	50.9	54.9	0.566279999142432	0.182030000064457	0	0	0.25	0.076871658	0.073554093	28.86173938	ref	0.00553505535055351	0.120488353321033
1700	0	0	16	19	1363	30	24	466	483	587	24	41	F	F	25.41245349	22.12788277	50.9	48.6	0.566279999142432	5.25930997681726	0	0	0.078125	0.026424632	0.024385323	227.5016483	ref	0.00553505535055351	0.106319188191882
1701	0	0	16	102	1440	30	18	403	477	3160	24	20	F	F	25.41245349	23.46388316	50.9	44.9	0.566279999142432	0.40252999829703	0	0	0.0390625	0.026539522	0.031490037	259.9423013	ref	0.00553505535055351	0.0734547970479705
1702	0	0	16	104	1442	30	18	403	477	3222	24	25	F	M	25.41245349	21.67940081	50.9	48.4	0.566279999142432	0.40252999829703	0	0	0.0390625	0.026539522	0.031490037	259.9423013	ref	0.00553505535055351	0.0725322878228782
1703	0	0	16	105	1443	30	22	449	481	3253	24	24	F	M	25.41245349	24.60215404	50.9	49	0.566279999142432	0.171860000021797	0	0	0.0078125	0.004718684	0.004556384	121.6552506	ref	0.00553505535055351	0.0408642758302583
1704	0	1	16	106	1444	30	32	495	490	3285	24	33	F	M	25.41245349	22.93333333	50.9	50.5	0.566279999142432	0.321590000552461	0	0	0.25	0.084558824	0.085352364	67.62396025	ref	0.00553505535055351	0.117720825645756
1705	0	0	16	107	1445	30	6	169	465	3315	24	20	F	M	25.41245349	22.15189873	50.9	54.5	0.566279999142432	0.246479999931847	0	0	0.0078125	0.007549895	0.009401048	80.89499366	ref	0.00553505535055351	0.0201078182656827
1706	0	0	16	108	1446	30	2	59	461	3346	24	24	F	F	25.41245349	21.9478738	50.9	53.9	0.566279999142432	0.171219999948218	0	0	0.125	0.042279412	0.042781686	3719.638961	ref	0.00553505535055351	0.0826150253874539
1707	0	0	16	54	1395	30	15	358	474	1672	24	24	F	M	25.41245349	21.96727804	50.9	53.1	0.566279999142432	0.323029998657906	0	0	0	0.005637255	0.026285096	94.59386872	ref	0.00553505535055351	0
1708	0	0	16	26	1369	30	15	358	474	804	24	24	F	M	25.41245349	24.31528125	50.9	51.4	0.566279999142432	0.323029998657906	0	0	0	0.005637255	0.026285096	94.59386872	ref	0.00553505535055351	0.0229906595940959
1709	0	0	16	57	1398	30	21	439	480	1765	24	23	F	M	25.41245349	15.88643347	50.9	57.9	0.566279999142432	0.0798600000300939	0	0	0	0.013212316	0.014974194	132.4424403	ref	0.00553505535055351	0
1710	1	0	16	95	1434	30	22	449	481	2943	24	18	F	F	25.41245349	22.04278285	50.9	45.7	0.566279999142432	0.171860000021797	0	0	0.0078125	0.004718684	0.004556384	121.6552506	ref	0.00553505535055351	0.0408642758302583
1711	0	0	16	101	1439	30	22	449	481	3129	24	25	F	M	25.41245349	19.82173467	50.9	52.1	0.566279999142432	0.171860000021797	0	0	0	0.004718684	0.004556384	121.6552506	ref	0.00553505535055351	0.00299815498154982
1712	0	0	16	31	1374	30	31	494	489	960	24	73	F	F	25.41245349	21.41203704	50.9	56.2	0.566279999142432	1.65206000161561	0	0	0.125	0.033691406	0.037572682	106.1696755	ref	0.00553505535055351	0.116005535055351
1713	0	0	15	1	14	30	1	29	435	29	25	35	F	M	23.59558321	25.39642228	48	47.8	0.566279999142432	0.197010000027762	0	0	0.25	0.073028075	0.075780528	75.17978452	ref	0.0736205604428044	0.0133043127306273
1714	0	0	15	2	116	30	2	59	436	60	25	26	F	M	23.59558321	24.05924093	48	45.6	0.566279999142432	0.171219999948218	0	0.03125	0.125	0.042279412	0.042781686	3719.638961	ref	0.0736205604428044	0.0201150253690037
1715	0	0	15	100	1523	30	1	29	435	3098	25	24	F	M	23.59558321	26.92256151	48	52.1	0.566279999142432	0.197010000027762	0	0.125	0	0.073028075	0.075780528	75.17978452	ref	0.0736205604428044	0.0595522947601476
1716	0	0	15	3	220	30	5	143	439	91	25	48	F	M	23.59558321	23.66780045	48	51.1	0.566279999142432	0.314460000619417	0	0	0.046875	0.021139706	0.025577851	123.6648697	ref	0.0736205604428044	0.0138376383763838
1718	0	0	15	4	322	30	3	88	437	122	25	45	F	M	23.59558321	21.67505798	48	62.5	0.566279999142432	0.182030000064457	0	0	0.25	0.076871658	0.073554093	28.86173938	ref	0.0736205604428044	0.0133763837638376
1719	0	1	15	5	421	30	4	116	438	153	25	33	F	M	23.59558321	23.57000197	48	48.8	0.566279999142432	0.0737899999956931	0	0	0.0390625	0.013212316	0.014031357	1369.835757	ref	0.0736205604428044	0.00507380073800738
1720	0	1	15	6	522	30	6	169	440	184	25	67	F	F	23.59558321	24.27041046	48	51.3	0.566279999142432	0.246479999931847	0	0.03125	0	0.007549895	0.009401048	80.89499366	ref	0.0736205604428044	0.0416858856088561
1721	0	0	15	8	717	30	13	323	447	246	25	43	F	F	23.59558321	18.24242151	48	45.9	0.566279999142432	0.184179999948188	0	0	0	0.024264706	0.051864388	230.2172887	ref	0.0736205604428044	0.0274446494464945
1722	0	0	15	9	812	30	22	449	456	277	25	20	F	M	23.59558321	22.33278955	48	47.8	0.566279999142432	0.171860000021797	0	0.0078125	0	0.004718684	0.004556384	121.6552506	ref	0.0736205604428044	0.0399417666051661
1723	0	0	15	10	904	30	32	495	496	309	25	31	F	M	23.59558321	22.83633299	48	46	0.566279999142432	0.321590000552461	0	0	0	0.084558824	0.085352364	67.62396025	ref	0.0736205604428044	0.00213330258302583
1724	0	0	15	11	999	30	15	358	449	339	25	22	F	F	23.59558321	26.68320929	48	56.7	0.566279999142432	0.323029998657906	0	0	0	0.005637255	0.026285096	94.59386872	ref	0.0736205604428044	0.0220681503690037
1725	0	0	15	12	1090	30	17	389	451	370	25	41	F	F	23.59558321	26.3844817	48	56.7	0.566279999142432	0.332809999147796	0	0	0.078125	0.026424632	0.024385323	217.7888886	ref	0.0736205604428044	0.0171817343173432
1727	0	0	15	14	1269	30	7	194	441	432	25	23	F	M	23.59558321	25.0457922	48	66.5	0.566279999142432	0.0489999999951628	0	0	0.0390625	0.013212316	0.014974194	317.9827039	ref	0.0736205604428044	0.003690036900369
1730	0	1	15	18	1447	30	8	218	442	556	25	37	F	M	23.59558321	22.08349443	48	52.2	0.566279999142432	0.846060004175065	0	0	0.25	0.087867647	0.074324205	21.40093456	ref	0.0736205604428044	0.0276176199261993
1731	0	0	15	20	1449	30	23	458	457	618	25	31	F	F	23.59558321	26.6204225	48	54.9	0.566279999142432	2.34056998965406	0	0.0234375	0	0.00792739	0.007315597	349.1847648	ref	0.0736205604428044	0.0380679197416974
1732	0	1	15	21	1450	30	3	88	437	649	25	25	F	M	23.59558321	22.35751702	48	51.8	0.566279999142432	0.182030000064457	0	0.125	0	0.076871658	0.073554093	28.86173938	ref	0.0736205604428044	0.0672783095202952
1733	0	0	15	22	1451	30	21	439	455	680	25	21	F	F	23.59558321	21.47253459	48	55.1	0.566279999142432	0.0798600000300939	0	0.0390625	0	0.013212316	0.014974194	132.4424403	ref	0.0736205604428044	0.0683809963099631
1734	0	1	15	23	1452	30	9	241	443	711	25	39	F	M	23.59558321	21.9375338	48	49	0.566279999142432	1.11881000511971	0	0	0.25	0.081447964	0.069646503	65.27633568	ref	0.0736205604428044	0.0285401291512915
1735	0	0	15	24	1453	30	16	374	450	742	25	26	F	F	23.59558321	23.680859	48	52.3	0.566279999142432	0.552790000799945	0	0.0390625	0	0.021403952	0.022486279	163.7131638	ref	0.0736205604428044	0.0702260147601476
1737	0	0	15	27	1455	30	20	428	454	835	25	24	F	F	23.59558321	23.40192275	48	52.8	0.566279999142432	0.851249997061644	0	0.0390625	0	0.013212316	0.014031357	221.4429949	ref	0.0736205604428044	0.0693035055350553
1738	0	0	15	28	1456	30	10	263	444	866	25	40	F	M	23.59558321	24.1098876	48	48.6	0.566279999142432	0.650410000483094	0	0	0.125	0.035232843	0.043902574	4075.301829	ref	0.0736205604428044	0.00645756457564576
1739	0	0	15	29	1457	30	6	169	440	897	25	35	F	F	23.59558321	23.99705944	48	49	0.566279999142432	0.246479999931847	0	0.015625	0	0.007549895	0.009401048	80.89499366	ref	0.0736205604428044	0.0346805811808118
1740	0	0	15	30	1458	30	14	341	448	928	25	20	F	F	23.59558321	24.13333333	48	50.7	0.566279999142432	3.84082998445596	0	0.0234375	0.25	0.08984375	0.084662733	559.6606114	ref	0.0736205604428044	0.035588676199262
1741	0	0	15	32	1460	30	11	284	445	990	25	35	F	M	23.59558321	22.6071525	48	45.1	0.566279999142432	0.271620000906121	0	0.125	0	0.042279412	0.039016517	63.1585307	ref	0.0736205604428044	0.0853825530627306
1742	0	0	15	33	1461	30	5	143	439	1021	25	75	F	F	23.59558321	22.35896149	48	54.9	0.566279999142432	0.314460000619417	0	0.09375	0	0.021139706	0.025577851	123.6648697	ref	0.0736205604428044	0.0750115313653136
1743	1	1	15	34	1462	30	8	218	442	1052	25	33	F	F	23.59558321	20.01429309	48	47.7	0.566279999142432	0.846060004175065	0	0.25	0	0.087867647	0.074324205	21.40093456	ref	0.0736205604428044	0.0874581988191882
1744	0	0	15	35	1463	30	12	304	446	1083	25	48	F	M	23.59558321	20.11611691	48	52	0.566279999142432	0.566839998330792	0	0.078125	0	0.030101103	0.025848612	563.8794197	ref	0.0736205604428044	0.102167896678967
1745	0	0	15	36	1464	30	13	323	447	1114	25	43	F	M	23.59558321	23.39761249	48	49.7	0.566279999142432	0.184179999948188	0	0	0	0.024264706	0.051864388	230.2172887	ref	0.0736205604428044	0.0239852398523985
1746	0	0	15	37	1465	30	26	479	491	1145	25	20	F	M	23.59558321	22.86301966	48	49.4	0.566279999142432	0.311689999963692	0	0.125	0	0.093014706	0.084209006	118.4736258	ref	0.0736205604428044	0.0789249884870849
1747	0	0	15	38	1466	30	4	116	438	1176	25	28	F	F	23.59558321	24.47776518	48	54.5	0.566279999142432	0.0737899999956931	0	0.0390625	0	0.013212316	0.014031357	1369.835757	ref	0.0736205604428044	0.0702260147601476
1748	0	1	15	39	1467	30	9	241	443	1207	25	39	F	F	23.59558321	28.1675972	48	49.8	0.566279999142432	1.11881000511971	0	0.25	0	0.081447964	0.069646503	65.27633568	ref	0.0736205604428044	0.119565844095941
1749	0	0	15	41	1469	30	22	449	456	1269	25	26	F	M	23.59558321	25.42947459	48	50.2	0.566279999142432	0.171860000021797	0	0.0078125	0	0.004718684	0.004556384	121.6552506	ref	0.0736205604428044	0.0399417666051661
1750	0	0	15	42	1470	30	15	358	449	1300	25	50	F	M	23.59558321	25.20642329	48	54	0.566279999142432	0.323029998657906	0	0	0	0.005637255	0.026285096	94.59386872	ref	0.0736205604428044	0.018450184501845
1751	1	1	15	44	1472	30	3	88	437	1362	25	21	F	F	23.59558321	22.6665875	48	53	0.566279999142432	0.182030000064457	0	0.125	0	0.076871658	0.073554093	28.86173938	ref	0.0736205604428044	0.0696998962361624
1752	0	1	15	45	1473	30	16	374	450	1393	25	59	F	M	23.59558321	22.69527123	48	65.3	0.566279999142432	0.552790000799945	0	0	0.078125	0.021403952	0.022486279	163.7131638	ref	0.0736205604428044	0.0249077490774908
1753	0	0	15	43	1471	30	22	449	456	1331	25	44	F	F	23.59558321	22.71968369	48	49.7	0.566279999142432	0.171860000021797	0	0.015625	0	0.004718684	0.004556384	121.6552506	ref	0.0736205604428044	0.0439056734317343
1754	0	0	15	46	1474	30	17	389	451	1424	25	54	F	M	23.59558321	22.55794194	48	50.6	0.566279999142432	0.332809999147796	0	0.078125	0	0.026424632	0.024385323	217.7888886	ref	0.0736205604428044	0.104012915129151
1756	0	0	15	48	1475	30	1	29	435	1486	25	22	F	F	23.59558321	25.24333836	48	52.1	0.566279999142432	0.197010000027762	0	0.125	0	0.073028075	0.075780528	75.17978452	ref	0.0736205604428044	0.060936058597786
1757	0	0	15	49	1476	30	18	403	452	1517	25	53	F	M	23.59558321	21.98989237	48	45.5	0.566279999142432	0.40252999829703	0	0.078125	0	0.026539522	0.031490037	259.9423013	ref	0.0736205604428044	0.107241697416974
1759	0	0	15	51	1477	30	3	88	437	1579	25	19	F	F	23.59558321	23.48966659	48	50.3	0.566279999142432	0.182030000064457	0	0.125	0	0.076871658	0.073554093	28.86173938	ref	0.0736205604428044	0.0696998962361624
1760	0	0	15	52	1478	30	13	323	447	1610	25	24	F	M	23.59558321	24.61064488	48	47.1	0.566279999142432	0.184179999948188	0	0.125	0	0.024264706	0.051864388	230.2172887	ref	0.0736205604428044	0.0735052467896679
1761	1	1	15	53	1479	30	19	416	453	1641	25	73	F	M	23.59558321	20.98794298	48	50.5	0.566279999142432	0.164730000008734	0	0.25	0	0.169117647	0.122023383	55.00909016	ref	0.0736205604428044	0.0915302121771218
1762	0	0	15	40	1468	30	14	341	448	1238	25	48	F	M	23.59558321	26.2721715	48	51.9	0.566279999142432	3.84082998445596	0	0.25	0	0.08984375	0.084662733	559.6606114	ref	0.0736205604428044	0.115875807195572
1763	0	0	15	103	1526	30	31	494	495	3192	25	33	F	M	23.59558321	23.48579692	48	45.6	0.566279999142432	1.65206000161561	0	0.078125	0	0.033691406	0.037572682	106.1696755	ref	0.0736205604428044	0.100322878228782
1764	0	0	15	55	1481	30	20	428	454	1703	25	38	F	M	23.59558321	25.33184519	48	57.4	0.566279999142432	0.851249997061644	0	0	0.0390625	0.013212316	0.014031357	221.4429949	ref	0.0736205604428044	0.00622693726937269
1765	0	0	15	56	1482	30	9	241	443	1734	25	22	F	F	23.59558321	24.06290928	48	49.8	0.566279999142432	1.11881000511971	0	0.125	0	0.081447964	0.069646503	65.27633568	ref	0.0736205604428044	0.0634729589667897
1766	0	0	15	58	1484	30	31	494	495	1797	25	25	F	F	23.59558321	31.52017475	48	50.1	0.566279999142432	1.65206000161561	0	0	0.078125	0.033691406	0.037572682	106.1696755	ref	0.0736205604428044	0.0156826568265683
1767	0	0	15	59	1485	30	22	449	456	1827	25	48	F	M	23.59558321	22.53592684	48	49.1	0.566279999142432	0.171860000021797	0	0	0.015625	0.004718684	0.004556384	121.6552506	ref	0.0736205604428044	0.0322878228782288
1768	0	0	15	60	1486	30	24	466	458	1858	25	19	F	F	23.59558321	26.02909	48	48.3	0.566279999142432	5.25930997681726	0	0.0390625	0	0.026424632	0.024385323	227.5016483	ref	0.0736205604428044	0.0665359778597786
1769	0	0	15	61	1487	30	16	374	450	1889	25	47	F	F	23.59558321	23.3155615	48	55.3	0.566279999142432	0.552790000799945	0	0.078125	0	0.021403952	0.022486279	163.7131638	ref	0.0736205604428044	0.106319188191882
1770	0	0	15	62	1488	30	16	374	450	1920	25	19	F	F	23.59558321	28.43247288	48	67	0.566279999142432	0.552790000799945	0	0.0390625	0	0.021403952	0.022486279	163.7131638	ref	0.0736205604428044	0.0683809963099631
1771	0	0	15	63	1489	30	15	358	449	1951	25	27	F	F	23.59558321	30.40403585	48	52.6	0.566279999142432	0.323029998657906	0	0	0	0.005637255	0.026285096	94.59386872	ref	0.0736205604428044	0.0248356780442804
1772	0	0	15	64	1490	30	27	484	492	1982	25	24	F	F	23.59558321	22.79666192	48	58.9	0.566279999142432	0.372609999169798	0	0.0390625	0	0.014269301	0.013857535	203.4035398	ref	0.0736205604428044	0.0711485239852399
1773	0	0	15	65	1491	30	28	488	493	2013	25	49	F	F	23.59558321	28.11280207	48	46.5	0.566279999142432	0.73950000137625	0	0.046875	0	0.010569853	0.02005994	153.1012737	ref	0.0736205604428044	0.04903713099631
1774	0	0	15	66	1492	30	5	143	439	2044	25	43	F	F	23.59558321	25.83221224	48	50	0.566279999142432	0.314460000619417	0	0.046875	0	0.021139706	0.025577851	123.6648697	ref	0.0736205604428044	0.0518046586715867
1775	0	0	15	67	1493	30	1	29	435	2075	25	44	F	F	23.59558321	27.75314343	48	49	0.566279999142432	0.197010000027762	0	0.25	0	0.073028075	0.075780528	75.17978452	ref	0.0736205604428044	0.11725957103321
1776	0	0	15	68	1494	30	23	458	457	2106	25	34	F	M	23.59558321	22.38251041	48	55.9	0.566279999142432	2.34056998965406	0	0	0.0234375	0.00792739	0.007315597	349.1847648	ref	0.0736205604428044	0.0170664206642066
1777	0	0	15	69	1495	30	18	403	452	2137	25	29	F	F	23.59558321	25.4296875	48	52.4	0.566279999142432	0.40252999829703	0	0.0390625	0	0.026539522	0.031490037	259.9423013	ref	0.0736205604428044	0.0743773062730627
1778	0	0	15	70	1496	30	26	479	491	2168	25	19	F	F	23.59558321	21.85644952	48	56.2	0.566279999142432	0.311689999963692	0	0.125	0	0.093014706	0.084209006	118.4736258	ref	0.0736205604428044	0.0789249884870849
1779	0	0	15	7	620	30	26	479	491	215	25	23	F	M	23.59558321	23.72099941	48	54	0.566279999142432	0.311689999963692	0	0.125	0	0.093014706	0.084209006	118.4736258	ref	0.0736205604428044	0.0789249884870849
1780	0	0	15	71	1497	30	1	29	435	2199	25	35	F	M	23.59558321	21.86187482	48	53.1	0.566279999142432	0.197010000027762	0	0	0.125	0.073028075	0.075780528	75.17978452	ref	0.0736205604428044	0.0018450184501845
1781	0	0	15	72	1498	30	24	466	458	2230	25	46	F	M	23.59558321	29.82552801	48	52	0.566279999142432	5.25930997681726	0	0	0.078125	0.026424632	0.024385323	227.5016483	ref	0.0736205604428044	0.0230627306273063
1782	0	0	15	73	1499	30	13	323	447	2261	25	26	F	M	23.59558321	22.9530524	48	46.8	0.566279999142432	0.184179999948188	0	0.125	0	0.024264706	0.051864388	230.2172887	ref	0.0736205604428044	0.0735052467896679
1783	0	0	15	74	1500	30	25	473	459	2292	25	34	F	F	23.59558321	26.39815807	48	50.6	0.566279999142432	0.608060001644304	0	0.0390625	0	0.016888787	0.018765766	135.2072483	ref	0.0736205604428044	0.0771448339483395
1784	0	1	15	75	1501	30	19	416	453	2323	25	69	F	F	23.59558321	20.59453032	48	57.3	0.566279999142432	0.164730000008734	0	0.25	0	0.169117647	0.122023383	55.00909016	ref	0.0736205604428044	0.125461254612546
1785	0	0	15	76	1502	30	11	284	445	2354	25	32	F	F	23.59558321	28.69556545	48	46.7	0.566279999142432	0.271620000906121	0	0	0.125	0.042279412	0.039016517	63.1585307	ref	0.0736205604428044	0.0129151291512915
1786	0	0	15	77	1503	30	28	488	493	2385	25	33	F	M	23.59558321	25.70377449	48	48	0.566279999142432	0.73950000137625	0	0	0	0.010569853	0.02005994	153.1012737	ref	0.0736205604428044	0.000864852398523985
1787	0	0	15	78	1504	30	19	416	453	2416	25	36	F	M	23.59558321	23.40753301	48	52.2	0.566279999142432	0.164730000008734	0	0.25	0	0.169117647	0.122023383	55.00909016	ref	0.0736205604428044	0.111263261070111
1789	0	0	15	80	1505	30	18	403	452	2478	25	36	F	M	23.59558321	23.85951517	48	49.2	0.566279999142432	0.40252999829703	0	0	0.0390625	0.026539522	0.031490037	259.9423013	ref	0.0736205604428044	0.014760147601476
1790	0	0	15	81	1506	30	7	194	441	2509	25	36	F	F	23.59558321	22.2368401	48	49.1	0.566279999142432	0.0489999999951628	0	0.0390625	0	0.013212316	0.014974194	317.9827039	ref	0.0736205604428044	0.0642873616236162
1791	0	0	15	82	1507	30	25	473	459	2540	25	36	F	M	23.59558321	25.68211703	48	48.4	0.566279999142432	0.608060001644304	0	0	0.0390625	0.016888787	0.018765766	135.2072483	ref	0.0736205604428044	0.00922509225092251
1792	0	0	15	83	1508	30	10	263	444	2571	25	31	F	F	23.59558321	25.69504876	48	53.8	0.566279999142432	0.650410000483094	0	0.125	0	0.035232843	0.043902574	4075.301829	ref	0.0736205604428044	0.0816925161623616
1793	0	0	15	84	1509	30	26	479	491	2602	25	54	F	F	23.59558321	25.2999164	48	59.7	0.566279999142432	0.311689999963692	0	0.25	0	0.093014706	0.084209006	118.4736258	ref	0.0736205604428044	0.122794626383764
1794	0	0	15	86	1511	30	28	488	493	2664	25	65	F	M	23.59558321	21.36859137	48	54.4	0.566279999142432	0.73950000137625	0	0	0.046875	0.010569853	0.02005994	153.1012737	ref	0.0736205604428044	0.0104935424354244
1795	0	0	15	87	1512	30	15	358	449	2695	25	48	F	F	23.59558321	32.20024674	48	60.9	0.566279999142432	0.323029998657906	0	0	0	0.005637255	0.026285096	94.59386872	ref	0.0736205604428044	0.0219960793357934
1796	0	0	15	88	1513	30	18	403	452	2726	25	52	F	F	23.59558321	22.57777778	48	45.3	0.566279999142432	0.40252999829703	0	0	0.078125	0.026539522	0.031490037	259.9423013	ref	0.0736205604428044	0.0341328413284133
1797	0	0	15	89	1514	30	13	323	447	2757	25	20	F	M	23.59558321	22.16573193	48	44.3	0.566279999142432	0.184179999948188	0	0	0	0.024264706	0.051864388	230.2172887	ref	0.0736205604428044	0.0183348708487085
1798	0	0	15	90	1515	30	12	304	446	2788	25	29	F	F	23.59558321	25.5426795	48	48.3	0.566279999142432	0.566839998330792	0	0	0.078125	0.030101103	0.025848612	563.8794197	ref	0.0736205604428044	0.0206988007380074
1799	0	0	15	91	1516	30	6	169	440	2819	25	40	F	M	23.59558321	23.44558645	48	47.7	0.566279999142432	0.246479999931847	0	0	0.015625	0.007549895	0.009401048	80.89499366	ref	0.0736205604428044	0.0018450184501845
1800	0	0	15	92	1517	30	29	491	494	2850	25	26	F	M	23.59558321	22.0585864	48	50.9	0.566279999142432	0.144200000023225	0	0.125	0	0.044921875	0.042883403	202.5660386	ref	0.0736205604428044	0.0709683464206642
1803	0	0	15	96	1520	30	32	495	496	2975	25	33	F	F	23.59558321	22.6849514	48	50.5	0.566279999142432	0.321590000552461	1	0	0.25	0.084558824	0.085352364	67.62396025	ref	0.0736205604428044	0.0177583025830258
1804	0	0	15	97	1521	30	29	491	494	3005	25	22	F	F	23.59558321	22.18072745	48	46.4	0.566279999142432	0.144200000023225	0	0.0078125	0.125	0.044921875	0.042883403	202.5660386	ref	0.0736205604428044	0.0436318035055351
1805	1	1	15	98	1522	30	3	88	437	3036	25	45	F	F	23.59558321	26.75921734	48	54.9	0.566279999142432	0.182030000064457	0	0.25	0	0.076871658	0.073554093	28.86173938	ref	0.0736205604428044	0.120488353321033
1807	0	0	15	19	1448	30	24	466	458	587	25	41	F	F	23.59558321	22.12788277	48	48.6	0.566279999142432	5.25930997681726	0	0.078125	0	0.026424632	0.024385323	227.5016483	ref	0.0736205604428044	0.106319188191882
1808	0	0	15	102	1525	30	18	403	452	3160	25	20	F	F	23.59558321	23.46388316	48	44.9	0.566279999142432	0.40252999829703	0	0.0390625	0	0.026539522	0.031490037	259.9423013	ref	0.0736205604428044	0.0734547970479705
1809	0	0	15	104	1527	30	18	403	452	3222	25	25	F	M	23.59558321	21.67940081	48	48.4	0.566279999142432	0.40252999829703	0	0.0390625	0	0.026539522	0.031490037	259.9423013	ref	0.0736205604428044	0.0725322878228782
1810	0	0	15	105	1528	30	22	449	456	3253	25	24	F	M	23.59558321	24.60215404	48	49	0.566279999142432	0.171860000021797	0	0.0078125	0	0.004718684	0.004556384	121.6552506	ref	0.0736205604428044	0.0408642758302583
1811	0	1	15	106	1529	30	32	495	496	3285	25	33	F	M	23.59558321	22.93333333	48	50.5	0.566279999142432	0.321590000552461	1	0.25	0	0.084558824	0.085352364	67.62396025	ref	0.0736205604428044	0.117720825645756
1812	0	0	15	107	1530	30	6	169	440	3315	25	20	F	M	23.59558321	22.15189873	48	54.5	0.566279999142432	0.246479999931847	0	0.0078125	0	0.007549895	0.009401048	80.89499366	ref	0.0736205604428044	0.0201078182656827
1813	0	0	15	108	1531	30	2	59	436	3346	25	24	F	F	23.59558321	21.9478738	48	53.9	0.566279999142432	0.171219999948218	0	0.125	0	0.042279412	0.042781686	3719.638961	ref	0.0736205604428044	0.0826150253874539
1814	0	0	15	54	1480	30	15	358	449	1672	25	24	F	M	23.59558321	21.96727804	48	53.1	0.566279999142432	0.323029998657906	0	0	0	0.005637255	0.026285096	94.59386872	ref	0.0736205604428044	0
1815	0	0	15	26	1454	30	15	358	449	804	25	24	F	M	23.59558321	24.31528125	48	51.4	0.566279999142432	0.323029998657906	0	0	0	0.005637255	0.026285096	94.59386872	ref	0.0736205604428044	0.0229906595940959
1816	0	0	15	57	1483	30	21	439	455	1765	25	23	F	M	23.59558321	15.88643347	48	57.9	0.566279999142432	0.0798600000300939	0	0	0.0390625	0.013212316	0.014974194	132.4424403	ref	0.0736205604428044	0
1817	0	0	15	95	1519	30	22	449	456	2943	25	18	F	F	23.59558321	22.04278285	48	45.7	0.566279999142432	0.171860000021797	0	0.0078125	0	0.004718684	0.004556384	121.6552506	ref	0.0736205604428044	0.0408642758302583
1818	0	0	15	101	1524	30	22	449	456	3129	25	25	F	M	23.59558321	19.82173467	48	52.1	0.566279999142432	0.171860000021797	0	0	0.0078125	0.004718684	0.004556384	121.6552506	ref	0.0736205604428044	0.00299815498154982
1819	0	1	15	31	1459	30	31	494	495	960	25	73	F	F	23.59558321	21.41203704	48	56.2	0.566279999142432	1.65206000161561	0	0.125	0	0.033691406	0.037572682	106.1696755	ref	0.0736205604428044	0.116005535055351
1820	0	0	17	1	16	30	1	29	497	29	25	35	F	M	22.43714647	25.39642228	56.5	47.8	0.566279999142432	0.197010000027762	0	0	0.25	0.073028075	0.075780528	75.17978452	ref	0.0726980512177122	0.0133043127306273
1821	0	0	17	2	118	30	2	59	498	60	25	26	F	M	22.43714647	24.05924093	56.5	45.6	0.566279999142432	0.171219999948218	0	0.03125	0.125	0.042279412	0.042781686	3719.638961	ref	0.0726980512177122	0.0201150253690037
1822	0	0	17	100	1608	30	1	29	497	3098	25	24	F	M	22.43714647	26.92256151	56.5	52.1	0.566279999142432	0.197010000027762	0	0.125	0	0.073028075	0.075780528	75.17978452	ref	0.0726980512177122	0.0595522947601476
1823	0	1	17	3	222	30	5	143	501	91	25	48	F	M	22.43714647	23.66780045	56.5	51.1	0.566279999142432	0.314460000619417	0	0	0.046875	0.021139706	0.025577851	123.6648697	ref	0.0726980512177122	0.0138376383763838
1825	0	0	17	4	324	30	3	88	499	122	25	45	F	M	22.43714647	21.67505798	56.5	62.5	0.566279999142432	0.182030000064457	0	0	0.25	0.076871658	0.073554093	28.86173938	ref	0.0726980512177122	0.0133763837638376
1826	0	1	17	5	423	30	4	116	500	153	25	33	F	M	22.43714647	23.57000197	56.5	48.8	0.566279999142432	0.0737899999956931	0	0	0.0390625	0.013212316	0.014031357	1369.835757	ref	0.0726980512177122	0.00507380073800738
1827	0	1	17	6	524	30	6	169	502	184	25	67	F	F	22.43714647	24.27041046	56.5	51.3	0.566279999142432	0.246479999931847	0	0.03125	0	0.007549895	0.009401048	80.89499366	ref	0.0726980512177122	0.0416858856088561
1828	0	0	17	8	719	30	13	323	509	246	25	43	F	F	22.43714647	18.24242151	56.5	45.9	0.566279999142432	0.184179999948188	0	0	0	0.024264706	0.051864388	230.2172887	ref	0.0726980512177122	0.0274446494464945
1829	0	0	17	9	814	30	22	449	518	277	25	20	F	M	22.43714647	22.33278955	56.5	47.8	0.566279999142432	0.171860000021797	0	0.0078125	0	0.004718684	0.004556384	121.6552506	ref	0.0726980512177122	0.0399417666051661
1830	0	0	17	10	906	30	32	495	527	309	25	31	F	M	22.43714647	22.83633299	56.5	46	0.566279999142432	0.321590000552461	0	0	0	0.084558824	0.085352364	67.62396025	ref	0.0726980512177122	0.00213330258302583
1831	0	0	17	11	1001	30	15	358	511	339	25	22	F	F	22.43714647	26.68320929	56.5	56.7	0.566279999142432	0.323029998657906	0	0	0	0.005637255	0.026285096	94.59386872	ref	0.0726980512177122	0.0220681503690037
1832	0	0	17	12	1092	30	17	389	513	370	25	41	F	F	22.43714647	26.3844817	56.5	56.7	0.566279999142432	0.332809999147796	0	0	0.078125	0.026424632	0.024385323	217.7888886	ref	0.0726980512177122	0.0171817343173432
1834	0	1	17	14	1271	30	7	194	503	432	25	23	F	M	22.43714647	25.0457922	56.5	66.5	0.566279999142432	0.0489999999951628	0	0	0.0390625	0.013212316	0.014974194	317.9827039	ref	0.0726980512177122	0.003690036900369
1837	0	1	17	18	1532	30	8	218	504	556	25	37	F	M	22.43714647	22.08349443	56.5	52.2	0.566279999142432	0.846060004175065	0	0	0.25	0.087867647	0.074324205	21.40093456	ref	0.0726980512177122	0.0276176199261993
1838	0	0	17	20	1534	30	23	458	519	618	25	31	F	F	22.43714647	26.6204225	56.5	54.9	0.566279999142432	2.34056998965406	0	0.0234375	0	0.00792739	0.007315597	349.1847648	ref	0.0726980512177122	0.0380679197416974
1839	0	1	17	21	1535	30	3	88	499	649	25	25	F	M	22.43714647	22.35751702	56.5	51.8	0.566279999142432	0.182030000064457	0	0.125	0	0.076871658	0.073554093	28.86173938	ref	0.0726980512177122	0.0672783095202952
1840	0	0	17	22	1536	30	21	439	517	680	25	21	F	F	22.43714647	21.47253459	56.5	55.1	0.566279999142432	0.0798600000300939	0	0.0390625	0	0.013212316	0.014974194	132.4424403	ref	0.0726980512177122	0.0683809963099631
1841	0	1	17	23	1537	30	9	241	505	711	25	39	F	M	22.43714647	21.9375338	56.5	49	0.566279999142432	1.11881000511971	0	0	0.25	0.081447964	0.069646503	65.27633568	ref	0.0726980512177122	0.0285401291512915
1842	0	1	17	24	1538	30	16	374	512	742	25	26	F	F	22.43714647	23.680859	56.5	52.3	0.566279999142432	0.552790000799945	0	0.0390625	0	0.021403952	0.022486279	163.7131638	ref	0.0726980512177122	0.0702260147601476
1844	0	0	17	27	1540	30	20	428	516	835	25	24	F	F	22.43714647	23.40192275	56.5	52.8	0.566279999142432	0.851249997061644	0	0.0390625	0	0.013212316	0.014031357	221.4429949	ref	0.0726980512177122	0.0693035055350553
1845	0	1	17	28	1541	30	10	263	506	866	25	40	F	M	22.43714647	24.1098876	56.5	48.6	0.566279999142432	0.650410000483094	0	0	0.125	0.035232843	0.043902574	4075.301829	ref	0.0726980512177122	0.00645756457564576
1846	0	1	17	29	1542	30	6	169	502	897	25	35	F	F	22.43714647	23.99705944	56.5	49	0.566279999142432	0.246479999931847	0	0.015625	0	0.007549895	0.009401048	80.89499366	ref	0.0726980512177122	0.0346805811808118
1847	0	0	17	30	1543	30	14	341	510	928	25	20	F	F	22.43714647	24.13333333	56.5	50.7	0.566279999142432	3.84082998445596	0	0.0234375	0.25	0.08984375	0.084662733	559.6606114	ref	0.0726980512177122	0.035588676199262
1848	0	1	17	32	1545	30	11	284	507	990	25	35	F	M	22.43714647	22.6071525	56.5	45.1	0.566279999142432	0.271620000906121	0	0.125	0	0.042279412	0.039016517	63.1585307	ref	0.0726980512177122	0.0853825530627306
1849	0	1	17	33	1546	30	5	143	501	1021	25	75	F	F	22.43714647	22.35896149	56.5	54.9	0.566279999142432	0.314460000619417	0	0.09375	0	0.021139706	0.025577851	123.6648697	ref	0.0726980512177122	0.0750115313653136
1850	1	1	17	34	1547	30	8	218	504	1052	25	33	F	F	22.43714647	20.01429309	56.5	47.7	0.566279999142432	0.846060004175065	0	0.25	0	0.087867647	0.074324205	21.40093456	ref	0.0726980512177122	0.0874581988191882
1851	0	1	17	35	1548	30	12	304	508	1083	25	48	F	M	22.43714647	20.11611691	56.5	52	0.566279999142432	0.566839998330792	0	0.078125	0	0.030101103	0.025848612	563.8794197	ref	0.0726980512177122	0.102167896678967
1852	0	0	17	36	1549	30	13	323	509	1114	25	43	F	M	22.43714647	23.39761249	56.5	49.7	0.566279999142432	0.184179999948188	0	0	0	0.024264706	0.051864388	230.2172887	ref	0.0726980512177122	0.0239852398523985
1853	0	1	17	37	1550	30	26	479	522	1145	25	20	F	M	22.43714647	22.86301966	56.5	49.4	0.566279999142432	0.311689999963692	0	0.125	0	0.093014706	0.084209006	118.4736258	ref	0.0726980512177122	0.0789249884870849
1854	0	0	17	38	1551	30	4	116	500	1176	25	28	F	F	22.43714647	24.47776518	56.5	54.5	0.566279999142432	0.0737899999956931	0	0.0390625	0	0.013212316	0.014031357	1369.835757	ref	0.0726980512177122	0.0702260147601476
1855	0	1	17	39	1552	30	9	241	505	1207	25	39	F	F	22.43714647	28.1675972	56.5	49.8	0.566279999142432	1.11881000511971	0	0.25	0	0.081447964	0.069646503	65.27633568	ref	0.0726980512177122	0.119565844095941
1856	0	0	17	41	1554	30	22	449	518	1269	25	26	F	M	22.43714647	25.42947459	56.5	50.2	0.566279999142432	0.171860000021797	0	0.0078125	0	0.004718684	0.004556384	121.6552506	ref	0.0726980512177122	0.0399417666051661
1857	0	0	17	42	1555	30	15	358	511	1300	25	50	F	M	22.43714647	25.20642329	56.5	54	0.566279999142432	0.323029998657906	0	0	0	0.005637255	0.026285096	94.59386872	ref	0.0726980512177122	0.018450184501845
1858	1	1	17	44	1557	30	3	88	499	1362	25	21	F	F	22.43714647	22.6665875	56.5	53	0.566279999142432	0.182030000064457	0	0.125	0	0.076871658	0.073554093	28.86173938	ref	0.0726980512177122	0.0696998962361624
1859	0	1	17	45	1558	30	16	374	512	1393	25	59	F	M	22.43714647	22.69527123	56.5	65.3	0.566279999142432	0.552790000799945	0	0	0.078125	0.021403952	0.022486279	163.7131638	ref	0.0726980512177122	0.0249077490774908
1860	0	1	17	43	1556	30	22	449	518	1331	25	44	F	F	22.43714647	22.71968369	56.5	49.7	0.566279999142432	0.171860000021797	0	0.015625	0	0.004718684	0.004556384	121.6552506	ref	0.0726980512177122	0.0439056734317343
1861	0	1	17	46	1559	30	17	389	513	1424	25	54	F	M	22.43714647	22.55794194	56.5	50.6	0.566279999142432	0.332809999147796	0	0.078125	0	0.026424632	0.024385323	217.7888886	ref	0.0726980512177122	0.104012915129151
1863	0	1	17	48	1560	30	1	29	497	1486	25	22	F	F	22.43714647	25.24333836	56.5	52.1	0.566279999142432	0.197010000027762	0	0.125	0	0.073028075	0.075780528	75.17978452	ref	0.0726980512177122	0.060936058597786
1864	0	1	17	49	1561	30	18	403	514	1517	25	53	F	M	22.43714647	21.98989237	56.5	45.5	0.566279999142432	0.40252999829703	0	0.078125	0	0.026539522	0.031490037	259.9423013	ref	0.0726980512177122	0.107241697416974
1866	0	1	17	51	1562	30	3	88	499	1579	25	19	F	F	22.43714647	23.48966659	56.5	50.3	0.566279999142432	0.182030000064457	0	0.125	0	0.076871658	0.073554093	28.86173938	ref	0.0726980512177122	0.0696998962361624
1867	0	0	17	52	1563	30	13	323	509	1610	25	24	F	M	22.43714647	24.61064488	56.5	47.1	0.566279999142432	0.184179999948188	0	0.125	0	0.024264706	0.051864388	230.2172887	ref	0.0726980512177122	0.0735052467896679
1868	1	1	17	53	1564	30	19	416	515	1641	25	73	F	M	22.43714647	20.98794298	56.5	50.5	0.566279999142432	0.164730000008734	0	0.25	0	0.169117647	0.122023383	55.00909016	ref	0.0726980512177122	0.0915302121771218
1869	0	1	17	40	1553	30	14	341	510	1238	25	48	F	M	22.43714647	26.2721715	56.5	51.9	0.566279999142432	3.84082998445596	0	0.25	0	0.08984375	0.084662733	559.6606114	ref	0.0726980512177122	0.115875807195572
1870	0	0	17	103	1611	30	31	494	526	3192	25	33	F	M	22.43714647	23.48579692	56.5	45.6	0.566279999142432	1.65206000161561	0	0.078125	0	0.033691406	0.037572682	106.1696755	ref	0.0726980512177122	0.100322878228782
1871	0	0	17	55	1566	30	20	428	516	1703	25	38	F	M	22.43714647	25.33184519	56.5	57.4	0.566279999142432	0.851249997061644	0	0	0.0390625	0.013212316	0.014031357	221.4429949	ref	0.0726980512177122	0.00622693726937269
1872	0	1	17	56	1567	30	9	241	505	1734	25	22	F	F	22.43714647	24.06290928	56.5	49.8	0.566279999142432	1.11881000511971	0	0.125	0	0.081447964	0.069646503	65.27633568	ref	0.0726980512177122	0.0634729589667897
1873	0	0	17	58	1569	30	31	494	526	1797	25	25	F	F	22.43714647	31.52017475	56.5	50.1	0.566279999142432	1.65206000161561	0	0	0.078125	0.033691406	0.037572682	106.1696755	ref	0.0726980512177122	0.0156826568265683
1874	0	1	17	59	1570	30	22	449	518	1827	25	48	F	M	22.43714647	22.53592684	56.5	49.1	0.566279999142432	0.171860000021797	0	0	0.015625	0.004718684	0.004556384	121.6552506	ref	0.0726980512177122	0.0322878228782288
1875	0	0	17	60	1571	30	24	466	520	1858	25	19	F	F	22.43714647	26.02909	56.5	48.3	0.566279999142432	5.25930997681726	0	0.0390625	0	0.026424632	0.024385323	227.5016483	ref	0.0726980512177122	0.0665359778597786
1876	0	1	17	61	1572	30	16	374	512	1889	25	47	F	F	22.43714647	23.3155615	56.5	55.3	0.566279999142432	0.552790000799945	0	0.078125	0	0.021403952	0.022486279	163.7131638	ref	0.0726980512177122	0.106319188191882
1877	0	1	17	62	1573	30	16	374	512	1920	25	19	F	F	22.43714647	28.43247288	56.5	67	0.566279999142432	0.552790000799945	0	0.0390625	0	0.021403952	0.022486279	163.7131638	ref	0.0726980512177122	0.0683809963099631
1878	0	0	17	63	1574	30	15	358	511	1951	25	27	F	F	22.43714647	30.40403585	56.5	52.6	0.566279999142432	0.323029998657906	0	0	0	0.005637255	0.026285096	94.59386872	ref	0.0726980512177122	0.0248356780442804
1879	0	0	17	64	1575	30	27	484	523	1982	25	24	F	F	22.43714647	22.79666192	56.5	58.9	0.566279999142432	0.372609999169798	0	0.0390625	0	0.014269301	0.013857535	203.4035398	ref	0.0726980512177122	0.0711485239852399
1880	0	0	17	65	1576	30	28	488	524	2013	25	49	F	F	22.43714647	28.11280207	56.5	46.5	0.566279999142432	0.73950000137625	0	0.046875	0	0.010569853	0.02005994	153.1012737	ref	0.0726980512177122	0.04903713099631
1881	0	0	17	66	1577	30	5	143	501	2044	25	43	F	F	22.43714647	25.83221224	56.5	50	0.566279999142432	0.314460000619417	0	0.046875	0	0.021139706	0.025577851	123.6648697	ref	0.0726980512177122	0.0518046586715867
1882	0	1	17	67	1578	30	1	29	497	2075	25	44	F	F	22.43714647	27.75314343	56.5	49	0.566279999142432	0.197010000027762	0	0.25	0	0.073028075	0.075780528	75.17978452	ref	0.0726980512177122	0.11725957103321
1883	0	0	17	68	1579	30	23	458	519	2106	25	34	F	M	22.43714647	22.38251041	56.5	55.9	0.566279999142432	2.34056998965406	0	0	0.0234375	0.00792739	0.007315597	349.1847648	ref	0.0726980512177122	0.0170664206642066
1884	0	0	17	69	1580	30	18	403	514	2137	25	29	F	F	22.43714647	25.4296875	56.5	52.4	0.566279999142432	0.40252999829703	0	0.0390625	0	0.026539522	0.031490037	259.9423013	ref	0.0726980512177122	0.0743773062730627
1885	0	1	17	70	1581	30	26	479	522	2168	25	19	F	F	22.43714647	21.85644952	56.5	56.2	0.566279999142432	0.311689999963692	0	0.125	0	0.093014706	0.084209006	118.4736258	ref	0.0726980512177122	0.0789249884870849
1886	0	1	17	7	622	30	26	479	522	215	25	23	F	M	22.43714647	23.72099941	56.5	54	0.566279999142432	0.311689999963692	0	0.125	0	0.093014706	0.084209006	118.4736258	ref	0.0726980512177122	0.0789249884870849
1887	0	0	17	71	1582	30	1	29	497	2199	25	35	F	M	22.43714647	21.86187482	56.5	53.1	0.566279999142432	0.197010000027762	0	0	0.125	0.073028075	0.075780528	75.17978452	ref	0.0726980512177122	0.0018450184501845
1888	0	0	17	72	1583	30	24	466	520	2230	25	46	F	M	22.43714647	29.82552801	56.5	52	0.566279999142432	5.25930997681726	0	0	0.078125	0.026424632	0.024385323	227.5016483	ref	0.0726980512177122	0.0230627306273063
1889	0	1	17	73	1584	30	13	323	509	2261	25	26	F	M	22.43714647	22.9530524	56.5	46.8	0.566279999142432	0.184179999948188	0	0.125	0	0.024264706	0.051864388	230.2172887	ref	0.0726980512177122	0.0735052467896679
1890	0	0	17	74	1585	30	25	473	521	2292	25	34	F	F	22.43714647	26.39815807	56.5	50.6	0.566279999142432	0.608060001644304	0	0.0390625	0	0.016888787	0.018765766	135.2072483	ref	0.0726980512177122	0.0771448339483395
1891	1	1	17	75	1586	30	19	416	515	2323	25	69	F	F	22.43714647	20.59453032	56.5	57.3	0.566279999142432	0.164730000008734	0	0.25	0	0.169117647	0.122023383	55.00909016	ref	0.0726980512177122	0.125461254612546
1892	0	1	17	76	1587	30	11	284	507	2354	25	32	F	F	22.43714647	28.69556545	56.5	46.7	0.566279999142432	0.271620000906121	0	0	0.125	0.042279412	0.039016517	63.1585307	ref	0.0726980512177122	0.0129151291512915
1893	1	0	17	77	1588	30	28	488	524	2385	25	33	F	M	22.43714647	25.70377449	56.5	48	0.566279999142432	0.73950000137625	0	0	0	0.010569853	0.02005994	153.1012737	ref	0.0726980512177122	0.000864852398523985
1894	0	1	17	78	1589	30	19	416	515	2416	25	36	F	M	22.43714647	23.40753301	56.5	52.2	0.566279999142432	0.164730000008734	0	0.25	0	0.169117647	0.122023383	55.00909016	ref	0.0726980512177122	0.111263261070111
1896	0	0	17	80	1590	30	18	403	514	2478	25	36	F	M	22.43714647	23.85951517	56.5	49.2	0.566279999142432	0.40252999829703	0	0	0.0390625	0.026539522	0.031490037	259.9423013	ref	0.0726980512177122	0.014760147601476
1897	0	0	17	81	1591	30	7	194	503	2509	25	36	F	F	22.43714647	22.2368401	56.5	49.1	0.566279999142432	0.0489999999951628	0	0.0390625	0	0.013212316	0.014974194	317.9827039	ref	0.0726980512177122	0.0642873616236162
1898	0	1	17	82	1592	30	25	473	521	2540	25	36	F	M	22.43714647	25.68211703	56.5	48.4	0.566279999142432	0.608060001644304	0	0	0.0390625	0.016888787	0.018765766	135.2072483	ref	0.0726980512177122	0.00922509225092251
1899	0	1	17	83	1593	30	10	263	506	2571	25	31	F	F	22.43714647	25.69504876	56.5	53.8	0.566279999142432	0.650410000483094	0	0.125	0	0.035232843	0.043902574	4075.301829	ref	0.0726980512177122	0.0816925161623616
1900	0	1	17	84	1594	30	26	479	522	2602	25	54	F	F	22.43714647	25.2999164	56.5	59.7	0.566279999142432	0.311689999963692	0	0.25	0	0.093014706	0.084209006	118.4736258	ref	0.0726980512177122	0.122794626383764
1901	0	0	17	86	1596	30	28	488	524	2664	25	65	F	M	22.43714647	21.36859137	56.5	54.4	0.566279999142432	0.73950000137625	0	0	0.046875	0.010569853	0.02005994	153.1012737	ref	0.0726980512177122	0.0104935424354244
1902	0	0	17	87	1597	30	15	358	511	2695	25	48	F	F	22.43714647	32.20024674	56.5	60.9	0.566279999142432	0.323029998657906	0	0	0	0.005637255	0.026285096	94.59386872	ref	0.0726980512177122	0.0219960793357934
1903	0	1	17	88	1598	30	18	403	514	2726	25	52	F	F	22.43714647	22.57777778	56.5	45.3	0.566279999142432	0.40252999829703	0	0	0.078125	0.026539522	0.031490037	259.9423013	ref	0.0726980512177122	0.0341328413284133
1904	0	0	17	89	1599	30	13	323	509	2757	25	20	F	M	22.43714647	22.16573193	56.5	44.3	0.566279999142432	0.184179999948188	0	0	0	0.024264706	0.051864388	230.2172887	ref	0.0726980512177122	0.0183348708487085
1905	0	0	17	90	1600	30	12	304	508	2788	25	29	F	F	22.43714647	25.5426795	56.5	48.3	0.566279999142432	0.566839998330792	0	0	0.078125	0.030101103	0.025848612	563.8794197	ref	0.0726980512177122	0.0206988007380074
1906	0	0	17	91	1601	30	6	169	502	2819	25	40	F	M	22.43714647	23.44558645	56.5	47.7	0.566279999142432	0.246479999931847	0	0	0.015625	0.007549895	0.009401048	80.89499366	ref	0.0726980512177122	0.0018450184501845
1907	0	1	17	92	1602	30	29	491	525	2850	25	26	F	M	22.43714647	22.0585864	56.5	50.9	0.566279999142432	0.144200000023225	0	0.125	0	0.044921875	0.042883403	202.5660386	ref	0.0726980512177122	0.0709683464206642
1910	0	1	17	96	1605	30	32	495	527	2975	25	33	F	F	22.43714647	22.6849514	56.5	50.5	0.566279999142432	0.321590000552461	0	0	0.25	0.084558824	0.085352364	67.62396025	ref	0.0726980512177122	0.0177583025830258
1911	0	1	17	97	1606	30	29	491	525	3005	25	22	F	F	22.43714647	22.18072745	56.5	46.4	0.566279999142432	0.144200000023225	0	0.0078125	0.125	0.044921875	0.042883403	202.5660386	ref	0.0726980512177122	0.0436318035055351
1912	1	1	17	98	1607	30	3	88	499	3036	25	45	F	F	22.43714647	26.75921734	56.5	54.9	0.566279999142432	0.182030000064457	0	0.25	0	0.076871658	0.073554093	28.86173938	ref	0.0726980512177122	0.120488353321033
1914	1	0	17	19	1533	30	24	466	520	587	25	41	F	F	22.43714647	22.12788277	56.5	48.6	0.566279999142432	5.25930997681726	0	0.078125	0	0.026424632	0.024385323	227.5016483	ref	0.0726980512177122	0.106319188191882
1915	0	1	17	102	1610	30	18	403	514	3160	25	20	F	F	22.43714647	23.46388316	56.5	44.9	0.566279999142432	0.40252999829703	0	0.0390625	0	0.026539522	0.031490037	259.9423013	ref	0.0726980512177122	0.0734547970479705
1916	0	1	17	104	1612	30	18	403	514	3222	25	25	F	M	22.43714647	21.67940081	56.5	48.4	0.566279999142432	0.40252999829703	0	0.0390625	0	0.026539522	0.031490037	259.9423013	ref	0.0726980512177122	0.0725322878228782
1917	0	0	17	105	1613	30	22	449	518	3253	25	24	F	M	22.43714647	24.60215404	56.5	49	0.566279999142432	0.171860000021797	0	0.0078125	0	0.004718684	0.004556384	121.6552506	ref	0.0726980512177122	0.0408642758302583
1918	0	1	17	106	1614	30	32	495	527	3285	25	33	F	M	22.43714647	22.93333333	56.5	50.5	0.566279999142432	0.321590000552461	0	0.25	0	0.084558824	0.085352364	67.62396025	ref	0.0726980512177122	0.117720825645756
1919	0	0	17	107	1615	30	6	169	502	3315	25	20	F	M	22.43714647	22.15189873	56.5	54.5	0.566279999142432	0.246479999931847	0	0.0078125	0	0.007549895	0.009401048	80.89499366	ref	0.0726980512177122	0.0201078182656827
1920	0	0	17	108	1616	30	2	59	498	3346	25	24	F	F	22.43714647	21.9478738	56.5	53.9	0.566279999142432	0.171219999948218	0	0.125	0	0.042279412	0.042781686	3719.638961	ref	0.0726980512177122	0.0826150253874539
1921	0	0	17	54	1565	30	15	358	511	1672	25	24	F	M	22.43714647	21.96727804	56.5	53.1	0.566279999142432	0.323029998657906	0	0	0	0.005637255	0.026285096	94.59386872	ref	0.0726980512177122	0
1922	0	0	17	26	1539	30	15	358	511	804	25	24	F	M	22.43714647	24.31528125	56.5	51.4	0.566279999142432	0.323029998657906	0	0	0	0.005637255	0.026285096	94.59386872	ref	0.0726980512177122	0.0229906595940959
1923	0	1	17	57	1568	30	21	439	517	1765	25	23	F	M	22.43714647	15.88643347	56.5	57.9	0.566279999142432	0.0798600000300939	0	0	0.0390625	0.013212316	0.014974194	132.4424403	ref	0.0726980512177122	0
1924	1	1	17	95	1604	30	22	449	518	2943	25	18	F	F	22.43714647	22.04278285	56.5	45.7	0.566279999142432	0.171860000021797	0	0.0078125	0	0.004718684	0.004556384	121.6552506	ref	0.0726980512177122	0.0408642758302583
1925	0	0	17	101	1609	30	22	449	518	3129	25	25	F	M	22.43714647	19.82173467	56.5	52.1	0.566279999142432	0.171860000021797	0	0	0.0078125	0.004718684	0.004556384	121.6552506	ref	0.0726980512177122	0.00299815498154982
1926	0	1	17	31	1544	30	31	494	526	960	25	73	F	F	22.43714647	21.41203704	56.5	56.2	0.566279999142432	1.65206000161561	0	0.125	0	0.033691406	0.037572682	106.1696755	ref	0.0726980512177122	0.116005535055351
1927	0	0	18	1	17	8	1	7	528	7	37	35	M	M	22.08349443	25.39642228	52.2	47.8	0.846060004175065	0.197010000027762	0	0	0	0.053977273	0.043563061	56.30275304	ref	0.0276176199261993	0.0133043127306273
1928	0	0	18	2	119	8	2	37	529	38	37	26	M	M	22.08349443	24.05924093	52.2	45.6	0.846060004175065	0.171219999948218	0	0	0.03125	0.09375	0.073231262	3721.486262	affair	0.0276176199261993	0.0201150253690037
1929	0	0	18	100	1697	8	1	7	528	3076	37	24	M	M	22.08349443	26.92256151	52.2	52.1	0.846060004175065	0.197010000027762	0	0	0.125	0.053977273	0.043563061	56.30275304	ref	0.0276176199261993	0.0595522947601476
1930	0	0	18	3	223	8	5	121	532	69	37	48	M	M	22.08349443	23.66780045	52.2	51.1	0.846060004175065	0.314460000619417	0	0	0	0.015625	0.015314685	137.1167386	ref	0.0276176199261993	0.0138376383763838
1932	1	0	18	4	325	8	3	66	530	100	37	45	M	M	22.08349443	21.67505798	52.2	62.5	0.846060004175065	0.182030000064457	0	0	0	0.0625	0.043168647	49.24428901	ref	0.0276176199261993	0.0133763837638376
1933	0	1	18	5	424	8	4	94	531	131	37	33	M	M	22.08349443	23.57000197	52.2	48.8	0.846060004175065	0.0737899999956931	0	0	0	0.009765625	0.008134699	1368.404911	ref	0.0276176199261993	0.00507380073800738
1934	0	1	18	6	525	8	6	147	533	162	37	67	M	F	22.08349443	24.27041046	52.2	51.3	0.846060004175065	0.246479999931847	0	0	0.03125	0.005580357	0.005665436	67.18630813	ref	0.0276176199261993	0.0416858856088561
1935	0	1	18	8	720	8	13	201	539	225	37	43	M	F	22.08349443	18.24242151	52.2	45.9	0.846060004175065	0.184179999948188	0	0.0625	0	0.0265625	0.028913607	218.6732723	ref	0.0276176199261993	0.0274446494464945
1936	0	0	18	9	815	8	22	210	548	256	37	20	M	M	22.08349443	22.33278955	52.2	47.8	0.846060004175065	0.171860000021797	0	0	0.0078125	0.003487723	0.002553405	100.6479011	ref	0.0276176199261993	0.0399417666051661
1937	1	0	18	10	907	8	32	220	558	287	37	31	M	M	22.08349443	22.83633299	52.2	46	0.846060004175065	0.321590000552461	0	0	0	0.057291667	0.042554443	89.02246907	ref	0.0276176199261993	0.00213330258302583
1938	0	0	18	11	1002	8	15	203	541	318	37	22	M	F	22.08349443	26.68320929	52.2	56.7	0.846060004175065	0.323029998657906	0	0	0	0.004166667	0.01723716	88.10221337	ref	0.0276176199261993	0.0220681503690037
1939	0	0	18	12	1093	8	17	205	543	349	37	41	M	F	22.08349443	26.3844817	52.2	56.7	0.846060004175065	0.332809999147796	0	0	0	0.01953125	0.013417132	216.0046296	ref	0.0276176199261993	0.0171817343173432
1940	1	1	18	13	1184	8	30	218	556	380	37	22	M	M	22.08349443	22.25322593	52.2	51	0.846060004175065	0.566279999142432	0	0	0.25	0.087867647	0.074324205	21.40093456	ref	0.0276176199261993	0.0736205604428044
1941	0	0	18	14	1272	8	7	172	534	410	37	23	M	M	22.08349443	25.0457922	52.2	66.5	0.846060004175065	0.0489999999951628	0	0	0	0.009765625	0.008845914	317.0567772	ref	0.0276176199261993	0.003690036900369
1942	1	1	18	16	1362	8	30	218	556	467	37	24	M	F	22.08349443	25.41245349	52.2	50.9	0.846060004175065	0.566279999142432	0	0	0	0.087867647	0.074324205	21.40093456	ref	0.0276176199261993	0.00553505535055351
1943	1	1	18	15	1447	8	30	218	556	442	37	25	M	F	22.08349443	23.59558321	52.2	48	0.846060004175065	0.566279999142432	0	0	0.25	0.087867647	0.074324205	21.40093456	ref	0.0276176199261993	0.0736205604428044
1944	1	1	18	17	1532	8	30	218	556	504	37	25	M	F	22.08349443	22.43714647	52.2	56.5	0.846060004175065	0.566279999142432	0	0	0.25	0.087867647	0.074324205	21.40093456	ref	0.0276176199261993	0.0726980512177122
1945	0	0	18	20	1618	8	23	211	549	597	37	31	M	F	22.08349443	26.6204225	52.2	54.9	0.846060004175065	2.34056998965406	0	0	0.0234375	0.005859375	0.004025139	356.7408023	ref	0.0276176199261993	0.0380679197416974
1946	0	0	18	21	1619	8	3	66	530	627	37	25	M	M	22.08349443	22.35751702	52.2	51.8	0.846060004175065	0.182030000064457	0	0	0.125	0.0625	0.043168647	49.24428901	ref	0.0276176199261993	0.0672783095202952
1947	0	1	18	22	1620	8	21	209	547	659	37	21	M	F	22.08349443	21.47253459	52.2	55.1	0.846060004175065	0.0798600000300939	0	0	0.0390625	0.009765625	0.008845914	142.5938288	ref	0.0276176199261993	0.0683809963099631
1948	1	1	18	23	1621	8	9	197	535	690	37	39	M	M	22.08349443	21.9375338	52.2	49	0.846060004175065	1.11881000511971	0	0.5	0	0.1453125	0.080379298	82.29823813	ref	0.0276176199261993	0.0285401291512915
1949	0	0	18	24	1622	8	16	204	542	721	37	26	M	F	22.08349443	23.680859	52.2	52.3	0.846060004175065	0.552790000799945	0	0	0.0390625	0.015820313	0.012977853	183.521116	ref	0.0276176199261993	0.0702260147601476
1950	1	1	18	25	1623	8	30	218	556	752	37	52	M	F	22.08349443	30.236996	52.2	59.4	0.846060004175065	0.566279999142432	0	0	0.5	0.087867647	0.074324205	21.40093456	ref	0.0276176199261993	0.125100899446494
1951	0	0	18	27	1625	8	20	208	546	814	37	24	M	F	22.08349443	23.40192275	52.2	52.8	0.846060004175065	0.851249997061644	0	0	0.0390625	0.009765625	0.008134699	234.01923	ref	0.0276176199261993	0.0693035055350553
1952	1	0	18	28	1626	8	10	198	536	845	37	40	M	M	22.08349443	24.1098876	52.2	48.6	0.846060004175065	0.650410000483094	0	0	0	0.078125	0.079412068	4077.284513	ref	0.0276176199261993	0.00645756457564576
1953	1	0	18	29	1627	8	6	147	533	875	37	35	M	F	22.08349443	23.99705944	52.2	49	0.846060004175065	0.246479999931847	0	0	0.015625	0.005580357	0.005665436	67.18630813	ref	0.0276176199261993	0.0346805811808118
1954	0	0	18	30	1628	8	14	202	540	907	37	20	M	F	22.08349443	24.13333333	52.2	50.7	0.846060004175065	3.84082998445596	0	0	0.0234375	0.06640625	0.047023731	538.4811974	ref	0.0276176199261993	0.035588676199262
1955	0	0	18	32	1630	8	11	199	537	969	37	35	M	M	22.08349443	22.6071525	52.2	45.1	0.846060004175065	0.271620000906121	0	0	0.375	0.09375	0.064402232	61.55485359	affair	0.0276176199261993	0.0853825530627306
1956	1	0	18	33	1631	8	5	121	532	999	37	75	M	F	22.08349443	22.35896149	52.2	54.9	0.846060004175065	0.314460000619417	0	0	0.09375	0.015625	0.015314685	137.1167386	ref	0.0276176199261993	0.0750115313653136
1958	0	0	18	35	1632	8	12	200	538	1062	37	48	M	M	22.08349443	20.11611691	52.2	52	0.846060004175065	0.566839998330792	0	0	0.125	0.04765625	0.016398097	560.1731875	ref	0.0276176199261993	0.102167896678967
1959	1	0	18	36	1633	8	13	201	539	1093	37	43	M	M	22.08349443	23.39761249	52.2	49.7	0.846060004175065	0.184179999948188	0	0	0.0625	0.0265625	0.028913607	218.6732723	ref	0.0276176199261993	0.0239852398523985
1960	0	0	18	37	1634	8	26	214	552	1124	37	20	M	M	22.08349443	22.86301966	52.2	49.4	0.846060004175065	0.311689999963692	0	0	0.375	0.15625	0.083040514	139.204885	affair	0.0276176199261993	0.0789249884870849
1961	0	0	18	38	1635	8	4	94	531	1154	37	28	M	F	22.08349443	24.47776518	52.2	54.5	0.846060004175065	0.0737899999956931	0	0	0.0390625	0.009765625	0.008134699	1368.404911	ref	0.0276176199261993	0.0702260147601476
1962	1	1	18	39	1636	8	9	197	535	1186	37	39	M	F	22.08349443	28.1675972	52.2	49.8	0.846060004175065	1.11881000511971	0	0	0.5	0.1453125	0.080379298	82.29823813	ref	0.0276176199261993	0.119565844095941
1963	1	0	18	41	1638	8	22	210	548	1248	37	26	M	M	22.08349443	25.42947459	52.2	50.2	0.846060004175065	0.171860000021797	0	0	0.0078125	0.003487723	0.002553405	100.6479011	ref	0.0276176199261993	0.0399417666051661
1964	1	0	18	42	1639	8	15	203	541	1279	37	50	M	M	22.08349443	25.20642329	52.2	54	0.846060004175065	0.323029998657906	1	0	0	0.004166667	0.01723716	88.10221337	ref	0.0276176199261993	0.018450184501845
1965	1	1	18	44	1641	8	3	66	530	1340	37	21	M	F	22.08349443	22.6665875	52.2	53	0.846060004175065	0.182030000064457	1	0	0.125	0.0625	0.043168647	49.24428901	ref	0.0276176199261993	0.0696998962361624
1966	0	0	18	45	1642	8	16	204	542	1372	37	59	M	M	22.08349443	22.69527123	52.2	65.3	0.846060004175065	0.552790000799945	0	0	0	0.015820313	0.012977853	183.521116	ref	0.0276176199261993	0.0249077490774908
1967	0	0	18	43	1640	8	22	210	548	1310	37	44	M	F	22.08349443	22.71968369	52.2	49.7	0.846060004175065	0.171860000021797	0	0	0.015625	0.003487723	0.002553405	100.6479011	ref	0.0276176199261993	0.0439056734317343
1968	1	0	18	46	1643	8	17	205	543	1403	37	54	M	M	22.08349443	22.55794194	52.2	50.6	0.846060004175065	0.332809999147796	0	0	0.078125	0.01953125	0.013417132	216.0046296	ref	0.0276176199261993	0.104012915129151
1969	1	1	18	47	1644	8	30	218	556	1434	37	26	M	M	22.08349443	25.01560874	52.2	49.7	0.846060004175065	0.566279999142432	0	0	0.25	0.087867647	0.074324205	21.40093456	ref	0.0276176199261993	0.0754655788929889
1970	0	0	18	48	1645	8	1	7	528	1464	37	22	M	F	22.08349443	25.24333836	52.2	52.1	0.846060004175065	0.197010000027762	0	0	0.125	0.053977273	0.043563061	56.30275304	ref	0.0276176199261993	0.060936058597786
1971	1	0	18	49	1646	8	18	206	544	1496	37	53	M	M	22.08349443	21.98989237	52.2	45.5	0.846060004175065	0.40252999829703	0	0	0.078125	0.026395089	0.013085163	238.5623608	ref	0.0276176199261993	0.107241697416974
1972	1	1	18	50	1647	8	30	218	556	1527	37	19	M	F	22.08349443	23.29881657	52.2	57.4	0.846060004175065	0.566279999142432	0	0	0	0.087867647	0.074324205	21.40093456	ref	0.0276176199261993	0.00340175276752768
1973	0	0	18	51	1648	8	3	66	530	1557	37	19	M	F	22.08349443	23.48966659	52.2	50.3	0.846060004175065	0.182030000064457	0	0	0.125	0.0625	0.043168647	49.24428901	ref	0.0276176199261993	0.0696998962361624
1974	1	0	18	52	1649	8	13	201	539	1589	37	24	M	M	22.08349443	24.61064488	52.2	47.1	0.846060004175065	0.184179999948188	0	0.03125	0.125	0.0265625	0.028913607	218.6732723	ref	0.0276176199261993	0.0735052467896679
1975	0	1	18	53	1650	8	19	207	545	1620	37	73	M	M	22.08349443	20.98794298	52.2	50.5	0.846060004175065	0.164730000008734	0	0	0.25	0.125	0.056857353	76.15773106	ref	0.0276176199261993	0.0915302121771218
1976	0	0	18	40	1637	8	14	202	540	1217	37	48	M	M	22.08349443	26.2721715	52.2	51.9	0.846060004175065	3.84082998445596	0	0	0.25	0.06640625	0.047023731	538.4811974	ref	0.0276176199261993	0.115875807195572
1977	0	0	18	103	1700	8	31	219	557	3170	37	33	M	M	22.08349443	23.48579692	52.2	45.6	0.846060004175065	1.65206000161561	0	0	0.078125	0.024902344	0.022065378	123.199026	ref	0.0276176199261993	0.100322878228782
1978	0	0	18	55	1652	8	20	208	546	1682	37	38	M	M	22.08349443	25.33184519	52.2	57.4	0.846060004175065	0.851249997061644	0	0	0	0.009765625	0.008134699	234.01923	ref	0.0276176199261993	0.00622693726937269
1979	1	0	18	56	1653	8	9	197	535	1713	37	22	M	F	22.08349443	24.06290928	52.2	49.8	0.846060004175065	1.11881000511971	0	0	0.125	0.1453125	0.080379298	82.29823813	ref	0.0276176199261993	0.0634729589667897
1980	0	0	18	58	1655	8	31	219	557	1775	37	25	M	F	22.08349443	31.52017475	52.2	50.1	0.846060004175065	1.65206000161561	0	0	0	0.024902344	0.022065378	123.199026	ref	0.0276176199261993	0.0156826568265683
1981	0	0	18	59	1656	8	22	210	548	1806	37	48	M	M	22.08349443	22.53592684	52.2	49.1	0.846060004175065	0.171860000021797	0	0	0	0.003487723	0.002553405	100.6479011	ref	0.0276176199261993	0.0322878228782288
1982	0	1	18	60	1657	8	24	212	550	1837	37	19	M	F	22.08349443	26.02909	52.2	48.3	0.846060004175065	5.25930997681726	0	0	0.0390625	0.01953125	0.013417132	236.9071548	ref	0.0276176199261993	0.0665359778597786
1983	0	0	18	61	1658	8	16	204	542	1868	37	47	M	F	22.08349443	23.3155615	52.2	55.3	0.846060004175065	0.552790000799945	0	0	0.078125	0.015820313	0.012977853	183.521116	ref	0.0276176199261993	0.106319188191882
1984	0	0	18	62	1659	8	16	204	542	1899	37	19	M	F	22.08349443	28.43247288	52.2	67	0.846060004175065	0.552790000799945	0	0	0.0390625	0.015820313	0.012977853	183.521116	ref	0.0276176199261993	0.0683809963099631
1985	1	0	18	63	1660	8	15	203	541	1930	37	27	M	F	22.08349443	30.40403585	52.2	52.6	0.846060004175065	0.323029998657906	0	0	0	0.004166667	0.01723716	88.10221337	ref	0.0276176199261993	0.0248356780442804
1986	0	0	18	64	1661	8	27	215	553	1961	37	24	M	F	22.08349443	22.79666192	52.2	58.9	0.846060004175065	0.372609999169798	0	0	0.0390625	0.010546875	0.007792545	204.4529286	ref	0.0276176199261993	0.0711485239852399
1987	1	0	18	65	1662	8	28	216	554	1992	37	49	M	F	22.08349443	28.11280207	52.2	46.5	0.846060004175065	0.73950000137625	0	0	0.046875	0.0078125	0.012812631	165.6562706	ref	0.0276176199261993	0.04903713099631
1988	1	0	18	66	1663	8	5	121	532	2022	37	43	M	F	22.08349443	25.83221224	52.2	50	0.846060004175065	0.314460000619417	0	0	0.046875	0.015625	0.015314685	137.1167386	ref	0.0276176199261993	0.0518046586715867
1989	0	0	18	67	1664	8	1	7	528	2053	37	44	M	F	22.08349443	27.75314343	52.2	49	0.846060004175065	0.197010000027762	0	0	0.25	0.053977273	0.043563061	56.30275304	ref	0.0276176199261993	0.11725957103321
1990	0	0	18	68	1665	8	23	211	549	2085	37	34	M	M	22.08349443	22.38251041	52.2	55.9	0.846060004175065	2.34056998965406	0	0	0	0.005859375	0.004025139	356.7408023	ref	0.0276176199261993	0.0170664206642066
1991	0	0	18	69	1666	8	18	206	544	2116	37	29	M	F	22.08349443	25.4296875	52.2	52.4	0.846060004175065	0.40252999829703	0	0.03125	0	0.026395089	0.013085163	238.5623608	ref	0.0276176199261993	0.0743773062730627
1992	0	0	18	70	1667	8	26	214	552	2147	37	19	M	F	22.08349443	21.85644952	52.2	56.2	0.846060004175065	0.311689999963692	0	0	0.375	0.15625	0.083040514	139.204885	affair	0.0276176199261993	0.0789249884870849
1993	0	0	18	7	623	8	26	214	552	194	37	23	M	M	22.08349443	23.72099941	52.2	54	0.846060004175065	0.311689999963692	0	0	0.375	0.15625	0.083040514	139.204885	affair	0.0276176199261993	0.0789249884870849
1994	0	0	18	71	1668	8	1	7	528	2177	37	35	M	M	22.08349443	21.86187482	52.2	53.1	0.846060004175065	0.197010000027762	0	0	0	0.053977273	0.043563061	56.30275304	ref	0.0276176199261993	0.0018450184501845
1995	0	1	18	72	1669	8	24	212	550	2209	37	46	M	M	22.08349443	29.82552801	52.2	52	0.846060004175065	5.25930997681726	0	0	0	0.01953125	0.013417132	236.9071548	ref	0.0276176199261993	0.0230627306273063
1996	1	0	18	73	1670	8	13	201	539	2240	37	26	M	M	22.08349443	22.9530524	52.2	46.8	0.846060004175065	0.184179999948188	0	0.03125	0.125	0.0265625	0.028913607	218.6732723	ref	0.0276176199261993	0.0735052467896679
1997	0	0	18	74	1671	8	25	213	551	2271	37	34	M	F	22.08349443	26.39815807	52.2	50.6	0.846060004175065	0.608060001644304	0	0.03125	0	0.016796875	0.009483586	136.4734406	ref	0.0276176199261993	0.0771448339483395
1998	0	0	18	75	1672	8	19	207	545	2302	37	69	M	F	22.08349443	20.59453032	52.2	57.3	0.846060004175065	0.164730000008734	0	0	0.25	0.125	0.056857353	76.15773106	ref	0.0276176199261993	0.125461254612546
1999	0	0	18	76	1673	8	11	199	537	2333	37	32	M	F	22.08349443	28.69556545	52.2	46.7	0.846060004175065	0.271620000906121	0	0	0	0.09375	0.064402232	61.55485359	affair	0.0276176199261993	0.0129151291512915
2000	0	0	18	77	1674	8	28	216	554	2364	37	33	M	M	22.08349443	25.70377449	52.2	48	0.846060004175065	0.73950000137625	0	0	0	0.0078125	0.012812631	165.6562706	ref	0.0276176199261993	0.000864852398523985
2001	0	0	18	78	1675	8	19	207	545	2395	37	36	M	M	22.08349443	23.40753301	52.2	52.2	0.846060004175065	0.164730000008734	0	0	0.25	0.125	0.056857353	76.15773106	ref	0.0276176199261993	0.111263261070111
2002	1	1	18	79	1676	8	30	218	556	2426	37	18	M	F	22.08349443	23.60497173	52.2	50.3	0.846060004175065	0.566279999142432	0	0	0.25	0.087867647	0.074324205	21.40093456	ref	0.0276176199261993	0.0726980512177122
2003	0	0	18	80	1677	8	18	206	544	2457	37	36	M	M	22.08349443	23.85951517	52.2	49.2	0.846060004175065	0.40252999829703	0	0	0.03125	0.026395089	0.013085163	238.5623608	ref	0.0276176199261993	0.014760147601476
2004	0	0	18	81	1678	8	7	172	534	2487	37	36	M	F	22.08349443	22.2368401	52.2	49.1	0.846060004175065	0.0489999999951628	0	0	0.0390625	0.009765625	0.008845914	317.0567772	ref	0.0276176199261993	0.0642873616236162
2005	0	0	18	82	1679	8	25	213	551	2519	37	36	M	M	22.08349443	25.68211703	52.2	48.4	0.846060004175065	0.608060001644304	0	0	0.03125	0.016796875	0.009483586	136.4734406	ref	0.0276176199261993	0.00922509225092251
2006	0	0	18	83	1680	8	10	198	536	2550	37	31	M	F	22.08349443	25.69504876	52.2	53.8	0.846060004175065	0.650410000483094	0	0	0.375	0.078125	0.079412068	4077.284513	ref	0.0276176199261993	0.0816925161623616
2007	0	1	18	84	1681	8	26	214	552	2581	37	54	M	F	22.08349443	25.2999164	52.2	59.7	0.846060004175065	0.311689999963692	0	0	0.25	0.15625	0.083040514	139.204885	affair	0.0276176199261993	0.122794626383764
2008	0	0	18	86	1683	8	28	216	554	2643	37	65	M	M	22.08349443	21.36859137	52.2	54.4	0.846060004175065	0.73950000137625	0	0	0	0.0078125	0.012812631	165.6562706	ref	0.0276176199261993	0.0104935424354244
2009	0	0	18	87	1684	8	15	203	541	2674	37	48	M	F	22.08349443	32.20024674	52.2	60.9	0.846060004175065	0.323029998657906	1	0	0	0.004166667	0.01723716	88.10221337	ref	0.0276176199261993	0.0219960793357934
2010	1	0	18	88	1685	8	18	206	544	2705	37	52	M	F	22.08349443	22.57777778	52.2	45.3	0.846060004175065	0.40252999829703	0	0.0625	0	0.026395089	0.013085163	238.5623608	ref	0.0276176199261993	0.0341328413284133
2011	1	0	18	89	1686	8	13	201	539	2736	37	20	M	M	22.08349443	22.16573193	52.2	44.3	0.846060004175065	0.184179999948188	0	0.03125	0	0.0265625	0.028913607	218.6732723	ref	0.0276176199261993	0.0183348708487085
2012	0	0	18	90	1687	8	12	200	538	2767	37	29	M	F	22.08349443	25.5426795	52.2	48.3	0.846060004175065	0.566839998330792	0	0.125	0	0.04765625	0.016398097	560.1731875	ref	0.0276176199261993	0.0206988007380074
2013	0	0	18	91	1688	8	6	147	533	2797	37	40	M	M	22.08349443	23.44558645	52.2	47.7	0.846060004175065	0.246479999931847	0	0	0	0.005580357	0.005665436	67.18630813	ref	0.0276176199261993	0.0018450184501845
2014	0	0	18	92	1689	8	29	217	555	2829	37	26	M	M	22.08349443	22.0585864	52.2	50.9	0.846060004175065	0.144200000023225	0	0	0.125	0.033203125	0.023945112	181.8158409	ref	0.0276176199261993	0.0709683464206642
2015	1	1	18	93	1690	8	30	218	556	2860	37	31	M	M	22.08349443	22.61451166	52.2	47.3	0.846060004175065	0.566279999142432	0	0	0.25	0.087867647	0.074324205	21.40093456	ref	0.0276176199261993	0.0736205604428044
2017	0	0	18	96	1693	8	32	220	558	2953	37	33	M	F	22.08349443	22.6849514	52.2	50.5	0.846060004175065	0.321590000552461	0	0	0	0.057291667	0.042554443	89.02246907	ref	0.0276176199261993	0.0177583025830258
2018	0	0	18	97	1694	8	29	217	555	2984	37	22	M	F	22.08349443	22.18072745	52.2	46.4	0.846060004175065	0.144200000023225	0	0	0.0078125	0.033203125	0.023945112	181.8158409	ref	0.0276176199261993	0.0436318035055351
2019	1	1	18	98	1695	8	3	66	530	3014	37	45	M	F	22.08349443	26.75921734	52.2	54.9	0.846060004175065	0.182030000064457	0	0	0.25	0.0625	0.043168647	49.24428901	ref	0.0276176199261993	0.120488353321033
2020	1	1	18	99	1696	8	30	218	556	3046	37	64	M	M	22.08349443	21.1079069	52.2	55.1	0.846060004175065	0.566279999142432	0	0.125	0	0.087867647	0.074324205	21.40093456	ref	0.0276176199261993	0.018219557195572
2021	0	1	18	19	1617	8	24	212	550	566	37	41	M	F	22.08349443	22.12788277	52.2	48.6	0.846060004175065	5.25930997681726	0	0	0.078125	0.01953125	0.013417132	236.9071548	ref	0.0276176199261993	0.106319188191882
2022	1	0	18	102	1699	8	18	206	544	3139	37	20	M	F	22.08349443	23.46388316	52.2	44.9	0.846060004175065	0.40252999829703	0	0.03125	0	0.026395089	0.013085163	238.5623608	ref	0.0276176199261993	0.0734547970479705
2023	0	0	18	104	1701	8	18	206	544	3201	37	25	M	M	22.08349443	21.67940081	52.2	48.4	0.846060004175065	0.40252999829703	0	0.03125	0	0.026395089	0.013085163	238.5623608	ref	0.0276176199261993	0.0725322878228782
2024	0	0	18	105	1702	8	22	210	548	3232	37	24	M	M	22.08349443	24.60215404	52.2	49	0.846060004175065	0.171860000021797	0	0	0.0078125	0.003487723	0.002553405	100.6479011	ref	0.0276176199261993	0.0408642758302583
2025	0	0	18	106	1703	8	32	220	558	3263	37	33	M	M	22.08349443	22.93333333	52.2	50.5	0.846060004175065	0.321590000552461	0	0	0.25	0.057291667	0.042554443	89.02246907	ref	0.0276176199261993	0.117720825645756
2026	0	0	18	107	1704	8	6	147	533	3293	37	20	M	M	22.08349443	22.15189873	52.2	54.5	0.846060004175065	0.246479999931847	0	0	0.0078125	0.005580357	0.005665436	67.18630813	ref	0.0276176199261993	0.0201078182656827
2027	0	0	18	108	1705	8	2	37	529	3324	37	24	M	F	22.08349443	21.9478738	52.2	53.9	0.846060004175065	0.171219999948218	0	0	0.375	0.09375	0.073231262	3721.486262	affair	0.0276176199261993	0.0826150253874539
2028	0	0	18	54	1651	8	15	203	541	1651	37	24	M	M	22.08349443	21.96727804	52.2	53.1	0.846060004175065	0.323029998657906	0	0	0	0.004166667	0.01723716	88.10221337	ref	0.0276176199261993	0
2029	1	0	18	26	1624	8	15	203	541	783	37	24	M	M	22.08349443	24.31528125	52.2	51.4	0.846060004175065	0.323029998657906	0	0	0	0.004166667	0.01723716	88.10221337	ref	0.0276176199261993	0.0229906595940959
2030	1	1	18	57	1654	8	21	209	547	1744	37	23	M	M	22.08349443	15.88643347	52.2	57.9	0.846060004175065	0.0798600000300939	0	0	0	0.009765625	0.008845914	142.5938288	ref	0.0276176199261993	0
2031	1	0	18	95	1692	8	22	210	548	2922	37	18	M	F	22.08349443	22.04278285	52.2	45.7	0.846060004175065	0.171860000021797	0	0	0.0078125	0.003487723	0.002553405	100.6479011	ref	0.0276176199261993	0.0408642758302583
2032	0	0	18	101	1698	8	22	210	548	3108	37	25	M	M	22.08349443	19.82173467	52.2	52.1	0.846060004175065	0.171860000021797	0	0	0	0.003487723	0.002553405	100.6479011	ref	0.0276176199261993	0.00299815498154982
2033	1	0	18	31	1629	8	31	219	557	938	37	73	M	F	22.08349443	21.41203704	52.2	56.2	0.846060004175065	1.65206000161561	1	0	0.125	0.024902344	0.022065378	123.199026	ref	0.0276176199261993	0.116005535055351
2034	0	0	20	1	19	23	1	22	590	22	31	35	F	M	26.6204225	25.39642228	54.9	47.8	2.34056998965406	0.197010000027762	0	0.015625	0.046875	0.010120739	0.008362923	350.7962372	ref	0.0380679197416974	0.0133043127306273
2035	0	0	20	2	121	23	2	52	591	53	31	26	F	M	26.6204225	24.05924093	54.9	45.6	2.34056998965406	0.171219999948218	0	0	0.0234375	0.037109375	0.021652896	4041.521001	ref	0.0380679197416974	0.0201150253690037
2036	0	0	20	100	1871	23	1	22	590	3091	31	24	F	M	26.6204225	26.92256151	54.9	52.1	2.34056998965406	0.197010000027762	0	0.0234375	0	0.010120739	0.008362923	350.7962372	ref	0.0380679197416974	0.0595522947601476
2037	1	1	20	3	225	23	5	136	594	84	31	48	F	M	26.6204225	23.66780045	54.9	51.1	2.34056998965406	0.314460000619417	0	0	0.25	0.069444444	0.05134899	232.9484922	ref	0.0380679197416974	0.0138376383763838
2039	0	0	20	4	327	23	3	81	592	115	31	45	F	M	26.6204225	21.67505798	54.9	62.5	2.34056998965406	0.182030000064457	0	0	0.046875	0.013494318	0.012001307	330.4073244	ref	0.0380679197416974	0.0133763837638376
2040	0	0	20	5	426	23	4	109	593	146	31	33	F	M	26.6204225	23.57000197	54.9	48.8	2.34056998965406	0.0737899999956931	0	0	0.0234375	0.005859375	0.004996892	1709.812855	ref	0.0380679197416974	0.00507380073800738
2041	1	1	20	6	527	23	6	162	595	177	31	67	F	F	26.6204225	24.27041046	54.9	51.3	2.34056998965406	0.246479999931847	1	0.03125	0	0.005580357	0.005773236	323.3852192	ref	0.0380679197416974	0.0416858856088561
2042	0	0	20	8	722	23	13	316	602	239	31	43	F	F	26.6204225	18.24242151	54.9	45.9	2.34056998965406	0.184179999948188	0	0	0	0.00234375	0.00532838	283.4254752	ref	0.0380679197416974	0.0274446494464945
2043	0	0	20	9	817	23	22	442	611	270	31	20	F	M	26.6204225	22.33278955	54.9	47.8	2.34056998965406	0.171860000021797	0	0.0078125	0	0.003487723	0.00262164	421.8649073	ref	0.0380679197416974	0.0399417666051661
2044	1	0	20	10	909	23	32	460	620	302	31	31	F	M	26.6204225	22.83633299	54.9	46	2.34056998965406	0.321590000552461	0	0	0	0.010253906	0.008174325	334.4682347	ref	0.0380679197416974	0.00213330258302583
2045	0	0	20	11	1004	23	15	351	604	332	31	22	F	F	26.6204225	26.68320929	54.9	56.7	2.34056998965406	0.323029998657906	0	0.015625	0	0.00078125	0.003264717	287.3360402	ref	0.0380679197416974	0.0220681503690037
2046	0	0	20	12	1095	23	17	382	606	363	31	41	F	F	26.6204225	26.3844817	54.9	56.7	2.34056998965406	0.332809999147796	0	0	0.046875	0.01171875	0.008286408	564.2995658	ref	0.0380679197416974	0.0171817343173432
2047	0	0	20	13	1186	23	30	458	618	395	31	22	F	M	26.6204225	22.25322593	54.9	51	2.34056998965406	0.566279999142432	0	0.0234375	0	0.00792739	0.007315597	349.1847648	ref	0.0380679197416974	0.0736205604428044
2048	0	0	20	14	1274	23	7	187	596	425	31	23	F	M	26.6204225	25.0457922	54.9	66.5	2.34056998965406	0.0489999999951628	0	0	0.0234375	0.005859375	0.005424727	661.7469305	ref	0.0380679197416974	0.003690036900369
2049	0	0	20	16	1364	23	30	458	618	482	31	24	F	F	26.6204225	25.41245349	54.9	50.9	2.34056998965406	0.566279999142432	0	0	0.0234375	0.00792739	0.007315597	349.1847648	ref	0.0380679197416974	0.00553505535055351
2050	0	0	20	15	1449	23	30	458	618	457	31	25	F	F	26.6204225	23.59558321	54.9	48	2.34056998965406	0.566279999142432	0	0.0234375	0	0.00792739	0.007315597	349.1847648	ref	0.0380679197416974	0.0736205604428044
2051	0	0	20	17	1534	23	30	458	618	519	31	25	F	F	26.6204225	22.43714647	54.9	56.5	2.34056998965406	0.566279999142432	0	0.0234375	0	0.00792739	0.007315597	349.1847648	ref	0.0380679197416974	0.0726980512177122
2052	0	0	20	18	1618	23	8	211	597	549	31	37	F	M	26.6204225	22.08349443	54.9	52.2	2.34056998965406	0.846060004175065	0	0	0.0234375	0.005859375	0.004025139	356.7408023	ref	0.0380679197416974	0.0276176199261993
2053	0	0	20	21	1793	23	3	81	592	642	31	25	F	M	26.6204225	22.35751702	54.9	51.8	2.34056998965406	0.182030000064457	0	0.0234375	0	0.013494318	0.012001307	330.4073244	ref	0.0380679197416974	0.0672783095202952
2054	0	0	20	22	1794	23	21	432	610	673	31	21	F	F	26.6204225	21.47253459	54.9	55.1	2.34056998965406	0.0798600000300939	0	0.0234375	0	0.037109375	0.037371315	454.6702102	ref	0.0380679197416974	0.0683809963099631
2055	0	0	20	23	1795	23	9	234	598	704	31	39	F	M	26.6204225	21.9375338	54.9	49	2.34056998965406	1.11881000511971	0	0	0.046875	0.010817308	0.00760145	293.3342803	ref	0.0380679197416974	0.0285401291512915
2056	0	0	20	24	1796	23	16	367	605	735	31	26	F	F	26.6204225	23.680859	54.9	52.3	2.34056998965406	0.552790000799945	0	0.0234375	0	0.009570313	0.007964904	266.9232099	ref	0.0380679197416974	0.0702260147601476
2057	0	0	20	25	1797	23	30	458	618	767	31	52	F	F	26.6204225	30.236996	54.9	59.4	2.34056998965406	0.566279999142432	0	0.046875	0	0.00792739	0.007315597	349.1847648	ref	0.0380679197416974	0.125100899446494
2058	0	0	20	27	1799	23	20	421	609	828	31	24	F	F	26.6204225	23.40192275	54.9	52.8	2.34056998965406	0.851249997061644	0	0.0234375	0	0.005859375	0.004996892	514.218825	ref	0.0380679197416974	0.0693035055350553
2059	0	0	20	28	1800	23	10	256	599	859	31	40	F	M	26.6204225	24.1098876	54.9	48.6	2.34056998965406	0.650410000483094	0	0	0.0234375	0.004882813	0.005058385	4396.114762	ref	0.0380679197416974	0.00645756457564576
2060	0	0	20	29	1801	23	6	162	595	890	31	35	F	F	26.6204225	23.99705944	54.9	49	2.34056998965406	0.246479999931847	0	0.015625	0	0.005580357	0.005773236	323.3852192	ref	0.0380679197416974	0.0346805811808118
2061	1	0	20	30	1802	23	14	334	603	921	31	20	F	F	26.6204225	24.13333333	54.9	50.7	2.34056998965406	3.84082998445596	0	0.125	0	0.032552083	0.025855516	783.1998468	ref	0.0380679197416974	0.035588676199262
2062	0	0	20	32	1804	23	11	277	600	983	31	35	F	M	26.6204225	22.6071525	54.9	45.1	2.34056998965406	0.271620000906121	0	0.0234375	0	0.005859375	0.004143204	298.296832	ref	0.0380679197416974	0.0853825530627306
2063	1	1	20	33	1805	23	5	136	594	1014	31	75	F	F	26.6204225	22.35896149	54.9	54.9	2.34056998965406	0.314460000619417	0	0.25	0	0.069444444	0.05134899	232.9484922	ref	0.0380679197416974	0.0750115313653136
2064	0	0	20	34	1806	23	8	211	597	1045	31	33	F	F	26.6204225	20.01429309	54.9	47.7	2.34056998965406	0.846060004175065	0	0.0234375	0	0.005859375	0.004025139	356.7408023	ref	0.0380679197416974	0.0874581988191882
2065	0	0	20	35	1807	23	12	297	601	1076	31	48	F	M	26.6204225	20.11611691	54.9	52	2.34056998965406	0.566839998330792	0	0.046875	0	0.01171875	0.008286408	910.965422	ref	0.0380679197416974	0.102167896678967
2066	0	0	20	36	1808	23	13	316	602	1107	31	43	F	M	26.6204225	23.39761249	54.9	49.7	2.34056998965406	0.184179999948188	0	0	0	0.00234375	0.00532838	283.4254752	ref	0.0380679197416974	0.0239852398523985
2067	0	0	20	37	1809	23	26	454	614	1139	31	20	F	M	26.6204225	22.86301966	54.9	49.4	2.34056998965406	0.311689999963692	0	0.0234375	0	0.012890625	0.008886182	298.2113345	ref	0.0380679197416974	0.0789249884870849
2068	0	0	20	38	1810	23	4	109	593	1169	31	28	F	F	26.6204225	24.47776518	54.9	54.5	2.34056998965406	0.0737899999956931	0	0.0234375	0	0.005859375	0.004996892	1709.812855	ref	0.0380679197416974	0.0702260147601476
2069	0	1	20	39	1811	23	9	234	598	1200	31	39	F	F	26.6204225	28.1675972	54.9	49.8	2.34056998965406	1.11881000511971	0	0.046875	0	0.010817308	0.00760145	293.3342803	ref	0.0380679197416974	0.119565844095941
2070	1	0	20	41	1813	23	22	442	611	1262	31	26	F	M	26.6204225	25.42947459	54.9	50.2	2.34056998965406	0.171860000021797	0	0.0078125	0	0.003487723	0.00262164	421.8649073	ref	0.0380679197416974	0.0399417666051661
[truncated: 9,024 more rows]
