# Supplementary material for: Family ties: the multilevel effects of households and kinship on the networks of individuals
Source: R Soc Open Sci. 2018 Apr 18;5(4):172159. doi: 10.1098/rsos.172159 (PMC5936935; doi:10.1098/rsos.172159)
Supplement: Statistical code for analysis [file rsos172159supp3.r]

library(rstan)
library(rethinking)

## Assumes that the working directory is set to the folder that contains the data
d <- read.csv (file = "~/RSOS_GSSRM_data.csv")

## What follows ultimately facilitates the assignment of house dyads to the appropriate spot in the covariance matrix.
kl_dyad_record <- sort(unique(d$kl_dyad_ID))
kl.dyads <- data.frame(kl_dyad_record)
kl.dyads$kl_id1 <- d$k_ID[match(kl.dyads$kl_dyad_record, d$kl_dyad_ID)]
kl.dyads$kl_id2 <- d$l_ID[match(kl.dyads$kl_dyad_record, d$kl_dyad_ID)]
d$kl_id1 <- kl.dyads$kl_id1[match(d$kl_dyad_ID, kl.dyads$kl_dyad_record)]
d$kl_id2 <- kl.dyads$kl_id2[match(d$kl_dyad_ID, kl.dyads$kl_dyad_record)]
d$k_in_dyad <- as.numeric(d$k_ID!=d$kl_id1)+1

## Using "i" because all nodes are included whereas "j" omits two -- see the footnote in the manuscript.
## The following script is meant to z-score standardize the continuous node-level covariates.
agg.i <- aggregate ( y ~ i_age + i_bmi + i_skin + i_sex + i_ID, data = d, FUN = mean)
agg.i$ID <- agg.i$i_ID
agg.i$age_z <- (agg.i$i_age - mean (agg.i$i_age)) / sd (agg.i$i_age)
mean_i_age <- mean (agg.i$i_age)
sd_i_age <- sd (agg.i$i_age)
agg.i$bmi_z <- (agg.i$i_bmi - mean (agg.i$i_bmi)) / sd (agg.i$i_bmi)
agg.i$skin_z <- (agg.i$i_skin - mean ( agg.i$i_skin)) / sd (agg.i$i_skin)

## These commands bring in the standardized variables and then
## prepares the covariates for analysis.
d$i_age_z <- agg.i$age_z[match(d$i_ID, agg.i$ID)]
d$i_age_z2 <- d$i_age_z^2
d$j_age_z <- agg.i$age_z[match(d$j_ID, agg.i$ID)]
d$j_age_z2 <- d$j_age_z^2
d$i_male <- ifelse(d$i_sex == "M", 1, 0)
d$j_male <- ifelse(d$j_sex == "M", 1, 0)
d$ij_male_int <- d$i_male * d$j_male
d$i_bmi_z <- agg.i$bmi_z[match(d$i_ID, agg.i$ID)]
d$j_bmi_z <- agg.i$bmi_z[match(d$j_ID, agg.i$ID)]
d$ij_bmi_int <- d$i_bmi_z * d$j_bmi_z
d$i_skin_z <- agg.i$skin_z[match(d$i_ID, agg.i$ID)]
d$j_skin_z <- agg.i$skin_z[match(d$j_ID, agg.i$ID)]
d$ij_skin_int <- d$i_skin_z * d$j_skin_z
d$k_wealth_log <- log ( d$k_wealth)
d$l_wealth_log <- log ( d$l_wealth)
d$kl_wealth_int <- d$k_wealth_log * d$l_wealth_log
d$kl_distance_log <- log(d$kl_distance)
d$kl_infidelity <- ifelse (d$kl_affair == "affair", 1, 0)
d$kl_average_r_log <- log(d$kl_avg_interhouse_R)
d$kl_avg_r_log_c <- d$kl_average_r_log - mean(d$kl_average_r_log)
d$k_wealth_X_ij_deg_r <- d$k_wealth_log * d$ij_deg_r
d$l_wealth_X_ij_deg_r <- d$l_wealth_log * d$ij_deg_r
d$kl_wealth_ij_deg_r_3int <- d$k_wealth_log * d$l_wealth_log * d$ij_deg_r
d$k_wealth_X_kl_avg_r_log_c <- d$k_wealth_log * d$kl_avg_r_log_c
d$l_wealth_X_kl_avg_r_log_c <- d$l_wealth_log * d$kl_avg_r_log_c
d$kl_wealth_avg_r_3int <- d$k_wealth_log * d$l_wealth_log * d$kl_avg_r_log_c
d$ikjl_r_avgr_int <- d$ij_deg_r * d$kl_avg_r_log_c
d$ikjl_affinal_r_avgr_int <- d$ij_affinal_r * d$kl_avg_r_log_c
d$ij_avg_community_r_int <- d$i_avg_community_r * d$j_avg_community_r

## Definitions
N <- nrow(d)
N_i__j_ID <- max(d$i_ID, d$j_ID)
N_ij_dyads <- max(d$ij_dyad_ID)
N_k__l_ID <- max(d$k_ID, d$l_ID)
N_kl_dyads <- max(d$kl_dyad_ID)
N_i__l_ID <- max(d$il_ID, d$jk_ID)

# To run the donor-oriented mdoels, change "y = d$y" to "y = d$y.donor.oriented"
dat_list <- list (
	N = N,
	N_i__j_ID = N_i__j_ID,
	N_ij_dyads = N_ij_dyads,
	N_k__l_ID = N_k__l_ID,
	N_kl_dyads = N_kl_dyads,
	N_i__l_ID = N_i__l_ID,
	y = d$y,
	ij_dyad_ID = d$ij_dyad_ID,
	i_ID = d$i_ID,
	j_ID = d$j_ID,
	k_ID = d$k_ID,
	l_ID = d$l_ID,
	kl_id1 = d$kl_id1,
	kl_id2 = d$kl_id2,
	kl_dyad_ID = d$kl_dyad_ID,
	k_in_dyad = d$k_in_dyad,
	il_ID = d$il_ID,
	jk_ID = d$jk_ID,
	i_male = d$i_male,
	j_male = d$j_male,
	ij_male_int = d$ij_male_int,
	i_age_z = d$i_age_z,
	i_age_z2 = d$i_age_z2,
	j_age_z = d$j_age_z,
	j_age_z2 = d$j_age_z2,
	i_bmi_z = d$i_bmi_z,
	j_bmi_z = d$j_bmi_z,
	ij_bmi_int = d$ij_bmi_int,
	i_skin_z = d$i_skin_z,
	j_skin_z = d$j_skin_z,
	ij_skin_int = d$ij_skin_int,
	ij_god_relation = d$ij_god_relation,
	k_wealth_log = d$k_wealth_log,
	l_wealth_log = d$l_wealth_log,
	kl_wealth_int = d$kl_wealth_int,
	kl_distance_log = d$kl_distance_log,
	kl_avg_r_log_c = d$kl_avg_r_log_c,
	ij_degree_r = d$ij_deg_r,
	ij_affinal_r = d$ij_affinal_r,
	k_wealth_X_ij_deg_r = d$k_wealth_X_ij_deg_r,
	l_wealth_X_ij_deg_r = d$l_wealth_X_ij_deg_r,
	kl_wealth_ij_deg_r_3int = d$kl_wealth_ij_deg_r_3int,
	k_wealth_X_kl_avg_r_log_c = d$k_wealth_X_kl_avg_r_log_c,
	l_wealth_X_kl_avg_r_log_c = d$l_wealth_X_kl_avg_r_log_c,
	kl_wealth_avg_r_3int = d$kl_wealth_avg_r_3int,
	kl_infidelity = d$kl_infidelity,
	ikjl_r_avgr_int = d$ikjl_r_avgr_int,
	ikjl_affinal_r_avgr_int = d$ikjl_affinal_r_avgr_int,
	i_avg_community_r = d$i_avg_community_r,
	j_avg_community_r = d$j_avg_community_r,
	ij_avg_community_r_int = d$ij_avg_community_r_int
)

## It is customary to save rstan model codes in separate files,
## partly to facilitate debugging. For the sake of consolidating
## all code in a single script, however, the models codes are
## included alongside the syntax for preparing data and 
## calling stan.
## Note that within Stan models, a back slash ("/") allows for
## comments like hash tags in the R language.

model_code_0 <- "
data{
    int N;
    int N_i__j_ID;
    int N_ij_dyads;
    int y[N];
    int i_ID[N];
    int j_ID[N];
    int ij_dyad_ID[N];
}

parameters{
    real a;
    
    // Node level effects cov matrix
    matrix[2,N_i__j_ID] z_i__j_ID;
    vector<lower=0>[2] sigma_i__j_ID;
    cholesky_factor_corr[2] L_Rho_i__j_ID;
    
    // Random effect for individual level dyads
    vector[N_ij_dyads] v_ij_dyad_ID;
    real<lower=0> sigma_ij_dyad_ID;
}

transformed parameters{
	// Define all matrices
	matrix [N_i__j_ID,2] v_i__j_ID;
	
	{
	v_i__j_ID = (diag_pre_multiply ( sigma_i__j_ID, L_Rho_i__j_ID ) * z_i__j_ID)';
	}
}

model{
    vector[N] p;
    
    //priors
    a ~ normal( 0 , 5 );
    
    to_vector (z_i__j_ID) ~ normal (0,1);
    
    v_ij_dyad_ID ~ normal( 0 , 1 );
    sigma_ij_dyad_ID ~ exponential (1);
    
    sigma_i__j_ID ~ exponential (1);
    
    L_Rho_i__j_ID ~ lkj_corr_cholesky(4);


// LIKELIHOOD
    for ( i in 1:N ) {
        
        p[i] = 
        a
       	+ v_i__j_ID [i_ID[i],1] 
       	+ v_i__j_ID [j_ID[i],2]
       	+ v_ij_dyad_ID [ ij_dyad_ID[i]] * sigma_ij_dyad_ID
       	;
      	}
      	
      	// update target
      	y ~ bernoulli (Phi(p));
      	}
      	
generated quantities{
	matrix[2,2] Rho_i__j_ID;
	vector[N] log_lik;
	Rho_i__j_ID = L_Rho_i__j_ID * L_Rho_i__j_ID';

for ( i in 1:N ) {
       real p;
	
	        p = 
		a
       	+ v_i__j_ID [i_ID[i],1] 
       	+ v_i__j_ID [j_ID[i],2]
       	+ v_ij_dyad_ID [ ij_dyad_ID[i]] * sigma_ij_dyad_ID
       	;
	log_lik[i] = bernoulli_lpmf ( y[i] | Phi(p) );
	
	}
}
"


model_code_1 <- "
data{
    int N;
    int N_i__j_ID;
    int N_ij_dyads;
    int N_k__l_ID;
    int N_kl_dyads;
    int N_i__l_ID;
    int y[N];
    int i_ID[N];
    int j_ID[N];
    int ij_dyad_ID[N];
    int k_ID[N];
    int l_ID[N];
    int kl_dyad_ID[N];
    int k_in_dyad[N];
    int il_ID[N];
    int jk_ID[N];
}

parameters{
    real a;
    
    // Node level effects cov matrix
    matrix[2,N_i__j_ID] z_i__j_ID;
    vector<lower=0>[2] sigma_i__j_ID;
    cholesky_factor_corr[2] L_Rho_i__j_ID;
    
    // Random effect for individual level dyads
    vector[N_ij_dyads] v_ij_dyad_ID;
    real<lower=0> sigma_ij_dyad_ID;

	// House node effect cov matrix
    matrix[2,N_k__l_ID] z_k__l_ID;
    vector<lower=0>[2] sigma_k__l_ID;
    cholesky_factor_corr[2] L_Rho_k__l_ID;
    
	// Household DYAD level covariance matrix
    matrix [2,N_kl_dyads] z_kl_dyad_ID;
    real<lower=0> sigma_kl_dyad_ID;
    cholesky_factor_corr[2] L_Rho_kl_dyad_ID;

	// Cross level effects -- individual to household
	matrix[2,N_i__l_ID] z_i__l_ID;
    vector<lower=0>[2] sigma_i__l_ID;
    cholesky_factor_corr[2] L_Rho_i__l_ID;
}

transformed parameters{
	// Define all matrices
	matrix [N_i__j_ID,2] v_i__j_ID;
	matrix [N_k__l_ID,2] v_k__l_ID;
	matrix [N_kl_dyads,2] v_kl_dyad_ID;
	matrix [N_i__l_ID,2] v_i__l_ID;
	
	{
		vector[2] sigma_kl_temp;
		
	v_i__j_ID = (diag_pre_multiply ( sigma_i__j_ID, L_Rho_i__j_ID ) * z_i__j_ID)';
	
	v_k__l_ID = (diag_pre_multiply ( sigma_k__l_ID, L_Rho_k__l_ID) * z_k__l_ID)';
	
	sigma_kl_temp[1] = sigma_kl_dyad_ID;
	sigma_kl_temp[2] = sigma_kl_dyad_ID;
	v_kl_dyad_ID = (diag_pre_multiply ( sigma_kl_temp, L_Rho_kl_dyad_ID) * z_kl_dyad_ID)';
	
	v_i__l_ID = (diag_pre_multiply ( sigma_i__l_ID, L_Rho_i__l_ID ) * z_i__l_ID)';
	}
}

model{
    vector[N] p;
    
    //priors
    a ~ normal( 0 , 5 );
    
    to_vector (z_i__j_ID) ~ normal (0,1);
    to_vector (z_k__l_ID) ~ normal (0,1);
    to_vector (z_kl_dyad_ID) ~ normal (0,1);
    to_vector (z_i__l_ID) ~ normal (0,1);
    
    v_ij_dyad_ID ~ normal( 0 , 1 );
    sigma_ij_dyad_ID ~ exponential (1);
    
    sigma_i__j_ID ~ exponential (1);
    sigma_k__l_ID ~ exponential (1);
    sigma_kl_dyad_ID ~ exponential (1);
    sigma_i__l_ID ~ exponential (1);
    
    L_Rho_i__j_ID ~ lkj_corr_cholesky(4);
    L_Rho_k__l_ID ~ lkj_corr_cholesky(4);
    L_Rho_kl_dyad_ID ~ lkj_corr_cholesky(4);
    L_Rho_i__l_ID ~ lkj_corr_cholesky(4);

// LIKELIHOOD
    for ( i in 1:N ) {
        
        p[i] = 
        a
       	+ v_i__j_ID [i_ID[i],1] 
       	+ v_i__j_ID [j_ID[i],2]
       	+ v_ij_dyad_ID [ ij_dyad_ID[i]] * sigma_ij_dyad_ID
       	+ v_k__l_ID [k_ID[i],1]
       	+ v_k__l_ID [l_ID[i],2]
       	+ v_kl_dyad_ID [ kl_dyad_ID[i] , k_in_dyad[i] ]
       	+ v_i__l_ID [ il_ID[i] , 1 ]
       	+ v_i__l_ID [ jk_ID[i] , 2 ]
       	;
      	}
      	
      	// update target
      	y ~ bernoulli (Phi(p));
      	}
      	
generated quantities{
	matrix[2,2] Rho_i__j_ID;
	matrix[2,2] Rho_k__l_ID;
	matrix[2,2] Rho_kl_dyad_ID;
	matrix[2,2] Rho_i__l_ID;
	//vector[N] p;
	vector[N] log_lik;
	//dev = 0;
	Rho_i__j_ID = L_Rho_i__j_ID * L_Rho_i__j_ID';
	Rho_k__l_ID = L_Rho_k__l_ID * L_Rho_k__l_ID';
	Rho_kl_dyad_ID = L_Rho_kl_dyad_ID * L_Rho_kl_dyad_ID';
	Rho_i__l_ID = L_Rho_i__l_ID * L_Rho_i__l_ID';
	
    for ( i in 1:N ) {
       real p;

        p = 
        a
+ v_i__j_ID [i_ID[i],1] 
+ v_i__j_ID [j_ID[i],2]
+ v_ij_dyad_ID [ ij_dyad_ID[i]] * sigma_ij_dyad_ID
+ v_k__l_ID [k_ID[i],1]
+ v_k__l_ID [l_ID[i],2]
+ v_kl_dyad_ID [ kl_dyad_ID[i] , k_in_dyad[i] ]
+ v_i__l_ID [ il_ID[i] , 1 ]
+ v_i__l_ID [ jk_ID[i] , 2 ];
log_lik[i] = bernoulli_lpmf ( y[i] | Phi(p) );

      }    
}
"


model_code_2 <- "
data{
    int N;
    int N_i__j_ID;
    int N_ij_dyads;
    int N_k__l_ID;
    int N_kl_dyads;
    int N_i__l_ID;
    int y[N];
    int i_ID[N];
    int j_ID[N];
    int ij_dyad_ID[N];
    int k_ID[N];
    int l_ID[N];
    int kl_dyad_ID[N];
    int k_in_dyad[N];
    int il_ID[N];
    int jk_ID[N];
    int i_male[N];
    int j_male[N];
    int ij_male_int[N];
    real i_age_z[N];
    real i_age_z2[N];
    real j_age_z[N];
    real j_age_z2[N];
    real i_bmi_z[N];
    real j_bmi_z[N];
    real ij_bmi_int[N];
    real i_skin_z[N];
    real j_skin_z[N];
    real ij_skin_int[N];
    real ij_god_relation[N];
    real k_wealth_log[N];
    real l_wealth_log[N];
    real kl_distance_log[N];
    real ij_degree_r[N];
    real ij_affinal_r[N];
    real kl_avg_r_log_c[N];
}

parameters{
    real a;
    real b_i_male;
    real b_j_male;
    real b_ij_male_int;
    real b_i_age_z;
    real b_i_age_z2;
    real b_j_age_z;
    real b_j_age_z2;
    real b_i_bmi_z;
    real b_j_bmi_z;
    real b_ij_bmi_int;
    real b_i_skin_z;
    real b_j_skin_z;
    real b_ij_skin_int;
    real b_ij_god_relation;
    real b_k_wealth_log;
    real b_l_wealth_log;
    real b_kl_distance_log;
    real b_ij_degree_r;
    real b_ij_affinal_r;
    real b_kl_avg_r_log_c;
    
    // Node level effects cov matrix
    matrix[2,N_i__j_ID] z_i__j_ID;
    vector<lower=0>[2] sigma_i__j_ID;
    cholesky_factor_corr[2] L_Rho_i__j_ID;
    
    // Random effect for individual level dyads
    vector[N_ij_dyads] v_ij_dyad_ID;
    real<lower=0> sigma_ij_dyad_ID;

	// House node effect cov matrix
    matrix[2,N_k__l_ID] z_k__l_ID;
    vector<lower=0>[2] sigma_k__l_ID;
    cholesky_factor_corr[2] L_Rho_k__l_ID;
    
	// Household DYAD level covariance matrix
    matrix [2,N_kl_dyads] z_kl_dyad_ID;
    real<lower=0> sigma_kl_dyad_ID;
    cholesky_factor_corr[2] L_Rho_kl_dyad_ID;

	// Cross level effects -- individual to household
	matrix[2,N_i__l_ID] z_i__l_ID;
    vector<lower=0>[2] sigma_i__l_ID;
    cholesky_factor_corr[2] L_Rho_i__l_ID;
}

transformed parameters{
	// Define all matrices
	matrix [N_i__j_ID,2] v_i__j_ID;
	matrix [N_k__l_ID,2] v_k__l_ID;
	matrix [N_kl_dyads,2] v_kl_dyad_ID;
	matrix [N_i__l_ID,2] v_i__l_ID;
	
	{
		vector[2] sigma_kl_temp;
		
	v_i__j_ID = (diag_pre_multiply ( sigma_i__j_ID, L_Rho_i__j_ID ) * z_i__j_ID)';
	
	v_k__l_ID = (diag_pre_multiply ( sigma_k__l_ID, L_Rho_k__l_ID) * z_k__l_ID)';
	
	sigma_kl_temp[1] = sigma_kl_dyad_ID;
	sigma_kl_temp[2] = sigma_kl_dyad_ID;
	v_kl_dyad_ID = (diag_pre_multiply ( sigma_kl_temp, L_Rho_kl_dyad_ID) * z_kl_dyad_ID)';
	
	v_i__l_ID = (diag_pre_multiply ( sigma_i__l_ID, L_Rho_i__l_ID ) * z_i__l_ID)';
	}
}

model{
    vector[N] p;
    
    //priors
    a ~ normal( 0 , 5 );
    b_i_male ~ normal ( 0 , 5 );
    b_j_male ~ normal ( 0 , 5 );
    b_ij_male_int ~ normal ( 0 , 5);
    b_i_age_z ~ normal ( 0 , 5 );
    b_i_age_z2 ~ normal ( 0 , 5 );
    b_j_age_z ~ normal ( 0 , 5 );
    b_j_age_z2 ~ normal ( 0 , 5 );
    b_i_bmi_z ~ normal ( 0 , 5 );
    b_j_bmi_z ~ normal ( 0 , 5 );
    b_ij_bmi_int ~ normal ( 0 , 5 );
    b_i_skin_z ~ normal ( 0 , 5 );
    b_j_skin_z ~ normal ( 0 , 5 );
    b_ij_skin_int ~ normal ( 0 , 5 );
    b_ij_god_relation ~ normal ( 0 , 5 );
    b_k_wealth_log ~ normal ( 0 , 5 );
    b_l_wealth_log ~ normal ( 0 , 5 );
    b_kl_distance_log ~ normal ( 0 , 5 );
    b_ij_degree_r ~ normal ( 0 , 5 );
    b_ij_affinal_r ~ normal ( 0 , 5 );
    b_kl_avg_r_log_c ~ normal ( 0 , 5 );
    
    to_vector (z_i__j_ID) ~ normal (0,1);
    to_vector (z_k__l_ID) ~ normal (0,1);
    to_vector (z_kl_dyad_ID) ~ normal (0,1);
    to_vector (z_i__l_ID) ~ normal (0,1);

    v_ij_dyad_ID ~ normal( 0 , 1 ); 
    sigma_ij_dyad_ID ~ exponential (1);
    
    sigma_i__j_ID ~ exponential (1);
    sigma_k__l_ID ~ exponential (1);
    sigma_kl_dyad_ID ~ exponential (1);
    sigma_i__l_ID ~ exponential (1);
    
    L_Rho_i__j_ID ~ lkj_corr_cholesky(4);
    L_Rho_k__l_ID ~ lkj_corr_cholesky(4);
    L_Rho_kl_dyad_ID ~ lkj_corr_cholesky(4);
    L_Rho_i__l_ID ~ lkj_corr_cholesky(4);

// LIKELIHOOD
    for ( i in 1:N ) {
        
        p[i] = 
        a
        + b_i_male * i_male[i]
        + b_j_male * j_male[i]
        + b_ij_male_int * ij_male_int[i]
        + b_i_age_z * i_age_z[i]
        + b_i_age_z2 * i_age_z2[i]
        + b_j_age_z * j_age_z[i]
        + b_j_age_z2 * j_age_z2[i]
        + b_i_bmi_z * i_bmi_z[i]
        + b_j_bmi_z * j_bmi_z[i]
        + b_ij_bmi_int * ij_bmi_int[i]
        + b_i_skin_z * i_skin_z[i]
        + b_j_skin_z * j_skin_z[i]
        + b_ij_skin_int * ij_skin_int[i]
        + b_ij_god_relation * ij_god_relation[i]
        + b_k_wealth_log * k_wealth_log[i]
        + b_l_wealth_log * l_wealth_log[i]
        + b_kl_distance_log * kl_distance_log[i]
        + b_ij_degree_r * ij_degree_r[i]
        + b_ij_affinal_r * ij_affinal_r[i]
        + b_kl_avg_r_log_c * kl_avg_r_log_c[i]
        
       	+ v_i__j_ID [i_ID[i],1] 
       	+ v_i__j_ID [j_ID[i],2]
       	+ v_ij_dyad_ID [ ij_dyad_ID[i]] * sigma_ij_dyad_ID
       	+ v_k__l_ID [k_ID[i],1]
       	+ v_k__l_ID [l_ID[i],2]
       	+ v_kl_dyad_ID [ kl_dyad_ID[i] , k_in_dyad[i] ]
       	+ v_i__l_ID [ il_ID[i] , 1 ]
       	+ v_i__l_ID [ jk_ID[i] , 2 ]
       	;
      	}
      	
      	// update target
      	y ~ bernoulli (Phi(p));
      	}
      	
generated quantities{
	matrix[2,2] Rho_i__j_ID;
	matrix[2,2] Rho_k__l_ID;
	matrix[2,2] Rho_kl_dyad_ID;
	matrix[2,2] Rho_i__l_ID;
	vector[N] log_lik;
	Rho_i__j_ID = L_Rho_i__j_ID * L_Rho_i__j_ID';
	Rho_k__l_ID = L_Rho_k__l_ID * L_Rho_k__l_ID';
	Rho_kl_dyad_ID = L_Rho_kl_dyad_ID * L_Rho_kl_dyad_ID';
	Rho_i__l_ID = L_Rho_i__l_ID * L_Rho_i__l_ID';
	
	for ( i in 1:N ) {
    real p;
	
	        p = 
	        a
        + b_i_male * i_male[i]
        + b_j_male * j_male[i]
        + b_ij_male_int * ij_male_int[i]
        + b_i_age_z * i_age_z[i]
        + b_i_age_z2 * i_age_z2[i]
        + b_j_age_z * j_age_z[i]
        + b_j_age_z2 * j_age_z2[i]
        + b_i_bmi_z * i_bmi_z[i]
        + b_j_bmi_z * j_bmi_z[i]
        + b_ij_bmi_int * ij_bmi_int[i]
        + b_i_skin_z * i_skin_z[i]
        + b_j_skin_z * j_skin_z[i]
        + b_ij_skin_int * ij_skin_int[i]
        + b_ij_god_relation * ij_god_relation[i]
        + b_k_wealth_log * k_wealth_log[i]
        + b_l_wealth_log * l_wealth_log[i]
        + b_kl_distance_log * kl_distance_log[i]
        + b_ij_degree_r * ij_degree_r[i]
        + b_ij_affinal_r * ij_affinal_r[i]
        + b_kl_avg_r_log_c * kl_avg_r_log_c[i]
        
       	+ v_i__j_ID [i_ID[i],1] 
       	+ v_i__j_ID [j_ID[i],2]
       	+ v_ij_dyad_ID [ ij_dyad_ID[i]] * sigma_ij_dyad_ID
       	+ v_k__l_ID [k_ID[i],1]
       	+ v_k__l_ID [l_ID[i],2]
       	+ v_kl_dyad_ID [ kl_dyad_ID[i] , k_in_dyad[i] ]
       	+ v_i__l_ID [ il_ID[i] , 1 ]
       	+ v_i__l_ID [ jk_ID[i] , 2 ]
       	;
       	log_lik[i] = bernoulli_lpmf ( y[i] | Phi(p) );
      	
      	}
}
"

model_code_3 <- "
data{
    int N;
    int N_i__j_ID;
    int N_ij_dyads;
    int N_k__l_ID;
    int N_kl_dyads;
    int N_i__l_ID;
    int y[N];
    int i_ID[N];
    int j_ID[N];
    int ij_dyad_ID[N];
    int k_ID[N];
    int l_ID[N];
    int kl_dyad_ID[N];
    int k_in_dyad[N];
    int i_male[N];
    int j_male[N];
    int ij_male_int[N];
    int il_ID[N];
    int jk_ID[N];
    real i_age_z[N];
    real i_age_z2[N];
    real j_age_z[N];
    real j_age_z2[N];
    real i_bmi_z[N];
    real j_bmi_z[N];
    real ij_bmi_int[N];
    real i_skin_z[N];
    real j_skin_z[N];
    real ij_skin_int[N];
    real ij_god_relation[N];
    real k_wealth_log[N];
    real l_wealth_log[N];
    real kl_distance_log[N];
    real ij_degree_r[N];
    real ij_affinal_r[N];
    real kl_avg_r_log_c[N];
    real kl_wealth_int[N];
    real k_wealth_X_ij_deg_r[N];
    real l_wealth_X_ij_deg_r[N];
    real kl_wealth_ij_deg_r_3int[N];
}

parameters{
    real a;
    real b_i_male;
    real b_j_male;
    real b_ij_male_int;
    real b_i_age_z;
    real b_i_age_z2;
    real b_j_age_z;
    real b_j_age_z2;
    real b_i_bmi_z;
    real b_j_bmi_z;
    real b_ij_bmi_int;
    real b_i_skin_z;
    real b_j_skin_z;
    real b_ij_skin_int;
    real b_ij_god_relation;
    real b_k_wealth_log;
    real b_l_wealth_log;
    real b_kl_distance_log;
    real b_ij_degree_r;
    real b_ij_affinal_r;
    real b_kl_avg_r_log_c;
    real b_kl_wealth_int;
    real b_k_wealth_X_ij_deg_r;
    real b_l_wealth_X_ij_deg_r;
    real b_kl_wealth_ij_deg_r_3int;
    
    // Node level effects cov matrix
    matrix[2,N_i__j_ID] z_i__j_ID;
    vector<lower=0>[2] sigma_i__j_ID;
    cholesky_factor_corr[2] L_Rho_i__j_ID;
    
    // Random effect for individual level dyads
    vector[N_ij_dyads] v_ij_dyad_ID;
    real<lower=0> sigma_ij_dyad_ID;

	// House node effect cov matrix
    matrix[2,N_k__l_ID] z_k__l_ID;
    vector<lower=0>[2] sigma_k__l_ID;
    cholesky_factor_corr[2] L_Rho_k__l_ID;
    
	// Household DYAD level covariance matrix
    matrix [2,N_kl_dyads] z_kl_dyad_ID;
    real<lower=0> sigma_kl_dyad_ID;
    cholesky_factor_corr[2] L_Rho_kl_dyad_ID;

	// Cross level effects -- individual to household
	matrix[2,N_i__l_ID] z_i__l_ID;
    vector<lower=0>[2] sigma_i__l_ID;
    cholesky_factor_corr[2] L_Rho_i__l_ID;
}

transformed parameters{
	// Define all matrices
	matrix [N_i__j_ID,2] v_i__j_ID;
	matrix [N_k__l_ID,2] v_k__l_ID;
	matrix [N_kl_dyads,2] v_kl_dyad_ID;
	matrix [N_i__l_ID,2] v_i__l_ID;
	
	{
		vector[2] sigma_kl_temp;
		
	v_i__j_ID = (diag_pre_multiply ( sigma_i__j_ID, L_Rho_i__j_ID ) * z_i__j_ID)';
	
	v_k__l_ID = (diag_pre_multiply ( sigma_k__l_ID, L_Rho_k__l_ID) * z_k__l_ID)';
	
	sigma_kl_temp[1] = sigma_kl_dyad_ID;
	sigma_kl_temp[2] = sigma_kl_dyad_ID;
	v_kl_dyad_ID = (diag_pre_multiply ( sigma_kl_temp, L_Rho_kl_dyad_ID) * z_kl_dyad_ID)';
	
	v_i__l_ID = (diag_pre_multiply ( sigma_i__l_ID, L_Rho_i__l_ID ) * z_i__l_ID)';
	}
}

model{
    vector[N] p;
    
    //priors
    a ~ normal( 0 , 5 );
    b_i_male ~ normal ( 0 , 5 );
    b_j_male ~ normal ( 0 , 5 );
    b_ij_male_int ~ normal ( 0 , 5);
    b_i_age_z ~ normal ( 0 , 5 );
    b_i_age_z2 ~ normal ( 0 , 5 );
    b_j_age_z ~ normal ( 0 , 5 );
    b_j_age_z2 ~ normal ( 0 , 5 );
    b_i_bmi_z ~ normal ( 0 , 5 );
    b_j_bmi_z ~ normal ( 0 , 5 );
    b_ij_bmi_int ~ normal ( 0 , 5 );
    b_i_skin_z ~ normal ( 0 , 5 );
    b_j_skin_z ~ normal ( 0 , 5 );
    b_ij_skin_int ~ normal ( 0 , 5 );
    b_ij_god_relation ~ normal ( 0 , 5 );
    b_k_wealth_log ~ normal ( 0 , 5 );
    b_l_wealth_log ~ normal ( 0 , 5 );
    b_kl_distance_log ~ normal ( 0 , 5 );
    b_ij_degree_r ~ normal ( 0 , 5 );
    b_ij_affinal_r ~ normal ( 0 , 5 );
    b_kl_avg_r_log_c ~ normal ( 0 , 5 );
    b_kl_wealth_int ~ normal ( 0 , 5 );
    b_k_wealth_X_ij_deg_r ~ normal ( 0 , 5 );
    b_l_wealth_X_ij_deg_r ~ normal ( 0 , 5 );
    b_kl_wealth_ij_deg_r_3int ~ normal ( 0 , 5 );
    
    to_vector (z_i__j_ID) ~ normal (0,1);
    to_vector (z_k__l_ID) ~ normal (0,1);
    to_vector (z_kl_dyad_ID) ~ normal (0,1);
    to_vector (z_i__l_ID) ~ normal (0,1);
    
    v_ij_dyad_ID ~ normal( 0 , 1 );
    sigma_ij_dyad_ID ~ exponential (1);
    
    sigma_i__j_ID ~ exponential (1);
    sigma_k__l_ID ~ exponential (1);
    sigma_kl_dyad_ID ~ exponential (1);
    sigma_i__l_ID ~ exponential (1);
    
    L_Rho_i__j_ID ~ lkj_corr_cholesky(4);
    L_Rho_k__l_ID ~ lkj_corr_cholesky(4);
    L_Rho_kl_dyad_ID ~ lkj_corr_cholesky(4);
    L_Rho_i__l_ID ~ lkj_corr_cholesky(4);

// LIKELIHOOD
    for ( i in 1:N ) {
        
        p[i] = 
        a
        + b_i_male * i_male[i]
        + b_j_male * j_male[i]
        + b_ij_male_int * ij_male_int[i]
        + b_i_age_z * i_age_z[i]
        + b_i_age_z2 * i_age_z2[i]
        + b_j_age_z * j_age_z[i]
        + b_j_age_z2 * j_age_z2[i]
        + b_i_bmi_z * i_bmi_z[i]
        + b_j_bmi_z * j_bmi_z[i]
        + b_ij_bmi_int * ij_bmi_int[i]
        + b_i_skin_z * i_skin_z[i]
        + b_j_skin_z * j_skin_z[i]
        + b_ij_skin_int * ij_skin_int[i]
        + b_ij_god_relation * ij_god_relation[i]
        + b_k_wealth_log * k_wealth_log[i]
        + b_l_wealth_log * l_wealth_log[i]
        + b_kl_distance_log * kl_distance_log[i]
        + b_ij_degree_r * ij_degree_r[i]
        + b_ij_affinal_r * ij_affinal_r[i]
        + b_kl_avg_r_log_c * kl_avg_r_log_c[i]
        + b_kl_wealth_int * kl_wealth_int[i]
        + b_k_wealth_X_ij_deg_r * k_wealth_X_ij_deg_r[i]
        + b_l_wealth_X_ij_deg_r * l_wealth_X_ij_deg_r[i]
        + b_kl_wealth_ij_deg_r_3int * kl_wealth_ij_deg_r_3int[i]
        
       	+ v_i__j_ID [i_ID[i],1] 
       	+ v_i__j_ID [j_ID[i],2]
       	+ v_ij_dyad_ID [ ij_dyad_ID[i]] * sigma_ij_dyad_ID
       	+ v_k__l_ID [k_ID[i],1]
       	+ v_k__l_ID [l_ID[i],2]
       	+ v_kl_dyad_ID [ kl_dyad_ID[i] , k_in_dyad[i] ]
       	+ v_i__l_ID [ il_ID[i] , 1 ]
       	+ v_i__l_ID [ jk_ID[i] , 2 ]
       	;
      	}
      	
      	// update target
      	y ~ bernoulli (Phi(p));
      	}
      	
generated quantities{
	matrix[2,2] Rho_i__j_ID;
	matrix[2,2] Rho_k__l_ID;
	matrix[2,2] Rho_kl_dyad_ID;
	matrix[2,2] Rho_i__l_ID;
	vector[N] log_lik;
	Rho_i__j_ID = L_Rho_i__j_ID * L_Rho_i__j_ID';
	Rho_k__l_ID = L_Rho_k__l_ID * L_Rho_k__l_ID';
	Rho_kl_dyad_ID = L_Rho_kl_dyad_ID * L_Rho_kl_dyad_ID';
	Rho_i__l_ID = L_Rho_i__l_ID * L_Rho_i__l_ID';
	
	for ( i in 1:N ) {
       real p;
	
	    p = 
		a
        + b_i_male * i_male[i]
        + b_j_male * j_male[i]
        + b_ij_male_int * ij_male_int[i]
        + b_i_age_z * i_age_z[i]
        + b_i_age_z2 * i_age_z2[i]
        + b_j_age_z * j_age_z[i]
        + b_j_age_z2 * j_age_z2[i]
        + b_i_bmi_z * i_bmi_z[i]
        + b_j_bmi_z * j_bmi_z[i]
        + b_ij_bmi_int * ij_bmi_int[i]
        + b_i_skin_z * i_skin_z[i]
        + b_j_skin_z * j_skin_z[i]
        + b_ij_skin_int * ij_skin_int[i]
        + b_ij_god_relation * ij_god_relation[i]
        + b_k_wealth_log * k_wealth_log[i]
        + b_l_wealth_log * l_wealth_log[i]
        + b_kl_distance_log * kl_distance_log[i]
        + b_ij_degree_r * ij_degree_r[i]
        + b_ij_affinal_r * ij_affinal_r[i]
        + b_kl_avg_r_log_c * kl_avg_r_log_c[i]
        + b_kl_wealth_int * kl_wealth_int[i]
        + b_k_wealth_X_ij_deg_r * k_wealth_X_ij_deg_r[i]
        + b_l_wealth_X_ij_deg_r * l_wealth_X_ij_deg_r[i]
        + b_kl_wealth_ij_deg_r_3int * kl_wealth_ij_deg_r_3int[i]
        
       	+ v_i__j_ID [i_ID[i],1] 
       	+ v_i__j_ID [j_ID[i],2]
       	+ v_ij_dyad_ID [ ij_dyad_ID[i]] * sigma_ij_dyad_ID
       	+ v_k__l_ID [k_ID[i],1]
       	+ v_k__l_ID [l_ID[i],2]
       	+ v_kl_dyad_ID [ kl_dyad_ID[i] , k_in_dyad[i] ]
       	+ v_i__l_ID [ il_ID[i] , 1 ]
       	+ v_i__l_ID [ jk_ID[i] , 2 ]
       	;
       	log_lik[i] = bernoulli_lpmf ( y[i] | Phi(p) );
	
	}
}
"


model_code_4 <- "
data{
    int N;
    int N_i__j_ID;
    int N_ij_dyads;
    int N_k__l_ID;
    int N_kl_dyads;
    int N_i__l_ID;
    int y[N];
    int i_ID[N];
    int j_ID[N];
    int ij_dyad_ID[N];
    int k_ID[N];
    int l_ID[N];
    int kl_dyad_ID[N];
    int k_in_dyad[N];
    int il_ID[N];
    int jk_ID[N];
    int i_male[N];
    int j_male[N];
    int ij_male_int[N];
    real i_age_z[N];
    real i_age_z2[N];
    real j_age_z[N];
    real j_age_z2[N];
    real i_bmi_z[N];
    real j_bmi_z[N];
    real ij_bmi_int[N];
    real i_skin_z[N];
    real j_skin_z[N];
    real ij_skin_int[N];
    real ij_god_relation[N];
    real k_wealth_log[N];
    real l_wealth_log[N];
    real kl_distance_log[N];
    real ij_degree_r[N];
    real ij_affinal_r[N];
    real kl_avg_r_log_c[N];
    real kl_wealth_int[N];
    real k_wealth_X_kl_avg_r_log_c[N];
    real l_wealth_X_kl_avg_r_log_c[N];
    real kl_wealth_avg_r_3int[N];
}

parameters{
    real a;
    real b_i_male;
    real b_j_male;
    real b_ij_male_int;
    real b_i_age_z;
    real b_i_age_z2;
    real b_j_age_z;
    real b_j_age_z2;
    real b_i_bmi_z;
    real b_j_bmi_z;
    real b_ij_bmi_int;
    real b_i_skin_z;
    real b_j_skin_z;
    real b_ij_skin_int;
    real b_ij_god_relation;
    real b_k_wealth_log;
    real b_l_wealth_log;
    real b_kl_distance_log;
    real b_ij_degree_r;
    real b_ij_affinal_r;
    real b_kl_avg_r_log_c;
    real b_kl_wealth_int;
    real b_k_wealth_X_kl_avg_r_log_c;
    real b_l_wealth_X_kl_avg_r_log_c;
    real b_kl_wealth_avg_r_3int;
    
    // Node level effects cov matrix
    matrix[2,N_i__j_ID] z_i__j_ID;
    vector<lower=0>[2] sigma_i__j_ID;
    cholesky_factor_corr[2] L_Rho_i__j_ID;
    
    // Random effect for individual level dyads
    vector[N_ij_dyads] v_ij_dyad_ID;
    real<lower=0> sigma_ij_dyad_ID;

	// House node effect cov matrix
    matrix[2,N_k__l_ID] z_k__l_ID;
    vector<lower=0>[2] sigma_k__l_ID;
    cholesky_factor_corr[2] L_Rho_k__l_ID;
    
	// Household DYAD level covariance matrix
    matrix [2,N_kl_dyads] z_kl_dyad_ID;
    real<lower=0> sigma_kl_dyad_ID;
    cholesky_factor_corr[2] L_Rho_kl_dyad_ID;

	// Cross level effects -- individual to household
	matrix[2,N_i__l_ID] z_i__l_ID;
    vector<lower=0>[2] sigma_i__l_ID;
    cholesky_factor_corr[2] L_Rho_i__l_ID;
}

transformed parameters{
	// Define all matrices
	matrix [N_i__j_ID,2] v_i__j_ID;
	matrix [N_k__l_ID,2] v_k__l_ID;
	matrix [N_kl_dyads,2] v_kl_dyad_ID;
	matrix [N_i__l_ID,2] v_i__l_ID;
	
	{
		vector[2] sigma_kl_temp;
		
	v_i__j_ID = (diag_pre_multiply ( sigma_i__j_ID, L_Rho_i__j_ID ) * z_i__j_ID)';
	
	v_k__l_ID = (diag_pre_multiply ( sigma_k__l_ID, L_Rho_k__l_ID) * z_k__l_ID)';
	
	sigma_kl_temp[1] = sigma_kl_dyad_ID;
	sigma_kl_temp[2] = sigma_kl_dyad_ID;
	v_kl_dyad_ID = (diag_pre_multiply ( sigma_kl_temp, L_Rho_kl_dyad_ID) * z_kl_dyad_ID)';
	
	v_i__l_ID = (diag_pre_multiply ( sigma_i__l_ID, L_Rho_i__l_ID ) * z_i__l_ID)';
	}
}

model{
    vector[N] p;
    
    //priors
    a ~ normal( 0 , 5 );
    b_i_male ~ normal ( 0 , 5 );
    b_j_male ~ normal ( 0 , 5 );
    b_ij_male_int ~ normal ( 0 , 5);
    b_i_age_z ~ normal ( 0 , 5 );
    b_i_age_z2 ~ normal ( 0 , 5 );
    b_j_age_z ~ normal ( 0 , 5 );
    b_j_age_z2 ~ normal ( 0 , 5 );
    b_i_bmi_z ~ normal ( 0 , 5 );
    b_j_bmi_z ~ normal ( 0 , 5 );
    b_ij_bmi_int ~ normal ( 0 , 5 );
    b_i_skin_z ~ normal ( 0 , 5 );
    b_j_skin_z ~ normal ( 0 , 5 );
    b_ij_skin_int ~ normal ( 0 , 5 );
    b_ij_god_relation ~ normal ( 0 , 5 );
    b_k_wealth_log ~ normal ( 0 , 5 );
    b_l_wealth_log ~ normal ( 0 , 5 );
    b_kl_distance_log ~ normal ( 0 , 5 );
    b_ij_degree_r ~ normal ( 0 , 5 );
    b_ij_affinal_r ~ normal ( 0 , 5 );
    b_kl_avg_r_log_c ~ normal ( 0 , 5 );
    b_kl_wealth_int ~ normal ( 0 , 5 );
    b_k_wealth_X_kl_avg_r_log_c ~ normal ( 0 , 5 );
    b_l_wealth_X_kl_avg_r_log_c ~ normal ( 0 , 5 );
    b_kl_wealth_avg_r_3int ~ normal ( 0 , 5 );
    
    
    to_vector (z_i__j_ID) ~ normal (0,1);
    to_vector (z_k__l_ID) ~ normal (0,1);
    to_vector (z_kl_dyad_ID) ~ normal (0,1);
    to_vector (z_i__l_ID) ~ normal (0,1);

    v_ij_dyad_ID ~ normal( 0 , 1 );
    sigma_ij_dyad_ID ~ exponential (1);
    
    sigma_i__j_ID ~ exponential (1);
    sigma_k__l_ID ~ exponential (1);
    sigma_kl_dyad_ID ~ exponential (1);
    sigma_i__l_ID ~ exponential (1);
    
    L_Rho_i__j_ID ~ lkj_corr_cholesky(4);
    L_Rho_k__l_ID ~ lkj_corr_cholesky(4);
    L_Rho_kl_dyad_ID ~ lkj_corr_cholesky(4);
    L_Rho_i__l_ID ~ lkj_corr_cholesky(4);

// LIKELIHOOD
    for ( i in 1:N ) {
        
        p[i] = 
        a
        + b_i_male * i_male[i]
        + b_j_male * j_male[i]
        + b_ij_male_int * ij_male_int[i]
        + b_i_age_z * i_age_z[i]
        + b_i_age_z2 * i_age_z2[i]
        + b_j_age_z * j_age_z[i]
        + b_j_age_z2 * j_age_z2[i]
        + b_i_bmi_z * i_bmi_z[i]
        + b_j_bmi_z * j_bmi_z[i]
        + b_ij_bmi_int * ij_bmi_int[i]
        + b_i_skin_z * i_skin_z[i]
        + b_j_skin_z * j_skin_z[i]
        + b_ij_skin_int * ij_skin_int[i]
        + b_ij_god_relation * ij_god_relation[i]
        + b_k_wealth_log * k_wealth_log[i]
        + b_l_wealth_log * l_wealth_log[i]
        + b_kl_distance_log * kl_distance_log[i]
        + b_ij_degree_r * ij_degree_r[i]
        + b_ij_affinal_r * ij_affinal_r[i]
        + b_kl_avg_r_log_c * kl_avg_r_log_c[i]
        + b_kl_wealth_int * kl_wealth_int[i]
   		+ b_k_wealth_X_kl_avg_r_log_c * k_wealth_X_kl_avg_r_log_c[i]
   		+ b_l_wealth_X_kl_avg_r_log_c * l_wealth_X_kl_avg_r_log_c[i]
   		+ b_kl_wealth_avg_r_3int * kl_wealth_avg_r_3int[i]
        
       	+ v_i__j_ID [i_ID[i],1] 
       	+ v_i__j_ID [j_ID[i],2]
       	+ v_ij_dyad_ID [ ij_dyad_ID[i]] * sigma_ij_dyad_ID
       	+ v_k__l_ID [k_ID[i],1]
       	+ v_k__l_ID [l_ID[i],2]
       	+ v_kl_dyad_ID [ kl_dyad_ID[i] , k_in_dyad[i] ]
       	+ v_i__l_ID [ il_ID[i] , 1 ]
       	+ v_i__l_ID [ jk_ID[i] , 2 ]
       	;
      	}
      	
      	// update target
      	y ~ bernoulli (Phi(p));
      	}
      	
generated quantities{
	matrix[2,2] Rho_i__j_ID;
	matrix[2,2] Rho_k__l_ID;
	matrix[2,2] Rho_kl_dyad_ID;
	matrix[2,2] Rho_i__l_ID;
	vector[N] log_lik;
	Rho_i__j_ID = L_Rho_i__j_ID * L_Rho_i__j_ID';
	Rho_k__l_ID = L_Rho_k__l_ID * L_Rho_k__l_ID';
	Rho_kl_dyad_ID = L_Rho_kl_dyad_ID * L_Rho_kl_dyad_ID';
	Rho_i__l_ID = L_Rho_i__l_ID * L_Rho_i__l_ID';
	
	for ( i in 1:N ) {
       real p;
	
	    p = 
 		a
        + b_i_male * i_male[i]
        + b_j_male * j_male[i]
        + b_ij_male_int * ij_male_int[i]
        + b_i_age_z * i_age_z[i]
        + b_i_age_z2 * i_age_z2[i]
        + b_j_age_z * j_age_z[i]
        + b_j_age_z2 * j_age_z2[i]
        + b_i_bmi_z * i_bmi_z[i]
        + b_j_bmi_z * j_bmi_z[i]
        + b_ij_bmi_int * ij_bmi_int[i]
        + b_i_skin_z * i_skin_z[i]
        + b_j_skin_z * j_skin_z[i]
        + b_ij_skin_int * ij_skin_int[i]
        + b_ij_god_relation * ij_god_relation[i]
        + b_k_wealth_log * k_wealth_log[i]
        + b_l_wealth_log * l_wealth_log[i]
        + b_kl_distance_log * kl_distance_log[i]
        + b_ij_degree_r * ij_degree_r[i]
        + b_ij_affinal_r * ij_affinal_r[i]
        + b_kl_avg_r_log_c * kl_avg_r_log_c[i]
        + b_kl_wealth_int * kl_wealth_int[i]
   		+ b_k_wealth_X_kl_avg_r_log_c * k_wealth_X_kl_avg_r_log_c[i]
   		+ b_l_wealth_X_kl_avg_r_log_c * l_wealth_X_kl_avg_r_log_c[i]
   		+ b_kl_wealth_avg_r_3int * kl_wealth_avg_r_3int[i]
        
       	+ v_i__j_ID [i_ID[i],1] 
       	+ v_i__j_ID [j_ID[i],2]
       	+ v_ij_dyad_ID [ ij_dyad_ID[i]] * sigma_ij_dyad_ID
       	+ v_k__l_ID [k_ID[i],1]
       	+ v_k__l_ID [l_ID[i],2]
       	+ v_kl_dyad_ID [ kl_dyad_ID[i] , k_in_dyad[i] ]
       	+ v_i__l_ID [ il_ID[i] , 1 ]
       	+ v_i__l_ID [ jk_ID[i] , 2 ]
       	;
	log_lik[i] = bernoulli_lpmf ( y[i] | Phi(p) );
	
	}
	
}
"


model_code_5 <- "
data{
    int N;
    int N_i__j_ID;
    int N_ij_dyads;
    int N_k__l_ID;
    int N_kl_dyads;
    int N_i__l_ID;
    int y[N];
    int i_ID[N];
    int j_ID[N];
    int ij_dyad_ID[N];
    int k_ID[N];
    int l_ID[N];
    int kl_dyad_ID[N];
    int k_in_dyad[N];
    int il_ID[N];
    int jk_ID[N];
    int i_male[N];
    int j_male[N];
    int ij_male_int[N];
    real i_age_z[N];
    real i_age_z2[N];
    real j_age_z[N];
    real j_age_z2[N];
    real i_bmi_z[N];
    real j_bmi_z[N];
    real ij_bmi_int[N];
    real i_skin_z[N];
    real j_skin_z[N];
    real ij_skin_int[N];
    real ij_god_relation[N];
    real k_wealth_log[N];
    real l_wealth_log[N];
    real kl_distance_log[N];
    real ij_degree_r[N];
    real ij_affinal_r[N];
    real kl_avg_r_log_c[N];
    int kl_infidelity[N];
}

parameters{
    real a;
    real b_i_male;
    real b_j_male;
    real b_ij_male_int;
    real b_i_age_z;
    real b_i_age_z2;
    real b_j_age_z;
    real b_j_age_z2;
    real b_i_bmi_z;
    real b_j_bmi_z;
    real b_ij_bmi_int;
    real b_i_skin_z;
    real b_j_skin_z;
    real b_ij_skin_int;
    real b_ij_god_relation;
    real b_k_wealth_log;
    real b_l_wealth_log;
    real b_kl_distance_log;
    real b_ij_degree_r;
    real b_ij_affinal_r;
    real b_kl_avg_r_log_c;
    real b_kl_infidelity;
    
    // Node level effects cov matrix
    matrix[2,N_i__j_ID] z_i__j_ID;
    vector<lower=0>[2] sigma_i__j_ID;
    cholesky_factor_corr[2] L_Rho_i__j_ID;
    
    // Random effect for individual level dyads
    vector[N_ij_dyads] v_ij_dyad_ID;
    real<lower=0> sigma_ij_dyad_ID;

	// House node effect cov matrix
    matrix[2,N_k__l_ID] z_k__l_ID;
    vector<lower=0>[2] sigma_k__l_ID;
    cholesky_factor_corr[2] L_Rho_k__l_ID;
    
	// Household DYAD level covariance matrix
    matrix [2,N_kl_dyads] z_kl_dyad_ID;
    real<lower=0> sigma_kl_dyad_ID;
    cholesky_factor_corr[2] L_Rho_kl_dyad_ID;

	// Cross level effects -- individual to household
	matrix[2,N_i__l_ID] z_i__l_ID;
    vector<lower=0>[2] sigma_i__l_ID;
    cholesky_factor_corr[2] L_Rho_i__l_ID;
}

transformed parameters{
	// Define all matrices
	matrix [N_i__j_ID,2] v_i__j_ID;
	matrix [N_k__l_ID,2] v_k__l_ID;
	matrix [N_kl_dyads,2] v_kl_dyad_ID;
	matrix [N_i__l_ID,2] v_i__l_ID;
	
	{
		vector[2] sigma_kl_temp;
		
	v_i__j_ID = (diag_pre_multiply ( sigma_i__j_ID, L_Rho_i__j_ID ) * z_i__j_ID)';
	
	v_k__l_ID = (diag_pre_multiply ( sigma_k__l_ID, L_Rho_k__l_ID) * z_k__l_ID)';
	
	sigma_kl_temp[1] = sigma_kl_dyad_ID;
	sigma_kl_temp[2] = sigma_kl_dyad_ID;
	v_kl_dyad_ID = (diag_pre_multiply ( sigma_kl_temp, L_Rho_kl_dyad_ID) * z_kl_dyad_ID)';
	
	v_i__l_ID = (diag_pre_multiply ( sigma_i__l_ID, L_Rho_i__l_ID ) * z_i__l_ID)';
	}
}

model{
    vector[N] p;
    
    //priors
    a ~ normal( 0 , 5 );
    b_i_male ~ normal ( 0 , 5 );
    b_j_male ~ normal ( 0 , 5 );
    b_ij_male_int ~ normal ( 0 , 5);
    b_i_age_z ~ normal ( 0 , 5 );
    b_i_age_z2 ~ normal ( 0 , 5 );
    b_j_age_z ~ normal ( 0 , 5 );
    b_j_age_z2 ~ normal ( 0 , 5 );
    b_i_bmi_z ~ normal ( 0 , 5 );
    b_j_bmi_z ~ normal ( 0 , 5 );
    b_ij_bmi_int ~ normal ( 0 , 5 );
    b_i_skin_z ~ normal ( 0 , 5 );
    b_j_skin_z ~ normal ( 0 , 5 );
    b_ij_skin_int ~ normal ( 0 , 5 );
    b_ij_god_relation ~ normal ( 0 , 5 );
    b_k_wealth_log ~ normal ( 0 , 5 );
    b_l_wealth_log ~ normal ( 0 , 5 );
    b_kl_distance_log ~ normal ( 0 , 5 );
    b_ij_degree_r ~ normal ( 0 , 5 );
    b_ij_affinal_r ~ normal ( 0 , 5 );
    b_kl_avg_r_log_c ~ normal ( 0 , 5 );
    b_kl_infidelity ~ normal ( 0 , 5 );
    
    to_vector (z_i__j_ID) ~ normal (0,1);
    to_vector (z_k__l_ID) ~ normal (0,1);
    to_vector (z_kl_dyad_ID) ~ normal (0,1);
    to_vector (z_i__l_ID) ~ normal (0,1);

    v_ij_dyad_ID ~ normal( 0 , 1 );
    sigma_ij_dyad_ID ~ exponential (1);
    
    sigma_i__j_ID ~ exponential (1);
    sigma_k__l_ID ~ exponential (1);
    sigma_kl_dyad_ID ~ exponential (1);
    sigma_i__l_ID ~ exponential (1);
    
    L_Rho_i__j_ID ~ lkj_corr_cholesky(4);
    L_Rho_k__l_ID ~ lkj_corr_cholesky(4);
    L_Rho_kl_dyad_ID ~ lkj_corr_cholesky(4);
    L_Rho_i__l_ID ~ lkj_corr_cholesky(4);

// LIKELIHOOD
    for ( i in 1:N ) {
        
        p[i] = 
        a
        + b_i_male * i_male[i]
        + b_j_male * j_male[i]
        + b_ij_male_int * ij_male_int[i]
        + b_i_age_z * i_age_z[i]
        + b_i_age_z2 * i_age_z2[i]
        + b_j_age_z * j_age_z[i]
        + b_j_age_z2 * j_age_z2[i]
        + b_i_bmi_z * i_bmi_z[i]
        + b_j_bmi_z * j_bmi_z[i]
        + b_ij_bmi_int * ij_bmi_int[i]
        + b_i_skin_z * i_skin_z[i]
        + b_j_skin_z * j_skin_z[i]
        + b_ij_skin_int * ij_skin_int[i]
        + b_ij_god_relation * ij_god_relation[i]
        + b_k_wealth_log * k_wealth_log[i]
        + b_l_wealth_log * l_wealth_log[i]
        + b_kl_distance_log * kl_distance_log[i]
        + b_ij_degree_r * ij_degree_r[i]
        + b_ij_affinal_r * ij_affinal_r[i]
        + b_kl_avg_r_log_c * kl_avg_r_log_c[i]
        + b_kl_infidelity * kl_infidelity[i]
        
       	+ v_i__j_ID [i_ID[i],1] 
       	+ v_i__j_ID [j_ID[i],2]
       	+ v_ij_dyad_ID [ ij_dyad_ID[i]] * sigma_ij_dyad_ID
       	+ v_k__l_ID [k_ID[i],1]
       	+ v_k__l_ID [l_ID[i],2]
       	+ v_kl_dyad_ID [ kl_dyad_ID[i] , k_in_dyad[i] ]
       	+ v_i__l_ID [ il_ID[i] , 1 ]
       	+ v_i__l_ID [ jk_ID[i] , 2 ]
       	;
      	}
      	
      	// update target
      	y ~ bernoulli (Phi(p));
      	}
      	
generated quantities{
	matrix[2,2] Rho_i__j_ID;
	matrix[2,2] Rho_k__l_ID;
	matrix[2,2] Rho_kl_dyad_ID;
	matrix[2,2] Rho_i__l_ID;
	vector[N] log_lik;
	Rho_i__j_ID = L_Rho_i__j_ID * L_Rho_i__j_ID';
	Rho_k__l_ID = L_Rho_k__l_ID * L_Rho_k__l_ID';
	Rho_kl_dyad_ID = L_Rho_kl_dyad_ID * L_Rho_kl_dyad_ID';
	Rho_i__l_ID = L_Rho_i__l_ID * L_Rho_i__l_ID';
	
	for ( i in 1:N ) {
       real p;
	
	    p = 
	    a
        + b_i_male * i_male[i]
        + b_j_male * j_male[i]
        + b_ij_male_int * ij_male_int[i]
        + b_i_age_z * i_age_z[i]
        + b_i_age_z2 * i_age_z2[i]
        + b_j_age_z * j_age_z[i]
        + b_j_age_z2 * j_age_z2[i]
        + b_i_bmi_z * i_bmi_z[i]
        + b_j_bmi_z * j_bmi_z[i]
        + b_ij_bmi_int * ij_bmi_int[i]
        + b_i_skin_z * i_skin_z[i]
        + b_j_skin_z * j_skin_z[i]
        + b_ij_skin_int * ij_skin_int[i]
        + b_ij_god_relation * ij_god_relation[i]
        + b_k_wealth_log * k_wealth_log[i]
        + b_l_wealth_log * l_wealth_log[i]
        + b_kl_distance_log * kl_distance_log[i]
        + b_ij_degree_r * ij_degree_r[i]
        + b_ij_affinal_r * ij_affinal_r[i]
        + b_kl_avg_r_log_c * kl_avg_r_log_c[i]
        + b_kl_infidelity * kl_infidelity[i]
        
       	+ v_i__j_ID [i_ID[i],1] 
       	+ v_i__j_ID [j_ID[i],2]
       	+ v_ij_dyad_ID [ ij_dyad_ID[i]] * sigma_ij_dyad_ID
       	+ v_k__l_ID [k_ID[i],1]
       	+ v_k__l_ID [l_ID[i],2]
       	+ v_kl_dyad_ID [ kl_dyad_ID[i] , k_in_dyad[i] ]
       	+ v_i__l_ID [ il_ID[i] , 1 ]
       	+ v_i__l_ID [ jk_ID[i] , 2 ]
       	;
       	
       	log_lik[i] = bernoulli_lpmf ( y[i] | Phi(p) );
	
	}
}
"


model_code_6 <- "
data{
    int N;
    int N_i__j_ID;
    int N_ij_dyads;
    int N_k__l_ID;
    int N_kl_dyads;
    int N_i__l_ID;
    int y[N];
    int i_ID[N];
    int j_ID[N];
    int ij_dyad_ID[N];
    int k_ID[N];
    int l_ID[N];
    int kl_dyad_ID[N];
    int k_in_dyad[N];
    int il_ID[N];
    int jk_ID[N];
    int i_male[N];
    int j_male[N];
    int ij_male_int[N];
    real i_age_z[N];
    real i_age_z2[N];
    real j_age_z[N];
    real j_age_z2[N];
    real i_bmi_z[N];
    real j_bmi_z[N];
    real ij_bmi_int[N];
    real i_skin_z[N];
    real j_skin_z[N];
    real ij_skin_int[N];
    real ij_god_relation[N];
    real k_wealth_log[N];
    real l_wealth_log[N];
    real kl_distance_log[N];
    real ij_degree_r[N];
    real ij_affinal_r[N];
    real kl_avg_r_log_c[N];
    int kl_infidelity[N];
    real ikjl_r_avgr_int[N];
    real ikjl_affinal_r_avgr_int[N];
}

parameters{
    real a;
    real b_i_male;
    real b_j_male;
    real b_ij_male_int;
    real b_i_age_z;
    real b_i_age_z2;
    real b_j_age_z;
    real b_j_age_z2;
    real b_i_bmi_z;
    real b_j_bmi_z;
    real b_ij_bmi_int;
    real b_i_skin_z;
    real b_j_skin_z;
    real b_ij_skin_int;
    real b_ij_god_relation;
    real b_k_wealth_log;
    real b_l_wealth_log;
    real b_kl_distance_log;
    real b_ij_degree_r;
    real b_ij_affinal_r;
    real b_kl_avg_r_log_c;
    real b_kl_infidelity;
    real b_ikjl_r_avgr_int;
    real b_ikjl_affinal_r_avgr_int;
    
    // Node level effects cov matrix
    matrix[2,N_i__j_ID] z_i__j_ID;
    vector<lower=0>[2] sigma_i__j_ID;
    cholesky_factor_corr[2] L_Rho_i__j_ID;
    
    // Random effect for individual level dyads
    vector[N_ij_dyads] v_ij_dyad_ID;
    real<lower=0> sigma_ij_dyad_ID;

	// House node effect cov matrix
    matrix[2,N_k__l_ID] z_k__l_ID;
    vector<lower=0>[2] sigma_k__l_ID;
    cholesky_factor_corr[2] L_Rho_k__l_ID;
    
	// Household DYAD level covariance matrix
    matrix [2,N_kl_dyads] z_kl_dyad_ID;
    real<lower=0> sigma_kl_dyad_ID;
    cholesky_factor_corr[2] L_Rho_kl_dyad_ID;

	// Cross level effects -- individual to household
	matrix[2,N_i__l_ID] z_i__l_ID;
    vector<lower=0>[2] sigma_i__l_ID;
    cholesky_factor_corr[2] L_Rho_i__l_ID;
}

transformed parameters{
	// Define all matrices
	matrix [N_i__j_ID,2] v_i__j_ID;
	matrix [N_k__l_ID,2] v_k__l_ID;
	matrix [N_kl_dyads,2] v_kl_dyad_ID;
	matrix [N_i__l_ID,2] v_i__l_ID;
	
	{
		vector[2] sigma_kl_temp;
		
	v_i__j_ID = (diag_pre_multiply ( sigma_i__j_ID, L_Rho_i__j_ID ) * z_i__j_ID)';
	
	v_k__l_ID = (diag_pre_multiply ( sigma_k__l_ID, L_Rho_k__l_ID) * z_k__l_ID)';
	
	sigma_kl_temp[1] = sigma_kl_dyad_ID;
	sigma_kl_temp[2] = sigma_kl_dyad_ID;
	v_kl_dyad_ID = (diag_pre_multiply ( sigma_kl_temp, L_Rho_kl_dyad_ID) * z_kl_dyad_ID)';
	
	v_i__l_ID = (diag_pre_multiply ( sigma_i__l_ID, L_Rho_i__l_ID ) * z_i__l_ID)';
	}
}

model{
    vector[N] p;
    
    //priors
    a ~ normal( 0 , 5 );
    b_i_male ~ normal ( 0 , 5 );
    b_j_male ~ normal ( 0 , 5 );
    b_ij_male_int ~ normal ( 0 , 5);
    b_i_age_z ~ normal ( 0 , 5 );
    b_i_age_z2 ~ normal ( 0 , 5 );
    b_j_age_z ~ normal ( 0 , 5 );
    b_j_age_z2 ~ normal ( 0 , 5 );
    b_i_bmi_z ~ normal ( 0 , 5 );
    b_j_bmi_z ~ normal ( 0 , 5 );
    b_ij_bmi_int ~ normal ( 0 , 5 );
    b_i_skin_z ~ normal ( 0 , 5 );
    b_j_skin_z ~ normal ( 0 , 5 );
    b_ij_skin_int ~ normal ( 0 , 5 );
    b_ij_god_relation ~ normal ( 0 , 5 );
    b_k_wealth_log ~ normal ( 0 , 5 );
    b_l_wealth_log ~ normal ( 0 , 5 );
    b_kl_distance_log ~ normal ( 0 , 5 );
    b_ij_degree_r ~ normal ( 0 , 5 );
    b_ij_affinal_r ~ normal ( 0 , 5 );
    b_kl_avg_r_log_c ~ normal ( 0 , 5 );
    b_kl_infidelity ~ normal ( 0 , 5 );
    b_ikjl_r_avgr_int ~ normal ( 0 , 5 );
    b_ikjl_affinal_r_avgr_int ~ normal ( 0 , 5 );
    
    to_vector (z_i__j_ID) ~ normal (0,1);
    to_vector (z_k__l_ID) ~ normal (0,1);
    to_vector (z_kl_dyad_ID) ~ normal (0,1);
    to_vector (z_i__l_ID) ~ normal (0,1);

    v_ij_dyad_ID ~ normal( 0 , 1 );
    sigma_ij_dyad_ID ~ exponential (1);
    
    sigma_i__j_ID ~ exponential (1);
    sigma_k__l_ID ~ exponential (1);
    sigma_kl_dyad_ID ~ exponential (1);
    sigma_i__l_ID ~ exponential (1);
    
    L_Rho_i__j_ID ~ lkj_corr_cholesky(4);
    L_Rho_k__l_ID ~ lkj_corr_cholesky(4);
    L_Rho_kl_dyad_ID ~ lkj_corr_cholesky(4);
    L_Rho_i__l_ID ~ lkj_corr_cholesky(4);

// LIKELIHOOD
    for ( i in 1:N ) {
        
        p[i] = 
        a
        + b_i_male * i_male[i]
        + b_j_male * j_male[i]
        + b_ij_male_int * ij_male_int[i]
        + b_i_age_z * i_age_z[i]
        + b_i_age_z2 * i_age_z2[i]
        + b_j_age_z * j_age_z[i]
        + b_j_age_z2 * j_age_z2[i]
        + b_i_bmi_z * i_bmi_z[i]
        + b_j_bmi_z * j_bmi_z[i]
        + b_ij_bmi_int * ij_bmi_int[i]
        + b_i_skin_z * i_skin_z[i]
        + b_j_skin_z * j_skin_z[i]
        + b_ij_skin_int * ij_skin_int[i]
        + b_ij_god_relation * ij_god_relation[i]
        + b_k_wealth_log * k_wealth_log[i]
        + b_l_wealth_log * l_wealth_log[i]
        + b_kl_distance_log * kl_distance_log[i]
        + b_ij_degree_r * ij_degree_r[i]
        + b_ij_affinal_r * ij_affinal_r[i]
        + b_kl_avg_r_log_c * kl_avg_r_log_c[i]
        + b_kl_infidelity * kl_infidelity[i]
        + b_ikjl_r_avgr_int * ikjl_r_avgr_int[i]
        + b_ikjl_affinal_r_avgr_int * ikjl_affinal_r_avgr_int[i]
        
       	+ v_i__j_ID [i_ID[i],1] 
       	+ v_i__j_ID [j_ID[i],2]
       	+ v_ij_dyad_ID [ ij_dyad_ID[i]] * sigma_ij_dyad_ID
       	+ v_k__l_ID [k_ID[i],1]
       	+ v_k__l_ID [l_ID[i],2]
       	+ v_kl_dyad_ID [ kl_dyad_ID[i] , k_in_dyad[i] ]
       	+ v_i__l_ID [ il_ID[i] , 1 ]
       	+ v_i__l_ID [ jk_ID[i] , 2 ]
       	;
      	}
      	
      	// update target
      	y ~ bernoulli (Phi(p));
      	}
      	
generated quantities{
	matrix[2,2] Rho_i__j_ID;
	matrix[2,2] Rho_k__l_ID;
	matrix[2,2] Rho_kl_dyad_ID;
	matrix[2,2] Rho_i__l_ID;
	
	vector[N] log_lik;
	Rho_i__j_ID = L_Rho_i__j_ID * L_Rho_i__j_ID';
	Rho_k__l_ID = L_Rho_k__l_ID * L_Rho_k__l_ID';
	Rho_kl_dyad_ID = L_Rho_kl_dyad_ID * L_Rho_kl_dyad_ID';
	Rho_i__l_ID = L_Rho_i__l_ID * L_Rho_i__l_ID';
	
	for ( i in 1:N ) {
       real p;
	
	    p = 
	    a
        + b_i_male * i_male[i]
        + b_j_male * j_male[i]
        + b_ij_male_int * ij_male_int[i]
        + b_i_age_z * i_age_z[i]
        + b_i_age_z2 * i_age_z2[i]
        + b_j_age_z * j_age_z[i]
        + b_j_age_z2 * j_age_z2[i]
        + b_i_bmi_z * i_bmi_z[i]
        + b_j_bmi_z * j_bmi_z[i]
        + b_ij_bmi_int * ij_bmi_int[i]
        + b_i_skin_z * i_skin_z[i]
        + b_j_skin_z * j_skin_z[i]
        + b_ij_skin_int * ij_skin_int[i]
        + b_ij_god_relation * ij_god_relation[i]
        + b_k_wealth_log * k_wealth_log[i]
        + b_l_wealth_log * l_wealth_log[i]
        + b_kl_distance_log * kl_distance_log[i]
        + b_ij_degree_r * ij_degree_r[i]
        + b_ij_affinal_r * ij_affinal_r[i]
        + b_kl_avg_r_log_c * kl_avg_r_log_c[i]
        + b_kl_infidelity * kl_infidelity[i]
        + b_ikjl_r_avgr_int * ikjl_r_avgr_int[i]
        + b_ikjl_affinal_r_avgr_int * ikjl_affinal_r_avgr_int[i]
        
       	+ v_i__j_ID [i_ID[i],1] 
       	+ v_i__j_ID [j_ID[i],2]
       	+ v_ij_dyad_ID [ ij_dyad_ID[i]] * sigma_ij_dyad_ID
       	+ v_k__l_ID [k_ID[i],1]
       	+ v_k__l_ID [l_ID[i],2]
       	+ v_kl_dyad_ID [ kl_dyad_ID[i] , k_in_dyad[i] ]
       	+ v_i__l_ID [ il_ID[i] , 1 ]
       	+ v_i__l_ID [ jk_ID[i] , 2 ]
       	;
       	
       	log_lik[i] = bernoulli_lpmf ( y[i] | Phi(p) );
	
	}
}
"


n_chains = 4
n_cores = 4
n_warmup = 750
n_iter = 2000
n_thin = 1


m0 <- stan ( model_code = model_code_0, data = dat_list, chains = n_chains, cores = n_cores, warmup = n_warmup, iter = n_iter, thin = n_thin, init_r = 0.1, control = list(adapt_delta = 0.99, max_treedepth = 12))

m1 <- stan ( model_code = model_code_1, data = dat_list, chains = n_chains, cores = n_cores, warmup = n_warmup, iter = n_iter, thin = n_thin, init_r = 0.1, control = list(adapt_delta = 0.99, max_treedepth = 12))

m2 <- stan ( model_code = model_code_2, data = dat_list, chains = n_chains, cores = n_cores, warmup = n_warmup, iter = n_iter, thin = n_thin, init_r = 0.1, control = list(adapt_delta = 0.99, max_treedepth = 12),
pars = c(
"a",
"b_i_male",
"b_j_male",
"b_ij_male_int",
"b_i_age_z",
"b_i_age_z2",
"b_j_age_z",
"b_j_age_z2",
"b_i_bmi_z",
"b_j_bmi_z",
"b_ij_bmi_int",
"b_i_skin_z",
"b_j_skin_z",
"b_ij_skin_int",
"b_ij_god_relation",
"b_k_wealth_log",
"b_l_wealth_log",
"b_kl_distance_log",
"b_ij_degree_r",
"b_ij_affinal_r",
"b_kl_avg_r_log_c",
"sigma_i__j_ID",
"sigma_ij_dyad_ID",
"sigma_k__l_ID",
"sigma_kl_dyad_ID",
"sigma_i__l_ID",
"Rho_i__j_ID",
"Rho_k__l_ID",
"Rho_kl_dyad_ID",
"Rho_i__l_ID",
"log_lik"
))

m3 <- stan ( model_code = model_code_3, data = dat_list, chains = n_chains, cores = n_cores, warmup = n_warmup, iter = n_iter, thin = n_thin, init_r = 0.1, control = list(adapt_delta = 0.99, max_treedepth = 12),
pars = c(
"a",
"b_i_male",
"b_j_male",
"b_ij_male_int",
"b_i_age_z",
"b_i_age_z2",
"b_j_age_z",
"b_j_age_z2",
"b_i_bmi_z",
"b_j_bmi_z",
"b_ij_bmi_int",
"b_i_skin_z",
"b_j_skin_z",
"b_ij_skin_int",
"b_ij_god_relation",
"b_k_wealth_log",
"b_l_wealth_log",
"b_kl_distance_log",
"b_ij_degree_r",
"b_ij_affinal_r",
"b_kl_avg_r_log_c",
"b_kl_wealth_int",
"b_k_wealth_X_ij_deg_r",
"b_l_wealth_X_ij_deg_r",
"b_kl_wealth_ij_deg_r_3int",
"sigma_i__j_ID",
"sigma_ij_dyad_ID",
"sigma_k__l_ID",
"sigma_kl_dyad_ID",
"sigma_i__l_ID",
"Rho_i__j_ID",
"Rho_k__l_ID",
"Rho_kl_dyad_ID",
"Rho_i__l_ID",
"log_lik"
))

m4 <- stan ( model_code = model_code_4, data = dat_list, chains = n_chains, cores = n_cores, warmup = n_warmup, iter = n_iter, thin = n_thin, init_r = 0.1, control = list(adapt_delta = 0.99, max_treedepth = 12),
pars = c(
"a",
"b_i_male",
"b_j_male",
"b_ij_male_int",
"b_i_age_z",
"b_i_age_z2",
"b_j_age_z",
"b_j_age_z2",
"b_i_bmi_z",
"b_j_bmi_z",
"b_ij_bmi_int",
"b_i_skin_z",
"b_j_skin_z",
"b_ij_skin_int",
"b_ij_god_relation",
"b_k_wealth_log",
"b_l_wealth_log",
"b_kl_distance_log",
"b_ij_degree_r",
"b_ij_affinal_r",
"b_kl_avg_r_log_c",
"b_kl_wealth_int",
"b_k_wealth_X_kl_avg_r_log_c",
"b_l_wealth_X_kl_avg_r_log_c",
"b_kl_wealth_avg_r_3int",
"sigma_i__j_ID",
"sigma_ij_dyad_ID",
"sigma_k__l_ID",
"sigma_kl_dyad_ID",
"sigma_i__l_ID",
"Rho_i__j_ID",
"Rho_k__l_ID",
"Rho_kl_dyad_ID",
"Rho_i__l_ID",
"log_lik"
))

m5 <- stan ( model_code = model_code_5, data = dat_list, chains = n_chains, cores = n_cores, warmup = n_warmup, iter = n_iter, thin = n_thin, init_r = 0.1, control = list(adapt_delta = 0.99, max_treedepth = 12),
pars = c(
"a",
"b_i_male",
"b_j_male",
"b_ij_male_int",
"b_i_age_z",
"b_i_age_z2",
"b_j_age_z",
"b_j_age_z2",
"b_i_bmi_z",
"b_j_bmi_z",
"b_ij_bmi_int",
"b_i_skin_z",
"b_j_skin_z",
"b_ij_skin_int",
"b_ij_god_relation",
"b_k_wealth_log",
"b_l_wealth_log",
"b_kl_distance_log",
"b_ij_degree_r",
"b_ij_affinal_r",
"b_kl_avg_r_log_c",
"b_kl_infidelity",
"sigma_i__j_ID",
"sigma_ij_dyad_ID",
"sigma_k__l_ID",
"sigma_kl_dyad_ID",
"sigma_i__l_ID",
"Rho_i__j_ID",
"Rho_k__l_ID",
"Rho_kl_dyad_ID",
"Rho_i__l_ID",
"log_lik"
))

m6 <- stan ( model_code = model_code_6, data = dat_list, chains = n_chains, cores = n_cores, warmup = n_warmup, iter = n_iter, thin = n_thin, init_r = 0.1, control = list(adapt_delta = 0.99, max_treedepth = 12),
pars = c(
"a",
"b_i_male",
"b_j_male",
"b_ij_male_int",
"b_i_age_z",
"b_i_age_z2",
"b_j_age_z",
"b_j_age_z2",
"b_i_bmi_z",
"b_j_bmi_z",
"b_ij_bmi_int",
"b_i_skin_z",
"b_j_skin_z",
"b_ij_skin_int",
"b_ij_god_relation",
"b_k_wealth_log",
"b_l_wealth_log",
"b_kl_distance_log",
"b_ij_degree_r",
"b_ij_affinal_r",
"b_kl_avg_r_log_c",
"b_kl_infidelity",
"b_ikjl_r_avgr_int",
"b_ikjl_affinal_r_avgr_int",
"sigma_i__j_ID",
"sigma_ij_dyad_ID",
"sigma_k__l_ID",
"sigma_kl_dyad_ID",
"sigma_i__l_ID",
"Rho_i__j_ID",
"Rho_k__l_ID",
"Rho_kl_dyad_ID",
"Rho_i__l_ID",
"log_lik"
))

###################################################################################
## Summaries
###################################################################################
m0p <- precis (m0, depth = 2, prob = 0.96)
m1p <- precis (m1, depth = 2, prob = 0.96)
m2p <- precis (m2, depth = 2, prob = 0.96)
m3p <- precis (m3, depth = 2, prob = 0.96)
m4p <- precis (m4, depth = 2, prob = 0.96)
m5p <- precis (m5, depth = 2, prob = 0.96)
m6p <- precis (m6, depth = 2, prob = 0.96)

write.csv(m0p@output, file = "~/m0ip.csv")
write.csv(m1p@output, file = "~/m1ip.csv")
write.csv(m2p@output, file = "~/m2ip.csv")
write.csv(m3p@output, file = "~/m3ip.csv")
write.csv(m4p@output, file = "~/m4ip.csv")
write.csv(m5p@output, file = "~/m5ip.csv")
write.csv(m6p@output, file = "~/m6ip.csv")

###################################################################################
## Extracting posteriors
###################################################################################
post_0 <- extract.samples(m0)
post_1 <- extract.samples(m1)
post_2 <- extract.samples(m2)
post_3 <- extract.samples(m3)
post_4 <- extract.samples(m4)
post_5 <- extract.samples(m5)
post_6 <- extract.samples(m6)

###################################################################################
## Variance summary functions
###################################################################################

## These functions work with the posterior samples to generate the variances,
## dyadic correlations, and variance partition coefficients (VPCs).
## In retrospect, it would perhaps be preferable to calculate these quantities as
## part of the Stan model in the "generated quantities" block.

#Pass in model results from X, the basic model
variance.basic <- function(model_results) {
	
	# Subeset model results in a particular order
model_outcome<-list(sigma_i_ID=model_results$sigma_i__j_ID[,1], sigma_j_ID=model_results$sigma_i__j_ID[,2], sigma_ij_dyad_ID=model_results$sigma_ij_dyad_ID)

	vector_names<- names(model_outcome)
	denominator<-numeric()
	for (i in 1:length(vector_names)){
	
	 for (j in 1:length(model_outcome[[i]])){
      	denominator[[j]]=1+(model_outcome[[1]][j]^2)+(model_outcome[[2]][j]^2)+(model_outcome[[3]][j]^2)
      }	
	
	  list_sq<-(model_outcome[[i]])^2
	  list_mean<-mean(list_sq)
      list_sd<-sd(list_sq)
      
      vpc<-list_sq/denominator
	  vpc_mean<-mean(vpc)
	  vpc_sd<-sd(vpc)
       		
      column_values<-as.data.frame(rbind(list_mean, list_sd, vpc_mean, vpc_sd))
	  names(column_values)<- vector_names[i]	
		ifelse(i==1,all_values<-(column_values),all_values<-cbind(all_values, column_values))   
      }
      
	  list_sq<-model_outcome$sigma_ij_dyad_ID^2+1
	  all_values$sigma_ij_dyad_ID[1]<-mean(list_sq)
      all_values$sigma_ij_dyad_ID[2]<-sd(list_sq)

      vpc<-list_sq/denominator
	  all_values$sigma_ij_dyad_ID[3]<-mean(vpc)
	  all_values$sigma_ij_dyad_ID[4]<-sd(vpc)

	  model_outcome$dyad_var<-model_outcome$sigma_ij_dyad_ID^2
	  all_values$dyad_var[1]<-mean(model_outcome$dyad_var)
      all_values$dyad_var[2]<-sd(model_outcome$dyad_var)

      vpc<-list_sq/denominator
	  all_values$dyad_var[3]<-"NA"
	  all_values$dyad_var[4]<-"NA"

 	dyad_reciprocity <- model_outcome$sigma_ij_dyad_ID^2 / (model_outcome$sigma_ij_dyad_ID^2 + 1)

	all_values$ij_rho[1]<-mean(dyad_reciprocity)
	all_values$ij_rho[2]<-sd(dyad_reciprocity)
	all_values$ij_rho[3]<-"NA"
	all_values$ij_rho[4]<-"NA"

	 return(all_values)
}

## Full models
#Pass in model results from X
variance.summary <- function(model_results) {
	
	# Subset model results in a particular order
model_outcome<-list(sigma_i_ID=model_results$sigma_i__j_ID[,1], sigma_j_ID=model_results$sigma_i__j_ID[,2], sigma_ij_dyad_ID=model_results$sigma_ij_dyad_ID , sigma_k_ID =model_results$sigma_k__l_ID[,1], sigma_l_ID=model_results$sigma_k__l_ID[,2], sigma_kl_dyad_ID=model_results$sigma_kl_dyad_ID,  sigma_il_ID=model_results$sigma_i__l_ID[,1], sigma_jk_ID =model_results$sigma_i__l_ID[,2])

	vector_names<- names(model_outcome)
	denominator<-numeric()
	for (i in 1:length(vector_names)){
	
	 for (j in 1:length(model_outcome[[i]])){
      	denominator[[j]]=1+(model_outcome[[1]][j]^2)+(model_outcome[[2]][j]^2)+(model_outcome[[3]][j]^2)+(model_outcome[[4]][j]^2)+(model_outcome[[5]][j]^2)+(model_outcome[[6]][j]^2)+(model_outcome[[7]][j]^2)+(model_outcome[[8]][j]^2)
      }	
	
	  list_sq<-(model_outcome[[i]])^2
	  list_mean<-mean(list_sq)
      list_sd<-sd(list_sq)
      
      vpc<-list_sq/denominator
	  vpc_mean<-mean(vpc)
	  vpc_sd<-sd(vpc)
       		
      column_values<-as.data.frame(rbind(list_mean, list_sd, vpc_mean, vpc_sd))
	  names(column_values)<- vector_names[i]	
		ifelse(i==1,all_values<-(column_values),all_values<-cbind(all_values, column_values))   
      }
      
	  list_sq<-model_outcome$sigma_ij_dyad_ID^2+1
	  all_values$sigma_ij_dyad_ID[1]<-mean(list_sq)
      all_values$sigma_ij_dyad_ID[2]<-sd(list_sq)

      vpc<-list_sq/denominator
	  all_values$sigma_ij_dyad_ID[3]<-mean(vpc)
	  all_values$sigma_ij_dyad_ID[4]<-sd(vpc)


	  model_outcome$dyad_var<-model_outcome$sigma_ij_dyad_ID^2
	  all_values$dyad_var[1]<-mean(model_outcome$dyad_var)
      all_values$dyad_var[2]<-sd(model_outcome$dyad_var)

      vpc<-list_sq/denominator
	  all_values$dyad_var[3]<-"NA"
	  all_values$dyad_var[4]<-"NA"

 	dyad_reciprocity <- model_outcome$sigma_ij_dyad_ID^2 / (model_outcome$sigma_ij_dyad_ID^2 + 1)

	all_values$ij_rho[1]<-mean(dyad_reciprocity)
	all_values$ij_rho[2]<-sd(dyad_reciprocity)
	all_values$ij_rho[3]<-"NA"
	all_values$ij_rho[4]<-"NA"


	 return(all_values)
}

var_0 <- variance.basic(post_0)
var_1 <- variance.summary(post_1)
var_2 <- variance.summary(post_2)
var_3 <- variance.summary(post_3)
var_4 <- variance.summary(post_4)
var_5 <- variance.summary(post_5)
var_6 <- variance.summary(post_6)

write.csv(var_0, file = "~/Downloads/var_0i.csv")
write.csv(var_1, file = "~/Downloads/var_1i.csv")
write.csv(var_2, file = "~/Downloads/var_2i.csv")
write.csv(var_3, file = "~/Downloads/var_3i.csv")
write.csv(var_4, file = "~/Downloads/var_4i.csv")
write.csv(var_5, file = "~/Downloads/var_5i.csv")
write.csv(var_6, file = "~/Downloads/var_6i.csv")


### Aggregating at different levels for plotting (and descriptives table)
### Note that agg.i was first built above, so deleted here for housekeeping and reconstitution with updated variables

rm(agg.i)

agg.i <- aggregate ( y ~ i_age_z + i_bmi_z + i_skin_z + i_male + i_ID, data = d, FUN = mean)
agg.j <- aggregate ( y ~ j_age_z + j_bmi_z + j_skin_z + j_male + j_ID, data = d, FUN = mean)
agg.ij <- aggregate ( y ~ ij_god_relation + ij_deg_r + ij_affinal_r + ij_dyad_ID, data= d, FUN = mean)
agg.k <- aggregate ( y ~ k_wealth_log + k_ID, data = d, FUN = mean)
agg.l <- aggregate ( y ~ l_wealth_log + l_ID, data = d, FUN = mean)
agg.kl <- aggregate ( y ~ kl_distance_log + kl_average_r_log + kl_avg_r_log_c + kl_infidelity + kl_dyad_ID, data = d, FUN = mean)


	################################################################################
	################################################################################
	################################################################################
	################################################################################

#############################################################
### This is the function that generates posterior predictions
### from Model 3 using a posterior called post_3 and a
### prediction data frame called pred_data_3
p.pred.3 <- function(i) {
	with ( pred_data_3 , pnorm(
	post_3$a +
	post_3$b_i_male * i_male[i] +
	post_3$b_j_male * j_male[i] +
	post_3$b_ij_male_int * ij_male_int[i] +
	post_3$b_i_age_z * i_age_z[i] +
	post_3$b_i_age_z2 * i_age_z2[i] + 
	post_3$b_j_age_z * j_age_z[i] +
	post_3$b_j_age_z2 * j_age_z2[i] + 
	post_3$b_i_bmi_z * i_bmi_z[i] +
	post_3$b_j_bmi_z * j_bmi_z[i] +
	post_3$b_ij_bmi_int * ij_bmi_int[i] +
	post_3$b_i_skin_z * i_skin_z[i] +
	post_3$b_j_skin_z * j_skin_z[i] +
	post_3$b_ij_skin_int * ij_skin_int[i] +
	post_3$b_ij_god_relation * ij_god_relation[i] +
	post_3$b_k_wealth_log * k_wealth_log[i] +
	post_3$b_l_wealth_log * l_wealth_log[i] +
	post_3$b_kl_distance_log * kl_distance_log[i] +
	post_3$b_ij_degree_r * ij_degree_r[i] +
	post_3$b_ij_affinal_r * ij_affinal_r[i] +
	post_3$b_kl_avg_r_log_c * kl_avg_r_log_c[i] +
	post_3$b_kl_wealth_int * kl_wealth_int[i] +
	post_3$b_k_wealth_X_ij_deg_r * k_wealth_X_ij_deg_r[i] +
	post_3$b_l_wealth_X_ij_deg_r * l_wealth_X_ij_deg_r[i] +
	post_3$b_kl_wealth_ij_deg_r_3int * kl_wealth_ij_deg_r_3int[i]
	) )
}
	
## Creation of data frames showing effect of degree of relatedness at different combinations of wealth
## In this case, most variables are held constant at their means or references values, but all such
## variables could be modified to generate new predictions.
#######################################
## Low wealth for ik, low wealth for jl
#######################################
ij_degree_r <- seq ( from = min (agg.ij$ij_deg_r), to = max (agg.ij$ij_deg_r), by = 0.001)
pred_data_3 <- as.data.frame (ij_degree_r)
pred_data_3$k_wealth_log <- rep(as.numeric(quantile(agg.k$k_wealth_log, 0.10)) , length.out = nrow(pred_data_3))
pred_data_3$l_wealth_log <- rep(as.numeric(quantile(agg.l$l_wealth_log, 0.10)) , length.out = nrow(pred_data_3))
## Creating data for interaction terms
pred_data_3$kl_wealth_int <- pred_data_3$k_wealth_log * pred_data_3$l_wealth_log
pred_data_3$k_wealth_X_ij_deg_r <- pred_data_3$k_wealth_log * pred_data_3$ij_degree_r
pred_data_3$l_wealth_X_ij_deg_r <- pred_data_3$l_wealth_log * pred_data_3$ij_degree_r
pred_data_3$kl_wealth_ij_deg_r_3int <- pred_data_3$k_wealth_log * pred_data_3$l_wealth_log * pred_data_3$ij_degree_r
## Adding all other covariates
pred_data_3$i_male <- 0
pred_data_3$j_male <- 0
pred_data_3$ij_male_int <- pred_data_3$i_male * pred_data_3$j_male
pred_data_3$i_age_z <- 0
pred_data_3$i_age_z2 <- pred_data_3$i_age_z ^ 2
pred_data_3$j_age_z <- 0
pred_data_3$j_age_z2 <- pred_data_3$j_age_z ^ 2
pred_data_3$i_bmi_z <- 0
pred_data_3$j_bmi_z <- 0
pred_data_3$ij_bmi_int <- pred_data_3$i_bmi_z * pred_data_3$j_bmi_z
pred_data_3$i_skin_z <- 0
pred_data_3$j_skin_z <- 0
pred_data_3$ij_skin_int <- pred_data_3$i_skin_z * pred_data_3$j_skin_z
pred_data_3$ij_god_relation <- 0
pred_data_3$kl_distance_log <- mean(agg.kl$kl_distance_log)
pred_data_3$ij_affinal_r <- 0
pred_data_3$kl_avg_r_log_c <- 0

## Generate predictions
p.lowI.lowJ <- sapply ( 1:nrow(pred_data_3) , p.pred.3)
p.mean.lowI.lowJ <- apply ( p.lowI.lowJ , 2, mean)
percentiles.lowI.lowJ <- apply ( p.lowI.lowJ, 2, quantile, c ( 0.055, 0.945 ))

quartz(width = 9.5, height = 4.5)
par(mfrow=c(1,2), mar=c(4,4,1,1) + 0.1, oma=c(1,0,2,0) + 0.1, xpd = NA)

plot (agg.ij$ij_deg_r, agg.ij$y, ylab = expression(Probability~of~italic(i)~helping~italic(j)), xlab = "Dyadic Degree of Relatedness", type = "n")
lines ( pred_data_3$ij_degree_r, p.mean.lowI.lowJ, col = "red", lwd = 2)
shade ( percentiles.lowI.lowJ, pred_data_3$ij_degree_r, col=col.alpha("red",0.1))

## Leave the plot device open so that additional predictions can
## be plotted 

## Housekeeping
rm(ij_degree_r)
rm(pred_data_3)


########################################
## High wealth for ik, low wealth for jl
########################################
ij_degree_r <- seq ( from = min (agg.ij$ij_deg_r), to = max (agg.ij$ij_deg_r), by = 0.001)
pred_data_3 <- as.data.frame (ij_degree_r)
pred_data_3$k_wealth_log <- rep(as.numeric(quantile(agg.k$k_wealth_log, 0.90)) , length.out = nrow(pred_data_3))
pred_data_3$l_wealth_log <- rep(as.numeric(quantile(agg.l$l_wealth_log, 0.10)) , length.out = nrow(pred_data_3))
## Creating data for interaction terms
pred_data_3$kl_wealth_int <- pred_data_3$k_wealth_log * pred_data_3$l_wealth_log
pred_data_3$k_wealth_X_ij_deg_r <- pred_data_3$k_wealth_log * pred_data_3$ij_degree_r
pred_data_3$l_wealth_X_ij_deg_r <- pred_data_3$l_wealth_log * pred_data_3$ij_degree_r
pred_data_3$kl_wealth_ij_deg_r_3int <- pred_data_3$k_wealth_log * pred_data_3$l_wealth_log * pred_data_3$ij_degree_r
## Adding all other covariates
pred_data_3$i_male <- 0
pred_data_3$j_male <- 0
pred_data_3$ij_male_int <- pred_data_3$i_male * pred_data_3$j_male
pred_data_3$i_age_z <- 0
pred_data_3$i_age_z2 <- pred_data_3$i_age_z ^ 2
pred_data_3$j_age_z <- 0
pred_data_3$j_age_z2 <- pred_data_3$j_age_z ^ 2
pred_data_3$i_bmi_z <- 0
pred_data_3$j_bmi_z <- 0
pred_data_3$ij_bmi_int <- pred_data_3$i_bmi_z * pred_data_3$j_bmi_z
pred_data_3$i_skin_z <- 0
pred_data_3$j_skin_z <- 0
pred_data_3$ij_skin_int <- pred_data_3$i_skin_z * pred_data_3$j_skin_z
pred_data_3$ij_god_relation <- 0
pred_data_3$kl_distance_log <- mean(agg.kl$kl_distance_log)
pred_data_3$ij_affinal_r <- 0
pred_data_3$kl_avg_r_log_c <- 0

## Generate predictions
p.highI.lowJ <- sapply ( 1:nrow(pred_data_3) , p.pred.3)
p.mean.highI.lowJ <- apply ( p.highI.lowJ , 2, mean)
percentiles.highI.lowJ <- apply ( p.highI.lowJ, 2, quantile, c ( 0.055, 0.945 ))

lines ( pred_data_3$ij_degree_r, p.mean.highI.lowJ, col = "blue", lwd = 2)
shade ( percentiles.highI.lowJ, pred_data_3$ij_degree_r, col=col.alpha("blue",0.1))

## Leave the plot device open so that additional predictions can
## be plotted 

## Housekeeping
rm(ij_degree_r)
rm(pred_data_3)


########################################
## Low wealth for ik, high wealth for jl
########################################
ij_degree_r <- seq ( from = min (agg.ij$ij_deg_r), to = max (agg.ij$ij_deg_r), by = 0.001)
pred_data_3 <- as.data.frame (ij_degree_r)
pred_data_3$k_wealth_log <- rep(as.numeric(quantile(agg.k$k_wealth_log, 0.10)) , length.out = nrow(pred_data_3))
pred_data_3$l_wealth_log <- rep(as.numeric(quantile(agg.l$l_wealth_log, 0.90)) , length.out = nrow(pred_data_3))
## Creating data for interaction terms
pred_data_3$kl_wealth_int <- pred_data_3$k_wealth_log * pred_data_3$l_wealth_log
pred_data_3$k_wealth_X_ij_deg_r <- pred_data_3$k_wealth_log * pred_data_3$ij_degree_r
pred_data_3$l_wealth_X_ij_deg_r <- pred_data_3$l_wealth_log * pred_data_3$ij_degree_r
pred_data_3$kl_wealth_ij_deg_r_3int <- pred_data_3$k_wealth_log * pred_data_3$l_wealth_log * pred_data_3$ij_degree_r
## Adding all other covariates
pred_data_3$i_male <- 0
pred_data_3$j_male <- 0
pred_data_3$ij_male_int <- pred_data_3$i_male * pred_data_3$j_male
pred_data_3$i_age_z <- 0
pred_data_3$i_age_z2 <- pred_data_3$i_age_z ^ 2
pred_data_3$j_age_z <- 0
pred_data_3$j_age_z2 <- pred_data_3$j_age_z ^ 2
pred_data_3$i_bmi_z <- 0
pred_data_3$j_bmi_z <- 0
pred_data_3$ij_bmi_int <- pred_data_3$i_bmi_z * pred_data_3$j_bmi_z
pred_data_3$i_skin_z <- 0
pred_data_3$j_skin_z <- 0
pred_data_3$ij_skin_int <- pred_data_3$i_skin_z * pred_data_3$j_skin_z
pred_data_3$ij_god_relation <- 0
pred_data_3$kl_distance_log <- mean(agg.kl$kl_distance_log)
pred_data_3$ij_affinal_r <- 0
pred_data_3$kl_avg_r_log_c <- 0

## Generate predictions
p.lowI.highJ <- sapply ( 1:nrow(pred_data_3) , p.pred.3)
p.mean.lowI.highJ <- apply ( p.lowI.highJ , 2, mean)
percentiles.lowI.highJ <- apply ( p.lowI.highJ, 2, quantile, c ( 0.055, 0.945 ))

lines ( pred_data_3$ij_degree_r, p.mean.lowI.highJ, col = "yellow", lwd = 2)
shade ( percentiles.lowI.highJ, pred_data_3$ij_degree_r, col=col.alpha("yellow",0.1))

## Leave the plot device open so that additional predictions can be plotted 

## Housekeeping
rm(ij_degree_r)
rm(pred_data_3)


#########################################
## High wealth for ik, High wealth for jl
#########################################
ij_degree_r <- seq ( from = min (agg.ij$ij_deg_r), to = max (agg.ij$ij_deg_r), by = 0.001)
pred_data_3 <- as.data.frame (ij_degree_r)
pred_data_3$k_wealth_log <- rep(as.numeric(quantile(agg.k$k_wealth_log, 0.90)) , length.out = nrow(pred_data_3))
pred_data_3$l_wealth_log <- rep(as.numeric(quantile(agg.l$l_wealth_log, 0.90)) , length.out = nrow(pred_data_3))
## Creating data for interaction terms
pred_data_3$kl_wealth_int <- pred_data_3$k_wealth_log * pred_data_3$l_wealth_log
pred_data_3$k_wealth_X_ij_deg_r <- pred_data_3$k_wealth_log * pred_data_3$ij_degree_r
pred_data_3$l_wealth_X_ij_deg_r <- pred_data_3$l_wealth_log * pred_data_3$ij_degree_r
pred_data_3$kl_wealth_ij_deg_r_3int <- pred_data_3$k_wealth_log * pred_data_3$l_wealth_log * pred_data_3$ij_degree_r
## Adding all other covariates
pred_data_3$i_male <- 0
pred_data_3$j_male <- 0
pred_data_3$ij_male_int <- pred_data_3$i_male * pred_data_3$j_male
pred_data_3$i_age_z <- 0
pred_data_3$i_age_z2 <- pred_data_3$i_age_z ^ 2
pred_data_3$j_age_z <- 0
pred_data_3$j_age_z2 <- pred_data_3$j_age_z ^ 2
pred_data_3$i_bmi_z <- 0
pred_data_3$j_bmi_z <- 0
pred_data_3$ij_bmi_int <- pred_data_3$i_bmi_z * pred_data_3$j_bmi_z
pred_data_3$i_skin_z <- 0
pred_data_3$j_skin_z <- 0
pred_data_3$ij_skin_int <- pred_data_3$i_skin_z * pred_data_3$j_skin_z
pred_data_3$ij_god_relation <- 0
pred_data_3$kl_distance_log <- mean(agg.kl$kl_distance_log)
pred_data_3$ij_affinal_r <- 0
pred_data_3$kl_avg_r_log_c <- 0


## Generate predictions
p.highI.highJ <- sapply ( 1:nrow(pred_data_3) , p.pred.3)
p.mean.highI.highJ <- apply ( p.highI.highJ , 2, mean)
percentiles.highI.highJ <- apply ( p.highI.highJ, 2, quantile, c ( 0.055, 0.945 ))

lines ( pred_data_3$ij_degree_r, p.mean.highI.highJ, col = "black", lwd = 2)
shade ( percentiles.highI.highJ, pred_data_3$ij_degree_r, col=col.alpha("black",0.1))

## Housekeeping
rm(ij_degree_r)
rm(pred_data_3)


	################################################################################
	################################################################################
	################################################################################
	################################################################################
### Model 4

#############################################################
### This is the function that generates posterior predictions
### from Model 4 using a posterior called post_6 and a
### prediction data frame called pred_data_6
p.pred.4 <- function(i) {
	with ( pred_data_4 , pnorm(
	post_4$a +
	post_4$b_i_male * i_male[i] +
	post_4$b_j_male * j_male[i] +
	post_4$b_ij_male_int * ij_male_int[i] +
	post_4$b_i_age_z * i_age_z[i] +
	post_4$b_i_age_z2 * i_age_z2[i] + 
	post_4$b_j_age_z * j_age_z[i] +
	post_4$b_j_age_z2 * j_age_z2[i] + 
	post_4$b_i_bmi_z * i_bmi_z[i] +
	post_4$b_j_bmi_z * j_bmi_z[i] +
	post_4$b_ij_bmi_int * ij_bmi_int[i] +
	post_4$b_i_skin_z * i_skin_z[i] +
	post_4$b_j_skin_z * j_skin_z[i] +
	post_4$b_ij_skin_int * ij_skin_int[i] +
	post_4$b_ij_god_relation * ij_god_relation[i] +
	post_4$b_k_wealth_log * k_wealth_log[i] +
	post_4$b_l_wealth_log * l_wealth_log[i] +
	post_4$b_kl_distance_log * kl_distance_log[i] +
	post_4$b_ij_degree_r * ij_degree_r[i] +
	post_4$b_ij_affinal_r * ij_affinal_r[i] +
	post_4$b_kl_avg_r_log_c * kl_avg_r_log_c[i] +
	post_4$b_kl_wealth_int * kl_wealth_int[i] +
	post_4$b_k_wealth_X_kl_avg_r_log_c * k_wealth_X_kl_avg_r_log_c[i] +
	post_4$b_l_wealth_X_kl_avg_r_log_c * l_wealth_X_kl_avg_r_log_c[i] +
	post_4$b_kl_wealth_avg_r_3int * kl_wealth_avg_r_3int[i]
	) )
}
	
## Creation of data frames showing effect of degree of average relatedness at different combinations of wealth
#######################################
## Low wealth for k, low wealth for l
#######################################
kl_avg_r_log_c <- seq ( from = min (agg.kl$kl_avg_r_log_c), to = max (agg.kl$kl_avg_r_log_c), by = 0.01)
pred_data_4 <- as.data.frame (kl_avg_r_log_c)
pred_data_4$k_wealth_log <- rep(as.numeric(quantile(agg.k$k_wealth_log, 0.10)) , length.out = nrow(pred_data_4))
pred_data_4$l_wealth_log <- rep(as.numeric(quantile(agg.l$l_wealth_log, 0.10)) , length.out = nrow(pred_data_4))
## Creating data for interaction terms
pred_data_4$kl_wealth_int <- pred_data_4$k_wealth_log * pred_data_4$l_wealth_log
pred_data_4$k_wealth_X_kl_avg_r_log_c <- pred_data_4$k_wealth_log * pred_data_4$kl_avg_r_log_c
pred_data_4$l_wealth_X_kl_avg_r_log_c <- pred_data_4$l_wealth_log * pred_data_4$kl_avg_r_log_c
pred_data_4$kl_wealth_avg_r_3int <- pred_data_4$k_wealth_log * pred_data_4$l_wealth_log * pred_data_4$kl_avg_r_log_c
## Adding all other covariates
pred_data_4$i_male <- 0
pred_data_4$j_male <- 0
pred_data_4$ij_male_int <- pred_data_4$i_male * pred_data_4$j_male
pred_data_4$i_age_z <- 0
pred_data_4$i_age_z2 <- pred_data_4$i_age_z ^ 2
pred_data_4$j_age_z <- 0
pred_data_4$j_age_z2 <- pred_data_4$j_age_z ^ 2
pred_data_4$i_bmi_z <- 0
pred_data_4$j_bmi_z <- 0
pred_data_4$ij_bmi_int <- pred_data_4$i_bmi_z * pred_data_4$j_bmi_z
pred_data_4$i_skin_z <- 0
pred_data_4$j_skin_z <- 0
pred_data_4$ij_skin_int <- pred_data_4$i_skin_z * pred_data_4$j_skin_z
pred_data_4$ij_god_relation <- 0
pred_data_4$kl_distance_log <- mean(agg.kl$kl_distance_log)
pred_data_4$ij_degree_r <- 0.125 ##
pred_data_4$ij_affinal_r <- 0


## Generate predictions
p.lowK.lowL <- sapply ( 1:nrow(pred_data_4) , p.pred.4)
p.mean.lowK.lowL <- apply ( p.lowK.lowL , 2, mean)
percentiles.lowK.lowL <- apply ( p.lowK.lowL, 2, quantile, c ( 0.055, 0.945 ))

#quartz (width = 7, height = 5)
plot (agg.kl$kl_avg_r_log_c, agg.kl$y, ylab = '', xlab = "Average Inter-Household Relatedness", type = "n", xaxt = "n")
relatedness.labels <- c ( 0.001, 0.01, 0.05, 0.25)
relatedness.labels.log <- log (relatedness.labels ) 
axis ( 1, at = relatedness.labels.log - mean(d$kl_average_r_log) , labels = relatedness.labels)
lines ( pred_data_4$kl_avg_r_log_c, p.mean.lowK.lowL, col = "red", lwd = 2.5)
shade ( percentiles.lowK.lowL, pred_data_4$kl_avg_r_log_c, col=col.alpha("red",0.1))

## Leave the plot device open so that additional predictions can
## be plotted 

## Housekeeping
rm(kl_avg_r_log_c)
rm(pred_data_4)


#######################################
## High wealth for k, low wealth for l
#######################################
kl_avg_r_log_c <- seq ( from = min (agg.kl$kl_avg_r_log_c), to = max (agg.kl$kl_avg_r_log_c), by = 0.01)
pred_data_4 <- as.data.frame (kl_avg_r_log_c)
pred_data_4$k_wealth_log <- rep(as.numeric(quantile(agg.k$k_wealth_log, 0.90)) , length.out = nrow(pred_data_4))
pred_data_4$l_wealth_log <- rep(as.numeric(quantile(agg.l$l_wealth_log, 0.10)) , length.out = nrow(pred_data_4))
## Creating data for interaction terms
pred_data_4$kl_wealth_int <- pred_data_4$k_wealth_log * pred_data_4$l_wealth_log
pred_data_4$k_wealth_X_kl_avg_r_log_c <- pred_data_4$k_wealth_log * pred_data_4$kl_avg_r_log_c
pred_data_4$l_wealth_X_kl_avg_r_log_c <- pred_data_4$l_wealth_log * pred_data_4$kl_avg_r_log_c
pred_data_4$kl_wealth_avg_r_3int <- pred_data_4$k_wealth_log * pred_data_4$l_wealth_log * pred_data_4$kl_avg_r_log_c
## Adding all other covariates
pred_data_4$i_male <- 0
pred_data_4$j_male <- 0
pred_data_4$ij_male_int <- pred_data_4$i_male * pred_data_4$j_male
pred_data_4$i_age_z <- 0
pred_data_4$i_age_z2 <- pred_data_4$i_age_z ^ 2
pred_data_4$j_age_z <- 0
pred_data_4$j_age_z2 <- pred_data_4$j_age_z ^ 2
pred_data_4$i_bmi_z <- 0
pred_data_4$j_bmi_z <- 0
pred_data_4$ij_bmi_int <- pred_data_4$i_bmi_z * pred_data_4$j_bmi_z
pred_data_4$i_skin_z <- 0
pred_data_4$j_skin_z <- 0
pred_data_4$ij_skin_int <- pred_data_4$i_skin_z * pred_data_4$j_skin_z
pred_data_4$ij_god_relation <- 0
pred_data_4$kl_distance_log <- mean(agg.kl$kl_distance_log)
pred_data_4$ij_degree_r <- 0.125
pred_data_4$ij_affinal_r <- 0


## Generate predictions
p.highK.lowL <- sapply ( 1:nrow(pred_data_4) , p.pred.4)
p.mean.highK.lowL <- apply ( p.highK.lowL , 2, mean)
percentiles.highK.lowL <- apply ( p.highK.lowL, 2, quantile, c ( 0.055, 0.945 ))

lines ( pred_data_4$kl_avg_r_log_c, p.mean.highK.lowL, col = "blue", lwd = 2)
shade ( percentiles.highK.lowL, pred_data_4$kl_avg_r_log_c, col=col.alpha("blue",0.1))

## Leave the plot device open so that additional predictions can
## be plotted 

## Housekeeping
rm(kl_avg_r_log_c)
rm(pred_data_4)


#######################################
## Low wealth for k, high wealth for l
#######################################
kl_avg_r_log_c <- seq ( from = min (agg.kl$kl_avg_r_log_c), to = max (agg.kl$kl_avg_r_log_c), by = 0.01)
pred_data_4 <- as.data.frame (kl_avg_r_log_c)
pred_data_4$k_wealth_log <- rep(as.numeric(quantile(agg.k$k_wealth_log, 0.10)) , length.out = nrow(pred_data_4))
pred_data_4$l_wealth_log <- rep(as.numeric(quantile(agg.l$l_wealth_log, 0.90)) , length.out = nrow(pred_data_4))
## Creating data for interaction terms
pred_data_4$kl_wealth_int <- pred_data_4$k_wealth_log * pred_data_4$l_wealth_log
pred_data_4$k_wealth_X_kl_avg_r_log_c <- pred_data_4$k_wealth_log * pred_data_4$kl_avg_r_log_c
pred_data_4$l_wealth_X_kl_avg_r_log_c <- pred_data_4$l_wealth_log * pred_data_4$kl_avg_r_log_c
pred_data_4$kl_wealth_avg_r_3int <- pred_data_4$k_wealth_log * pred_data_4$l_wealth_log * pred_data_4$kl_avg_r_log_c
## Adding all other covariates
pred_data_4$i_male <- 0
pred_data_4$j_male <- 0
pred_data_4$ij_male_int <- pred_data_4$i_male * pred_data_4$j_male
pred_data_4$i_age_z <- 0
pred_data_4$i_age_z2 <- pred_data_4$i_age_z ^ 2
pred_data_4$j_age_z <- 0
pred_data_4$j_age_z2 <- pred_data_4$j_age_z ^ 2
pred_data_4$i_bmi_z <- 0
pred_data_4$j_bmi_z <- 0
pred_data_4$ij_bmi_int <- pred_data_4$i_bmi_z * pred_data_4$j_bmi_z
pred_data_4$i_skin_z <- 0
pred_data_4$j_skin_z <- 0
pred_data_4$ij_skin_int <- pred_data_4$i_skin_z * pred_data_4$j_skin_z
pred_data_4$ij_god_relation <- 0
pred_data_4$kl_distance_log <- mean(agg.kl$kl_distance_log)
pred_data_4$ij_degree_r <- 0.125
pred_data_4$ij_affinal_r <- 0


## Generate predictions
p.lowK.highL <- sapply ( 1:nrow(pred_data_4) , p.pred.4)
p.mean.lowK.highL <- apply ( p.lowK.highL , 2, mean)
percentiles.lowK.highL <- apply ( p.lowK.highL, 2, quantile, c ( 0.055, 0.945 ))

lines ( pred_data_4$kl_avg_r_log_c, p.mean.lowK.highL, col = "yellow", lwd = 2)
shade ( percentiles.lowK.highL, pred_data_4$kl_avg_r_log_c, col=col.alpha("yellow",0.1))

## Leave the plot device open so that additional predictions can
## be plotted 

## Housekeeping
rm(kl_avg_r_log_c)
rm(pred_data_4)


#######################################
## High wealth for k, high wealth for l
#######################################
kl_avg_r_log_c <- seq ( from = min (agg.kl$kl_avg_r_log_c), to = max (agg.kl$kl_avg_r_log_c), by = 0.01)
pred_data_4 <- as.data.frame (kl_avg_r_log_c)
pred_data_4$k_wealth_log <- rep(as.numeric(quantile(agg.k$k_wealth_log, 0.90)) , length.out = nrow(pred_data_4))
pred_data_4$l_wealth_log <- rep(as.numeric(quantile(agg.l$l_wealth_log, 0.90)) , length.out = nrow(pred_data_4))
## Creating data for interaction terms
pred_data_4$kl_wealth_int <- pred_data_4$k_wealth_log * pred_data_4$l_wealth_log
pred_data_4$k_wealth_X_kl_avg_r_log_c <- pred_data_4$k_wealth_log * pred_data_4$kl_avg_r_log_c
pred_data_4$l_wealth_X_kl_avg_r_log_c <- pred_data_4$l_wealth_log * pred_data_4$kl_avg_r_log_c
pred_data_4$kl_wealth_avg_r_3int <- pred_data_4$k_wealth_log * pred_data_4$l_wealth_log * pred_data_4$kl_avg_r_log_c
## Adding all other covariates
pred_data_4$i_male <- 0
pred_data_4$j_male <- 0
pred_data_4$ij_male_int <- pred_data_4$i_male * pred_data_4$j_male
pred_data_4$i_age_z <- 0
pred_data_4$i_age_z2 <- pred_data_4$i_age_z ^ 2
pred_data_4$j_age_z <- 0
pred_data_4$j_age_z2 <- pred_data_4$j_age_z ^ 2
pred_data_4$i_bmi_z <- 0
pred_data_4$j_bmi_z <- 0
pred_data_4$ij_bmi_int <- pred_data_4$i_bmi_z * pred_data_4$j_bmi_z
pred_data_4$i_skin_z <- 0
pred_data_4$j_skin_z <- 0
pred_data_4$ij_skin_int <- pred_data_4$i_skin_z * pred_data_4$j_skin_z
pred_data_4$ij_god_relation <- 0
pred_data_4$kl_distance_log <- mean(agg.kl$kl_distance_log)
pred_data_4$ij_degree_r <- 0.125
pred_data_4$ij_affinal_r <- 0


## Generate predictions
p.highK.highL <- sapply ( 1:nrow(pred_data_4) , p.pred.4)
p.mean.highK.highL <- apply ( p.highK.highL , 2, mean)
percentiles.highK.highL <- apply ( p.highK.highL, 2, quantile, c ( 0.055, 0.945 ))

lines ( pred_data_4$kl_avg_r_log_c, p.mean.highK.highL, col = "black", lwd = 2)
shade ( percentiles.highK.highL, pred_data_4$kl_avg_r_log_c, col=col.alpha("black",0.1))


legend (-14.5, 1.22, fill = c("red", "blue", "yellow", "black"), c ("Poor Donor, Poor Recipient","Wealthy Donor, Poor Recipient", "Poor Donor, Wealthy Recipient", "Wealthy Donor, Wealthy Recipient"), cex = .8, bty = "n", horiz = T)


## Housekeeping
rm(kl_avg_r_log_c)
rm(pred_data_4)


	################################################################################
	################################################################################
	################################################################################
	################################################################################
### Model 5


#############################################################
### This is the function that generates posterior predictions
### from Model 5 using a posterior called post_5 and a
### prediction data frame called pred_data_5
p.pred.5 <- function(i) {
	with ( pred_data_5 , pnorm(
	post_5$a +
	post_5$b_i_male * i_male[i] +
	post_5$b_j_male * j_male[i] +
	post_5$b_ij_male_int * ij_male_int[i] +
	post_5$b_i_age_z * i_age_z[i] +
	post_5$b_i_age_z2 * i_age_z2[i] + 
	post_5$b_j_age_z * j_age_z[i] +
	post_5$b_j_age_z2 * j_age_z2[i] + 
	post_5$b_i_bmi_z * i_bmi_z[i] +
	post_5$b_j_bmi_z * j_bmi_z[i] +
	post_5$b_ij_bmi_int * ij_bmi_int[i] +
	post_5$b_i_skin_z * i_skin_z[i] +
	post_5$b_j_skin_z * j_skin_z[i] +
	post_5$b_ij_skin_int * ij_skin_int[i] +
	post_5$b_ij_god_relation * ij_god_relation[i] +
	post_5$b_k_wealth_log * k_wealth_log[i] +
	post_5$b_l_wealth_log * l_wealth_log[i] +
	post_5$b_kl_distance_log * kl_distance_log[i] +
	post_5$b_ij_degree_r * ij_degree_r[i] +
	post_5$b_ij_affinal_r * ij_affinal_r[i] +
	post_5$b_kl_avg_r_log_c * kl_avg_r_log_c[i] +
	post_5$b_kl_infidelity * kl_infidelity[i]
	) )
}


## Creation of data frames showing effect of infidelity ties
#######################################
kl_infidelity <- c(0,1)
pred_data_5 <- as.data.frame (kl_infidelity)
pred_data_5$k_wealth_log <- mean(agg.k$k_wealth_log)
pred_data_5$l_wealth_log <- mean(agg.l$l_wealth_log)
pred_data_5$i_male <- 0
pred_data_5$j_male <- 0
pred_data_5$ij_male_int <- pred_data_5$i_male * pred_data_5$j_male
pred_data_5$i_age_z <- 0
pred_data_5$i_age_z2 <- pred_data_5$i_age_z ^ 2
pred_data_5$j_age_z <- 0
pred_data_5$j_age_z2 <- pred_data_5$j_age_z ^ 2
pred_data_5$i_bmi_z <- 0
pred_data_5$j_bmi_z <- 0
pred_data_5$ij_bmi_int <- pred_data_5$i_bmi_z * pred_data_5$j_bmi_z
pred_data_5$i_skin_z <- 0
pred_data_5$j_skin_z <- 0
pred_data_5$ij_skin_int <- pred_data_5$i_skin_z * pred_data_5$j_skin_z
pred_data_5$ij_god_relation <- 0
pred_data_5$kl_distance_log <- mean(agg.kl$kl_distance_log)
pred_data_5$kl_avg_r_log_c <- mean(agg.kl$kl_avg_r_log_c)
pred_data_5$ij_degree_r <- 0.25
pred_data_5$ij_affinal_r <- 0


## Generate predictions
## Compare probability of infidelity ties across the
## posterior samples.
p.5 <- sapply ( 1:nrow(pred_data_5) , p.pred.5)
p.mean.5 <- apply ( p.5 , 2, mean)

p.5.diff <- p.5[,1] - p.5[,2]
PI(p.5.diff, prob = .96)
dens(p.5.diff, show.zero = T)

rm (kl_infidelity)
rm (pred_data_5)


## Creation of data frames showing effect of godparental ties
#######################################
ij_god_relation <- c(0,1)
pred_data_5 <- as.data.frame (ij_god_relation)
pred_data_5$k_wealth_log <- mean(agg.k$k_wealth_log)
pred_data_5$l_wealth_log <- mean(agg.l$l_wealth_log)
pred_data_5$i_male <- 0
pred_data_5$j_male <- 0
pred_data_5$ij_male_int <- pred_data_5$i_male * pred_data_5$j_male
pred_data_5$i_age_z <- 0
pred_data_5$i_age_z2 <- pred_data_5$i_age_z ^ 2
pred_data_5$j_age_z <- 0
pred_data_5$j_age_z2 <- pred_data_5$j_age_z ^ 2
pred_data_5$i_bmi_z <- 0
pred_data_5$j_bmi_z <- 0
pred_data_5$ij_bmi_int <- pred_data_5$i_bmi_z * pred_data_5$j_bmi_z
pred_data_5$i_skin_z <- 0
pred_data_5$j_skin_z <- 0
pred_data_5$ij_skin_int <- pred_data_5$i_skin_z * pred_data_5$j_skin_z
pred_data_5$kl_distance_log <- mean(agg.kl$kl_distance_log)
pred_data_5$kl_avg_r_log_c <- mean(agg.kl$kl_avg_r_log_c)
pred_data_5$ij_degree_r <- mean(agg.ij$ij_deg_r)
pred_data_5$ij_affinal_r <- 0
pred_data_5$kl_infidelity <- 0

## Generate predictions
p.5.god <- sapply ( 1:nrow(pred_data_5) , p.pred.5)
p.mean.5.god <- apply ( p.5.god , 2, mean)
p.mean.5.god

p.5.diff.god <- p.5.god[,2] - p.5.god[,1]
mean(p.5.diff.god)
PI(p.5.diff.god, prob = .96)
dens(p.5.diff.god, show.zero = T)

rm (ij_god_relation)
rm (pred_data_5)


## Creation of data frames showing effect of distance
#######################################
kl_distance_log <- seq ( from = min (agg.kl$kl_distance_log), to = max (agg.kl$kl_distance_log), by = 0.01)
pred_data_5 <- as.data.frame (kl_distance_log)
pred_data_5$k_wealth_log <- mean(agg.k$k_wealth_log)
pred_data_5$l_wealth_log <- mean(agg.l$l_wealth_log)
pred_data_5$i_male <- 0
pred_data_5$j_male <- 0
pred_data_5$ij_male_int <- pred_data_5$i_male * pred_data_5$j_male
pred_data_5$i_age_z <- 0
pred_data_5$i_age_z2 <- pred_data_5$i_age_z ^ 2
pred_data_5$j_age_z <- 0
pred_data_5$j_age_z2 <- pred_data_5$j_age_z ^ 2
pred_data_5$i_bmi_z <- 0
pred_data_5$j_bmi_z <- 0
pred_data_5$ij_bmi_int <- pred_data_5$i_bmi_z * pred_data_5$j_bmi_z
pred_data_5$i_skin_z <- 0
pred_data_5$j_skin_z <- 0
pred_data_5$ij_skin_int <- pred_data_5$i_skin_z * pred_data_5$j_skin_z
pred_data_5$ij_god_relation <- 0
pred_data_5$kl_avg_r_log_c <- mean(agg.kl$kl_avg_r_log_c)
pred_data_5$ij_degree_r <- 0.125
pred_data_5$ij_affinal_r <- 0
pred_data_5$kl_infidelity <- 0

## Generate predictions
p.5.distance <- sapply ( 1:nrow(pred_data_5) , p.pred.5)
p.mean.5.distance <- apply ( p.5.distance , 2, mean)
percentiles.p.mean.5.distance <- apply ( p.5.distance, 2, quantile, c ( 0.055, 0.945 ))

quartz (width = 7, height = 5)
plot (agg.kl$kl_distance_log, agg.kl$y, ylab = expression(Probability~of~italic(i)~helping~italic(j)),  xlab = "Distance (meters)", type = "n", xaxt = "n")
distance.labels <- log(c ( 20, 200, 2000))
axis ( 1, at = distance.labels, labels = c("20","200","2000"))
lines ( pred_data_5$kl_distance_log, p.mean.5.distance)
shade ( percentiles.p.mean.5.distance, pred_data_5$kl_distance_log)

rm (kl_distance_log)
rm (pred_data_5)


##########################################
## Effects of i and j gender data frame

i_male <- c(0,0,1,1)
pred_data_5 <- as.data.frame (i_male)
pred_data_5$j_male <- c(0,1,0,1) 
pred_data_5$k_wealth_log <- mean(agg.k$k_wealth_log)
pred_data_5$l_wealth_log <- mean(agg.l$l_wealth_log)
pred_data_5$ij_male_int <- pred_data_5$i_male * pred_data_5$j_male
pred_data_5$i_age_z <- 0
pred_data_5$i_age_z2 <- pred_data_5$i_age_z ^ 2
pred_data_5$j_age_z <- 0
pred_data_5$j_age_z2 <- pred_data_5$j_age_z ^ 2
pred_data_5$i_bmi_z <- 0
pred_data_5$j_bmi_z <- 0
pred_data_5$ij_bmi_int <- pred_data_5$i_bmi_z * pred_data_5$j_bmi_z
pred_data_5$i_skin_z <- 0
pred_data_5$j_skin_z <- 0
pred_data_5$ij_skin_int <- pred_data_5$i_skin_z * pred_data_5$j_skin_z
pred_data_5$ij_god_relation <- 0
pred_data_5$kl_distance_log <- mean(agg.kl$kl_distance_log)
pred_data_5$kl_avg_r_log_c <- mean(agg.kl$kl_avg_r_log_c)
pred_data_5$ij_degree_r <- 0.125
pred_data_5$ij_affinal_r <- 0
pred_data_5$kl_infidelity <- 0

## Generate predictions
p.5.sex <- sapply ( 1:nrow(pred_data_5) , p.pred.5)
p.mean.5.sex <- apply ( p.5.sex , 2, mean)
percentiles.5.sex <- apply ( p.5.sex, 2, quantile, c ( 0.055, 0.945 ))

dev.off()
quartz(height = 5 , width = 7)
labels.sex <- c(0,1,2,3)
par(font = 5)

plot( NULL , xlim=c(-.5,3.5) , ylim=c(0,0.4) , xaxt = "n", ylab = expression(Probability~of~italic(i)~helping~italic(j)), xlab = "")
segments (0, percentiles.5.sex[1,1], 0, percentiles.5.sex[2,1])
segments (1, percentiles.5.sex[1,2], 1, percentiles.5.sex[2,2])
segments (2, percentiles.5.sex[1,3], 2, percentiles.5.sex[2,3])
segments (3, percentiles.5.sex[1,4], 3, percentiles.5.sex[2,4])
points ( c(0,1,2,3), c(p.mean.5.sex[1],p.mean.5.sex[2],p.mean.5.sex[3],p.mean.5.sex[4] ), pch = 21, bg = "white")
axis( side = 1, at = labels.sex, labels = c ("F to F", "F to M", "M to F", "M to M"))

rm(i_male)
rm(pred_data_5)

############################
## Age of i and j

## Creation of data frames showing effect of i's age
#######################################
i_age_z <- seq ( from = min (agg.i$i_age_z), to = max (agg.i$i_age_z), by = 0.01)
pred_data_5 <- as.data.frame (i_age_z)
pred_data_5$i_age_z2 <- pred_data_5$i_age_z ^ 2
pred_data_5$k_wealth_log <- mean(agg.k$k_wealth_log)
pred_data_5$l_wealth_log <- mean(agg.l$l_wealth_log)
pred_data_5$i_male <- 0
pred_data_5$j_male <- 0
pred_data_5$ij_male_int <- pred_data_5$i_male * pred_data_5$j_male
pred_data_5$j_age_z <- 0
pred_data_5$j_age_z2 <- pred_data_5$j_age_z ^ 2
pred_data_5$i_bmi_z <- 0
pred_data_5$j_bmi_z <- 0
pred_data_5$ij_bmi_int <- pred_data_5$i_bmi_z * pred_data_5$j_bmi_z
pred_data_5$i_skin_z <- 0
pred_data_5$j_skin_z <- 0
pred_data_5$ij_skin_int <- pred_data_5$i_skin_z * pred_data_5$j_skin_z
pred_data_5$ij_god_relation <- 0
pred_data_5$kl_distance_log <- mean(agg.kl$kl_distance_log)
pred_data_5$kl_avg_r_log_c <- mean(agg.kl$kl_avg_r_log_c)
pred_data_5$ij_degree_r <- 0.125
pred_data_5$ij_affinal_r <- 0
pred_data_5$kl_infidelity <- 0

## Generate predictions
p.5.age.i <- sapply ( 1:nrow(pred_data_5) , p.pred.5)
p.mean.5.age.i <- apply ( p.5.age.i , 2, mean)
percentiles.p.mean.5.age.i <- apply ( p.5.age.i, 2, quantile, c ( 0.055, 0.945 ))

dev.off()

quartz(width = 9.5, height = 4.5)
par(mfrow=c(1,2), mar=c(4,4,1,1) + 0.1, oma=c(1,0,2,0) + 0.1, xpd = NA)

plot (agg.i$i_age_z, agg.i$y, ylim = c(0,0.7), ylab = expression(Probability~of~italic(i)~helping~italic(j)),  xlab = expression (Age~of~Individual~italic(i)), xaxt = "n")
preferred.ages <- (c ( 25, 50, 75)) 
age.labels <- (preferred.ages - mean_i_age) / sd_i_age
axis ( 1, at = age.labels, labels = c("25","50","75"))
lines ( pred_data_5$i_age_z, p.mean.5.age.i)
shade ( percentiles.p.mean.5.age.i, pred_data_5$i_age_z)

rm (i_age_z)
rm (pred_data_5)


## Creation of data frames showing effect of j's age
#######################################
j_age_z <- seq ( from = min (agg.i$i_age_z), to = max (agg.i$i_age_z), by = 0.01)
pred_data_5 <- as.data.frame (j_age_z)
pred_data_5$j_age_z2 <- pred_data_5$j_age_z ^ 2
pred_data_5$k_wealth_log <- mean(agg.k$k_wealth_log)
pred_data_5$l_wealth_log <- mean(agg.l$l_wealth_log)
pred_data_5$i_male <- 0
pred_data_5$j_male <- 0
pred_data_5$ij_male_int <- pred_data_5$i_male * pred_data_5$j_male
pred_data_5$i_age_z <- 0
pred_data_5$i_age_z2 <- pred_data_5$j_age_z ^ 2
pred_data_5$i_bmi_z <- 0
pred_data_5$j_bmi_z <- 0
pred_data_5$ij_bmi_int <- pred_data_5$i_bmi_z * pred_data_5$j_bmi_z
pred_data_5$i_skin_z <- 0
pred_data_5$j_skin_z <- 0
pred_data_5$ij_skin_int <- pred_data_5$i_skin_z * pred_data_5$j_skin_z
pred_data_5$ij_god_relation <- 0
pred_data_5$kl_distance_log <- mean(agg.kl$kl_distance_log)
pred_data_5$kl_avg_r_log_c <- mean(agg.kl$kl_avg_r_log_c)
pred_data_5$ij_degree_r <- 0.125
pred_data_5$ij_affinal_r <- 0
pred_data_5$kl_infidelity <- 0

## Generate predictions
p.5.age.j <- sapply ( 1:nrow(pred_data_5) , p.pred.5)
p.mean.5.age.j <- apply ( p.5.age.j , 2, mean)
percentiles.p.mean.5.age.j <- apply ( p.5.age.j, 2, quantile, c ( 0.055, 0.945 ))

plot (agg.j$j_age_z, agg.j$y, ylab = "", ylim = c(0,0.7), xlab = expression (Age~of~Individual~italic(j)), xaxt = "n")
preferred.ages <- (c ( 25, 50, 75)) 
age.labels <- (preferred.ages - mean_i_age) / sd_i_age
axis ( 1, at = age.labels, labels = c("25","50","75"))
lines ( pred_data_5$j_age_z, p.mean.5.age.j)
shade ( percentiles.p.mean.5.age.j, pred_data_5$j_age_z)

rm (j_age_z)
rm (pred_data_5)


	################################################################################
	################################################################################
	################################################################################
	################################################################################
### Model 6


#############################################################
### This is the function that generates posterior predictions
### from Model 6 using a posterior called post_6 and a
### prediction data frame called pred_data_6
p.pred.6 <- function(i) {
	with ( pred_data_6 , pnorm(
	post_6$a +
	post_6$b_i_male * i_male[i] +
	post_6$b_j_male * j_male[i] +
	post_6$b_ij_male_int * ij_male_int[i] +
	post_6$b_i_age_z * i_age_z[i] +
	post_6$b_i_age_z2 * i_age_z2[i] + 
	post_6$b_j_age_z * j_age_z[i] +
	post_6$b_j_age_z2 * j_age_z2[i] + 
	post_6$b_i_bmi_z * i_bmi_z[i] +
	post_6$b_j_bmi_z * j_bmi_z[i] +
	post_6$b_ij_bmi_int * ij_bmi_int[i] +
	post_6$b_i_skin_z * i_skin_z[i] +
	post_6$b_j_skin_z * j_skin_z[i] +
	post_6$b_ij_skin_int * ij_skin_int[i] +
	post_6$b_ij_god_relation * ij_god_relation[i] +
	post_6$b_k_wealth_log * k_wealth_log[i] +
	post_6$b_l_wealth_log * l_wealth_log[i] +
	post_6$b_kl_distance_log * kl_distance_log[i] +
	post_6$b_ij_degree_r * ij_degree_r[i] +
	post_6$b_ij_affinal_r * ij_affinal_r[i] +
	post_6$b_kl_avg_r_log_c * kl_avg_r_log_c[i] +
	post_6$b_kl_infidelity * kl_infidelity[i] +
	post_6$b_ikjl_r_avgr_int * ikjl_r_avgr_int[i] +
	post_6$b_ikjl_affinal_r_avgr_int * ikjl_affinal_r_avgr_int[i]
	) )
}
	
## Creation of data frames showing moderating effect of average relatedness on degree of relatedness
#######################################
## Genetic degree of relatedness
## Low average interhouse relatedness
#######################################
ij_degree_r <- seq ( from = min (agg.ij$ij_deg_r), to = max (agg.ij$ij_deg_r), by = 0.001)
pred_data_6 <- as.data.frame (ij_degree_r)
pred_data_6$kl_avg_r_log_c <- rep (as.numeric( (log(0.03125) - mean(d$kl_average_r_log))) , length.out = nrow(pred_data_6))
## Creating interaction term
pred_data_6$ikjl_r_avgr_int <- pred_data_6$ij_degree_r * pred_data_6$kl_avg_r_log_c
## Adding all other covariates
pred_data_6$i_male <- 0
pred_data_6$j_male <- 0
pred_data_6$ij_male_int <- pred_data_6$i_male * pred_data_6$j_male
pred_data_6$i_age_z <- 0
pred_data_6$i_age_z2 <- pred_data_6$i_age_z ^ 2
pred_data_6$j_age_z <- 0
pred_data_6$j_age_z2 <- pred_data_6$j_age_z ^ 2
pred_data_6$i_bmi_z <- 0
pred_data_6$j_bmi_z <- 0
pred_data_6$ij_bmi_int <- pred_data_6$i_bmi_z * pred_data_6$j_bmi_z
pred_data_6$i_skin_z <- 0
pred_data_6$j_skin_z <- 0
pred_data_6$ij_skin_int <- pred_data_6$i_skin_z * pred_data_6$j_skin_z
pred_data_6$ij_god_relation <- 0
pred_data_6$k_wealth_log <- mean(agg.k$k_wealth_log)
pred_data_6$l_wealth_log <- mean(agg.l$l_wealth_log)
pred_data_6$kl_distance_log <- mean(agg.kl$kl_distance_log)
pred_data_6$ij_affinal_r <- 0
pred_data_6$kl_infidelity <- 0
pred_data_6$ikjl_affinal_r_avgr_int <- pred_data_6$ij_affinal_r * pred_data_6$kl_avg_r_log_c

## Generate predictions
p.deg.r.low.avg <- sapply ( 1:nrow(pred_data_6) , p.pred.6)
p.mean.deg.r.low.avg <- apply ( p.deg.r.low.avg , 2, mean)
percentiles.deg.r.low.avg <- apply ( p.deg.r.low.avg, 2, quantile, c ( 0.055, 0.945 ))

dev.off()
quartz(width = 9.5, height = 4.5)
par(mfrow=c(1,2), mar=c(4,4,1,1) + 0.1, oma=c(1,0,2,0) + 0.1, xpd = NA)

#quartz (width = 7, height = 5)
plot (agg.ij$ij_deg_r, agg.ij$y, ylab = expression(Probability~of~italic(i)~helping~italic(j)), xlab = "Dyadic Degree of Relatedness", type = "n")
lines ( pred_data_6$ij_degree_r, p.mean.deg.r.low.avg, col = "red")
shade ( percentiles.deg.r.low.avg, pred_data_6$ij_degree_r, col=col.alpha("red",0.1))

## Leave the plot device open so that additional predictions can
## be plotted 

## Housekeeping
rm(ij_degree_r)
rm(pred_data_6)


#######################################
## Genetic degree of relatedness
## High average interhouse relatedness
#######################################
ij_degree_r <- seq ( from = min (agg.ij$ij_deg_r), to = max (agg.ij$ij_deg_r), by = 0.001)
pred_data_6 <- as.data.frame (ij_degree_r)
pred_data_6$kl_avg_r_log_c <- rep (as.numeric( (log(0.125) - mean(d$kl_average_r_log))) , length.out = nrow(pred_data_6))
## Creating interaction term
pred_data_6$ikjl_r_avgr_int <- pred_data_6$ij_degree_r * pred_data_6$kl_avg_r_log_c
## Adding all other covariates
pred_data_6$i_male <- 0
pred_data_6$j_male <- 0
pred_data_6$ij_male_int <- pred_data_6$i_male * pred_data_6$j_male
pred_data_6$i_age_z <- 0
pred_data_6$i_age_z2 <- pred_data_6$i_age_z ^ 2
pred_data_6$j_age_z <- 0
pred_data_6$j_age_z2 <- pred_data_6$j_age_z ^ 2
pred_data_6$i_bmi_z <- 0
pred_data_6$j_bmi_z <- 0
pred_data_6$ij_bmi_int <- pred_data_6$i_bmi_z * pred_data_6$j_bmi_z
pred_data_6$i_skin_z <- 0
pred_data_6$j_skin_z <- 0
pred_data_6$ij_skin_int <- pred_data_6$i_skin_z * pred_data_6$j_skin_z
pred_data_6$ij_god_relation <- 0
pred_data_6$k_wealth_log <- mean(agg.k$k_wealth_log)
pred_data_6$l_wealth_log <- mean(agg.l$l_wealth_log)
pred_data_6$kl_distance_log <- mean(agg.kl$kl_distance_log)
pred_data_6$ij_affinal_r <- 0
pred_data_6$kl_infidelity <- 0
pred_data_6$ikjl_affinal_r_avgr_int <- pred_data_6$ij_affinal_r * pred_data_6$kl_avg_r_log_c

## Generate predictions
p.deg.r.high.avg <- sapply ( 1:nrow(pred_data_6) , p.pred.6)
p.mean.deg.r.high.avg <- apply ( p.deg.r.high.avg , 2, mean)
percentiles.deg.r.high.avg <- apply ( p.deg.r.high.avg, 2, quantile, c ( 0.055, 0.945 ))

lines ( pred_data_6$ij_degree_r, p.mean.deg.r.high.avg, col = "blue")
shade ( percentiles.deg.r.high.avg, pred_data_6$ij_degree_r, col=col.alpha("blue",0.1))

## Leave the plot device open so that additional predictions can
## be plotted 

## Housekeeping
rm(ij_degree_r)
rm(pred_data_6)


#######################################
## Affinal relatedness
## Low average interhouse relatedness
#######################################
ij_affinal_r <- seq ( from = min (agg.ij$ij_affinal_r), to = max (agg.ij$ij_affinal_r), by = 0.001)
pred_data_6 <- as.data.frame (ij_affinal_r)
pred_data_6$kl_avg_r_log_c <- rep (as.numeric( (log(0.03125) - mean(d$kl_average_r_log))) , length.out = nrow(pred_data_6))
## Creating interaction term
pred_data_6$ikjl_affinal_r_avgr_int <- pred_data_6$ij_affinal_r * pred_data_6$kl_avg_r_log_c
## Adding all other covariates
pred_data_6$i_male <- 0
pred_data_6$j_male <- 0
pred_data_6$ij_male_int <- pred_data_6$i_male * pred_data_6$j_male
pred_data_6$i_age_z <- 0
pred_data_6$i_age_z2 <- pred_data_6$i_age_z ^ 2
pred_data_6$j_age_z <- 0
pred_data_6$j_age_z2 <- pred_data_6$j_age_z ^ 2
pred_data_6$i_bmi_z <- 0
pred_data_6$j_bmi_z <- 0
pred_data_6$ij_bmi_int <- pred_data_6$i_bmi_z * pred_data_6$j_bmi_z
pred_data_6$i_skin_z <- 0
pred_data_6$j_skin_z <- 0
pred_data_6$ij_skin_int <- pred_data_6$i_skin_z * pred_data_6$j_skin_z
pred_data_6$ij_god_relation <- 0
pred_data_6$k_wealth_log <- mean(agg.k$k_wealth_log)
pred_data_6$l_wealth_log <- mean(agg.l$l_wealth_log)
pred_data_6$kl_distance_log <- mean(agg.kl$kl_distance_log)
pred_data_6$ij_degree_r <- 0
pred_data_6$kl_infidelity <- 0
pred_data_6$ikjl_r_avgr_int <- pred_data_6$ij_degree_r * pred_data_6$kl_avg_r_log_c

## Generate predictions
p.affinal.r.low.avg <- sapply ( 1:nrow(pred_data_6) , p.pred.6)
p.mean.affinal.r.low.avg <- apply ( p.affinal.r.low.avg , 2, mean)
percentiles.affinal.r.low.avg <- apply ( p.affinal.r.low.avg, 2, quantile, c ( 0.055, 0.945 ))

plot (agg.ij$ij_affinal_r, agg.ij$y, xlab = "Affinal Relatedness", ylab = "", type = "n")
lines ( pred_data_6$ij_affinal_r, p.mean.affinal.r.low.avg, col = "red")
shade ( percentiles.affinal.r.low.avg, pred_data_6$ij_affinal_r, col=col.alpha("red",0.1))

## Leave the plot device open so that additional predictions can
## be plotted 

## Housekeeping
rm(ij_affinal_r)
rm(pred_data_6)

#######################################
## Affinal relatedness
## High average interhouse relatedness
#######################################
ij_affinal_r <- seq ( from = min (agg.ij$ij_affinal_r), to = max (agg.ij$ij_affinal_r), by = 0.001)
pred_data_6 <- as.data.frame (ij_affinal_r)
pred_data_6$kl_avg_r_log_c <- rep (as.numeric( (log(0.125) - mean(d$kl_average_r_log))) , length.out = nrow(pred_data_6))
## Creating interaction term
pred_data_6$ikjl_affinal_r_avgr_int <- pred_data_6$ij_affinal_r * pred_data_6$kl_avg_r_log_c
## Adding all other covariates
pred_data_6$i_male <- 0
pred_data_6$j_male <- 0
pred_data_6$ij_male_int <- pred_data_6$i_male * pred_data_6$j_male
pred_data_6$i_age_z <- 0
pred_data_6$i_age_z2 <- pred_data_6$i_age_z ^ 2
pred_data_6$j_age_z <- 0
pred_data_6$j_age_z2 <- pred_data_6$j_age_z ^ 2
pred_data_6$i_bmi_z <- 0
pred_data_6$j_bmi_z <- 0
pred_data_6$ij_bmi_int <- pred_data_6$i_bmi_z * pred_data_6$j_bmi_z
pred_data_6$i_skin_z <- 0
pred_data_6$j_skin_z <- 0
pred_data_6$ij_skin_int <- pred_data_6$i_skin_z * pred_data_6$j_skin_z
pred_data_6$ij_god_relation <- 0
pred_data_6$k_wealth_log <- mean(agg.k$k_wealth_log)
pred_data_6$l_wealth_log <- mean(agg.l$l_wealth_log)
pred_data_6$kl_distance_log <- mean(agg.kl$kl_distance_log)
pred_data_6$ij_degree_r <- 0
pred_data_6$kl_infidelity <- 0
pred_data_6$ikjl_r_avgr_int <- pred_data_6$ij_degree_r * pred_data_6$kl_avg_r_log_c


## Generate predictions
p.affinal.r.high.avg <- sapply ( 1:nrow(pred_data_6) , p.pred.6)
p.mean.affinal.r.high.avg <- apply ( p.affinal.r.high.avg , 2, mean)
percentiles.affinal.r.high.avg <- apply ( p.affinal.r.high.avg, 2, quantile, c ( 0.055, 0.945 ))

lines ( pred_data_6$ij_affinal_r, p.mean.affinal.r.high.avg, col = "blue")
shade ( percentiles.affinal.r.high.avg, pred_data_6$ij_affinal_r, col=col.alpha("blue",0.1))

legend (-.65, 1.22, fill = c("red", "blue"), c ("Average Inter-Household Relatedness = 0.03125","Average Inter-Household Relatedness = 0.125"), cex = .9, bty = "n", horiz = T)

## Housekeeping
rm(ij_affinal_r)
rm(pred_data_6)
