# Supplementary material for: Family ties: the multilevel effects of households and kinship on the networks of individuals
Source: R Soc Open Sci. 2018 Apr 18;5(4):172159. doi: 10.1098/rsos.172159 (PMC5936935; doi:10.1098/rsos.172159)
Supplement: Simulation code [file rsos172159supp4.r]

## For probit model with GSSRM random effects structure
library(rstan)
library(rethinking)

## Model codes
## First empty model

model_code_0 <- "
data{
    int N;
    int N_i__j_ID;
    int N_ij_dyads;
    int N_k__l_ID;
    int N_kl_dyads;
    int N_i__l_ID;
    int y[N];
    int i_ID[N];
    int j_ID[N];
    int ij_dyad_ID[N];
    int k_ID[N];
    int l_ID[N];
    int kl_dyad_ID[N];
    int k_in_dyad[N];
    int il_ID[N];
    int jk_ID[N];
}

parameters{
    real a;
    
    // Node level effects cov matrix
    matrix[2,N_i__j_ID] z_i__j_ID;
    vector<lower=0>[2] sigma_i__j_ID;
    cholesky_factor_corr[2] L_Rho_i__j_ID;
    
    // Random effect for individual level dyads
    vector[N_ij_dyads] v_ij_dyad_ID;
    real<lower=0> sigma_ij_dyad_ID;

	// House node effect cov matrix
    matrix[2,N_k__l_ID] z_k__l_ID;
    vector<lower=0>[2] sigma_k__l_ID;
    cholesky_factor_corr[2] L_Rho_k__l_ID;
    
	// Household DYAD level covariance matrix
    matrix [2,N_kl_dyads] z_kl_dyad_ID;
    real<lower=0> sigma_kl_dyad_ID;
    cholesky_factor_corr[2] L_Rho_kl_dyad_ID;

	// Cross level effects -- individual to household
	matrix[2,N_i__l_ID] z_i__l_ID;
    vector<lower=0>[2] sigma_i__l_ID;
    cholesky_factor_corr[2] L_Rho_i__l_ID;
}

transformed parameters{
	// Define all matrices
	matrix [N_i__j_ID,2] v_i__j_ID;
	matrix [N_k__l_ID,2] v_k__l_ID;
	matrix [N_kl_dyads,2] v_kl_dyad_ID;
	matrix [N_i__l_ID,2] v_i__l_ID;
	
	{
		vector[2] sigma_kl_temp;
		
	v_i__j_ID = (diag_pre_multiply ( sigma_i__j_ID, L_Rho_i__j_ID ) * z_i__j_ID)';
	
	v_k__l_ID = (diag_pre_multiply ( sigma_k__l_ID, L_Rho_k__l_ID) * z_k__l_ID)';
	
	sigma_kl_temp[1] = sigma_kl_dyad_ID;
	sigma_kl_temp[2] = sigma_kl_dyad_ID;
	v_kl_dyad_ID = (diag_pre_multiply ( sigma_kl_temp, L_Rho_kl_dyad_ID) * z_kl_dyad_ID)';
	
	v_i__l_ID = (diag_pre_multiply ( sigma_i__l_ID, L_Rho_i__l_ID ) * z_i__l_ID)';
	}
}

model{
    vector[N] p;
    
    //priors
    a ~ normal( 0 , 5 );
    
    to_vector (z_i__j_ID) ~ normal (0,1);
    to_vector (z_k__l_ID) ~ normal (0,1);
    to_vector (z_kl_dyad_ID) ~ normal (0,1);
    to_vector (z_i__l_ID) ~ normal (0,1);
    
    v_ij_dyad_ID ~ normal( 0 , 1 );
    sigma_ij_dyad_ID ~ exponential (1);
    
    sigma_i__j_ID ~ exponential (1);
    sigma_k__l_ID ~ exponential (1);
    sigma_kl_dyad_ID ~ exponential (1);
    sigma_i__l_ID ~ exponential (1);
    
    L_Rho_i__j_ID ~ lkj_corr_cholesky(4);
    L_Rho_k__l_ID ~ lkj_corr_cholesky(4);
    L_Rho_kl_dyad_ID ~ lkj_corr_cholesky(4);
    L_Rho_i__l_ID ~ lkj_corr_cholesky(4);

// LIKELIHOOD
    for ( i in 1:N ) {
        
        p[i] = 
        a
       	+ v_i__j_ID [i_ID[i],1] 
       	+ v_i__j_ID [j_ID[i],2]
       	+ v_ij_dyad_ID [ ij_dyad_ID[i]] * sigma_ij_dyad_ID
       	+ v_k__l_ID [k_ID[i],1]
       	+ v_k__l_ID [l_ID[i],2]
       	+ v_kl_dyad_ID [ kl_dyad_ID[i] , k_in_dyad[i] ]
       	+ v_i__l_ID [ il_ID[i] , 1 ]
       	+ v_i__l_ID [ jk_ID[i] , 2 ]
       	;
      	}
      	
      	// update target
      	y ~ bernoulli (Phi(p));
      	}
      	
generated quantities{
	matrix[2,2] Rho_i__j_ID;
	matrix[2,2] Rho_k__l_ID;
	matrix[2,2] Rho_kl_dyad_ID;
	matrix[2,2] Rho_i__l_ID;
	//vector[N] p;
	vector[N] log_lik;
	//dev = 0;
	Rho_i__j_ID = L_Rho_i__j_ID * L_Rho_i__j_ID';
	Rho_k__l_ID = L_Rho_k__l_ID * L_Rho_k__l_ID';
	Rho_kl_dyad_ID = L_Rho_kl_dyad_ID * L_Rho_kl_dyad_ID';
	Rho_i__l_ID = L_Rho_i__l_ID * L_Rho_i__l_ID';
	
    for ( i in 1:N ) {
       real p;

        p = 
        a
+ v_i__j_ID [i_ID[i],1] 
+ v_i__j_ID [j_ID[i],2]
+ v_ij_dyad_ID [ ij_dyad_ID[i]] * sigma_ij_dyad_ID
+ v_k__l_ID [k_ID[i],1]
+ v_k__l_ID [l_ID[i],2]
+ v_kl_dyad_ID [ kl_dyad_ID[i] , k_in_dyad[i] ]
+ v_i__l_ID [ il_ID[i] , 1 ]
+ v_i__l_ID [ jk_ID[i] , 2 ];
log_lik[i] = bernoulli_lpmf ( y[i] | Phi(p) );

      }    
}
"

nodes <- data.frame(row.names = 1:120)
nodes$i_ID <- seq(1:120)
nodes$j_ID <- nodes$i_ID
nodes$k_ID <- rep(1:30, each =4)
nodes$l_ID <- nodes$k_ID
d.full <- expand.grid(nodes$i_ID, nodes$j_ID)
colnames(d.full) <-  c("i_ID", "j_ID")
d.nodes <- subset (d.full, i_ID != j_ID)
d.nodes$k_ID <- nodes$k_ID [ match (d.nodes$i_ID, nodes$i_ID)]
d.nodes$l_ID <- nodes$l_ID [ match (d.nodes$j_ID, nodes$j_ID)]
d <- subset (d.nodes, k_ID != l_ID)
d$first.node <- ifelse( d$i_ID < d$j_ID, paste (d$i_ID), paste(d$j_ID))
d$second.node <- ifelse( d$i_ID > d$j_ID, paste (d$i_ID), paste(d$j_ID))
d$ij_ID <- paste(d$first.node, "_", d$second.node, sep = "")
d$ij_dyad_ID <- coerce_index (d$ij_ID)
d$first.unit <- ifelse( d$k_ID < d$l_ID, paste (d$k_ID), paste(d$l_ID))
d$second.unit <- ifelse( d$k_ID > d$l_ID, paste (d$k_ID), paste(d$l_ID))
d$kl_ID <- paste(d$first.unit, "_", d$second.unit, sep = "")
d$kl_dyad_ID <- coerce_index (d$kl_ID)
d$i2l_ID <- paste(d$i_ID, "_", d$l_ID, sep = "")
d$j2k_ID <- paste(d$j_ID, "_", d$k_ID, sep = "")
node_unit <- coerce_index(d$i2l_ID, d$j2k_ID)
d$il_ID <- node_unit[[1]]
d$jk_ID <- node_unit[[2]]


kl_dyad_record <- sort(unique(d$kl_dyad_ID))
kl.dyads <- data.frame(kl_dyad_record)
kl.dyads$kl_id1 <- d$k_ID[match(kl.dyads$kl_dyad_record, d$kl_dyad_ID)]
kl.dyads$kl_id2 <- d$l_ID[match(kl.dyads$kl_dyad_record, d$kl_dyad_ID)]
d$kl_id1 <- kl.dyads$kl_id1[match(d$kl_dyad_ID, kl.dyads$kl_dyad_record)]
d$kl_id2 <- kl.dyads$kl_id2[match(d$kl_dyad_ID, kl.dyads$kl_dyad_record)]
d$k_in_dyad <- as.numeric(d$k_ID!=d$kl_id1)+1

## The following data frame shows the structure of the dataset that 
## would be modeled, minus the response variable, y.
ds <- d [,c(
"i_ID",
"j_ID",
"ij_dyad_ID",
"k_ID",
"l_ID",
"kl_dyad_ID",
"k_in_dyad",
"il_ID",
"jk_ID"
)]

N <- nrow(ds)
N_i__j_ID <- max(ds$i_ID, ds$j_ID)
N_ij_dyads <- max(ds$ij_dyad_ID)
N_k__l_ID <- max(ds$k_ID, ds$l_ID)
N_kl_dyads <- max(ds$kl_dyad_ID)
N_i__l_ID <- max(ds$il_ID, ds$jk_ID)

## Node-level varying effects (i and j)
s_i__j_1 <- 1.2
s_i__j_2 <- 1.2
r_i__j <- 0.6 * sqrt(s_i__j_1) * sqrt(s_i__j_2)
sigma_i__j_ID <- matrix (NA, nrow = 2, ncol = 2)
sigma_i__j_ID[1,] <- c ( s_i__j_1, r_i__j ) 
sigma_i__j_ID[2,] <- c ( r_i__j, s_i__j_2)
v_i__j_ID <- rmvnorm(N_i__j_ID, mean = c(0,0), sigma = sigma_i__j_ID)

## j-level informant accuracy
s_j_inaccuracy <- 1.2  ## Variance for inaccuracy effects
v_j_inaccuracy <- rnorm (N_i__j_ID, 0, sqrt(s_j_inaccuracy))


## House_level varying effects (k and l)
s_k__l_1 <- 1
s_k__l_2 <- 1
r_k__l <- 0.6 * sqrt(s_k__l_1) * sqrt(s_k__l_2)
sigma_k__l_ID <- matrix (NA, nrow = 2, ncol = 2)
sigma_k__l_ID[1,] <- c ( s_k__l_1, r_k__l ) 
sigma_k__l_ID[2,] <- c ( r_k__l, s_k__l_2)
v_k__l_ID <- rmvnorm(N_k__l_ID, mean = c(0,0), sigma = sigma_k__l_ID)

## cross-level varying effects (il and jk)
s_i__l_1 <- 1
s_i__l_2 <- 1
r_i__l <- 0.6 * sqrt(s_i__l_1) * sqrt(s_i__l_2)
sigma_i__l_ID <- matrix (NA, nrow = 2, ncol = 2)
sigma_i__l_ID[1,] <- c ( s_i__l_1, r_i__l ) 
sigma_i__l_ID[2,] <- c ( r_i__l, s_i__l_2)
v_i__l_ID <- rmvnorm(N_i__l_ID, mean = c(0,0), sigma = sigma_i__l_ID)

## symmetric ij_dyad_ID effects
s_ij_dyad_ID <- 2 ## Variance for symmetric effects
v_ij_dyad_ID <- rnorm(N_ij_dyads, 0, sqrt(s_ij_dyad_ID))

#########################################

# household ids in household-level dyads
kl_id1 <- rep (NA, N_kl_dyads)
kl_id2 <- rep (NA, N_kl_dyads)
i <- 1
for ( g in 1:(N_k__l_ID - 1) )
for ( h in (g+1):N_k__l_ID ) {
	kl_id1[i] <- g
	kl_id2[i] <- h
	i <- i + 1
	}

s_kl_dyad_ID <- 2 #variance
r_kl_dyad_ID <- 0.8 * (sqrt(s_kl_dyad_ID) * sqrt(s_kl_dyad_ID)) #rho from correlation
sigma_kl_dyad_ID <- matrix (NA, nrow = 2, ncol = 2)
sigma_kl_dyad_ID[1,] <- c (s_kl_dyad_ID, r_kl_dyad_ID)
sigma_kl_dyad_ID[2,] <- c (r_kl_dyad_ID, s_kl_dyad_ID)
v_kl_dyad_ID <- rmvnorm (N_kl_dyads, mean = c(0,0), sigma = sigma_kl_dyad_ID)


a <- -2.5 ## Intercept
## This simulates data for the empty model with no informant inaccuracy.
lm <- rep(NA,N)
for ( i in 1:N ) {
	
	lm[i] <- with( ds , 
    { a +
			v_i__j_ID [ i_ID[i] , 1 ] +
			v_i__j_ID [ j_ID[i] , 2 ] +
			v_ij_dyad_ID [ ij_dyad_ID[i] ] +
			v_k__l_ID [ k_ID[i] , 1 ] +
			v_k__l_ID [ l_ID[i] , 2 ] +
			v_kl_dyad_ID [ kl_dyad_ID[i] , k_in_dyad[i] ] +
			v_i__l_ID [ il_ID[i] , 1 ] +
			v_i__l_ID [ jk_ID[i] , 2 ]
    } )
		
}
y_continuous <- rnorm ( N , lm , 1 )
ds$y <- ifelse( y_continuous > 0 , 1 , 0 )

dat_list_0 <- list (
	N = N,
	N_i__j_ID = N_i__j_ID,
	N_ij_dyads = N_ij_dyads,
	N_k__l_ID = N_k__l_ID,
	N_kl_dyads = N_kl_dyads,
	N_i__l_ID = N_i__l_ID,
	y = ds$y,
	ij_dyad_ID = ds$ij_dyad_ID,
	i_ID = ds$i_ID,
	j_ID = ds$j_ID,
	k_ID = ds$k_ID,
	l_ID = ds$l_ID,
	kl_dyad_ID = ds$kl_dyad_ID,
	k_in_dyad = ds$k_in_dyad,
	il_ID = ds$il_ID,
	jk_ID = ds$jk_ID)

n_chains = 4
n_cores = 4
n_warmup = 500
n_iter = 1500
n_thin = 1

sim0 <- stan ( model_code = model_code_0, data = dat_list_0, chains = n_chains, cores = n_cores, warmup = n_warmup, iter = n_iter, thin = n_thin, init_r = 0.1, control = list(adapt_delta = 0.99, max_treedepth = 12))
#sim0@stanmodel@dso <- new("cxxdso")
saveRDS(sim0, file = "~/sim0.rds")
sim0p <- precis (sim0, depth =2)
sim0p

##########################################################################################################
##
## This simulates data for the empty model with informant inaccuracy.
lm_i <- rep(NA,N)
for ( i in 1:N ) {
	
	lm_i[i] <- with( ds , 
    { a +
    			v_j_inaccuracy [ j_ID[i] ] +
			v_i__j_ID [ i_ID[i] , 1 ] +
			v_i__j_ID [ j_ID[i] , 2 ] +
			v_ij_dyad_ID [ ij_dyad_ID[i] ] +
			v_k__l_ID [ k_ID[i] , 1 ] +
			v_k__l_ID [ l_ID[i] , 2 ] +
			v_kl_dyad_ID [ kl_dyad_ID[i] , k_in_dyad[i] ] +
			v_i__l_ID [ il_ID[i] , 1 ] +
			v_i__l_ID [ jk_ID[i] , 2 ]
    } )
		
}
y_i_continuous <- rnorm ( N , lm_i , 1 )
ds$y_i <- ifelse( y_i_continuous > 0 , 1 , 0 )

dat_list_0i <- list (
	N = N,
	N_i__j_ID = N_i__j_ID,
	N_ij_dyads = N_ij_dyads,
	N_k__l_ID = N_k__l_ID,
	N_kl_dyads = N_kl_dyads,
	N_i__l_ID = N_i__l_ID,
	y = ds$y_i,
	ij_dyad_ID = ds$ij_dyad_ID,
	i_ID = ds$i_ID,
	j_ID = ds$j_ID,
	k_ID = ds$k_ID,
	l_ID = ds$l_ID,
	kl_dyad_ID = ds$kl_dyad_ID,
	k_in_dyad = ds$k_in_dyad,
	il_ID = ds$il_ID,
	jk_ID = ds$jk_ID)

sim0i <- stan ( model_code = model_code_0, data = dat_list_0i, chains = n_chains, cores = n_cores, warmup = n_warmup, iter = n_iter, thin = n_thin, init_r = 0.1, control = list(adapt_delta = 0.99, max_treedepth = 12))
#sim0i@stanmodel@dso <- new("cxxdso")
saveRDS(sim0i, file = "~/sim0i.rds")
sim0ip <- precis (sim0i, depth =2)
sim0ip
